# Supplementary material for: The SGLT2 inhibitor canagliflozin suppresses growth and enhances prostate cancer response to radiotherapy
Source: Commun Biol. 2023 Sep 8;6:919. doi: 10.1038/s42003-023-05289-w (PMC10491589; doi:10.1038/s42003-023-05289-w)
Supplement: Supplementary file 4 — Supplementary data file 1 [file 42003_2023_5289_MOESM4_ESM.xlsx]

## Sheet: GOBP
PC3: RNAseq CANA 10uM										CANA	Canagliflozin
										uM	micromolar
PC3 Downregulated Gene Ontology Biological Process (GOBP)
NAME	SIZE	ES	NES	NOM p-val	FDR q-val	FWER p-val	RANK AT MAX	LEADING EDGE
PROTEIN DEMETHYLATION%GOBP%GO:0006482	25	-0.72571	-2.10495	0	0.0168024	0.069	2650	tags=60%, list=18%, signal=73%
APPENDAGE MORPHOGENESIS%GOBP%GO:0035107	37	-0.662259	-2.09763	0	0.0137093	0.076	2537	tags=43%, list=17%, signal=52%
EMBRYONIC SKELETAL SYSTEM DEVELOPMENT%GOBP%GO:0048706	39	-0.676603	-2.0964	0	0.0127376	0.08	2295	tags=38%, list=15%, signal=45%
LIMB MORPHOGENESIS%GOBP%GO:0035108	37	-0.662259	-2.08794	0	0.0125193	0.089	2537	tags=43%, list=17%, signal=52%
PROTEIN DEALKYLATION%GOBP%GO:0008214	25	-0.72571	-2.07767	0	0.0142727	0.112	2650	tags=60%, list=18%, signal=73%
EMBRYO DEVELOPMENT ENDING IN BIRTH OR EGG HATCHING%GOBP%GO:0009792	142	-0.51965	-2.06291	0	0.0133603	0.146	2763	tags=38%, list=18%, signal=46%
EMBRYONIC APPENDAGE MORPHOGENESIS%GOBP%GO:0035113	33	-0.669999	-2.06252	0	0.0125507	0.147	2537	tags=45%, list=17%, signal=55%
AXONOGENESIS%GOBP%GO:0007409	223	-0.49964	-2.05947	0	0.0122922	0.152	2843	tags=36%, list=19%, signal=44%
NEURON PROJECTION GUIDANCE%GOBP%GO:0097485	165	-0.510656	-2.0554	0	0.0113573	0.166	2909	tags=36%, list=19%, signal=45%
REGULATION OF NEURON PROJECTION DEVELOPMENT%GOBP%GO:0010975	224	-0.492696	-2.05195	0	0.0116892	0.175	3175	tags=40%, list=21%, signal=50%
AXON DEVELOPMENT%GOBP%GO:0061564	238	-0.494371	-2.03811	0	0.0147277	0.231	2843	tags=36%, list=19%, signal=43%
CELL MORPHOGENESIS INVOLVED IN NEURON DIFFERENTIATION%GOBP%GO:0048667	257	-0.477282	-2.03159	0	0.015475	0.254	2843	tags=35%, list=19%, signal=42%
AXON GUIDANCE%GOBP%GO:0007411	165	-0.510656	-2.02756	0	0.0158953	0.266	2909	tags=36%, list=19%, signal=45%
ESTABLISHMENT OF CELL POLARITY%GOBP%GO:0030010	68	-0.589211	-2.02133	0	0.0163499	0.295	2839	tags=49%, list=19%, signal=60%
EMBRYONIC LIMB MORPHOGENESIS%GOBP%GO:0030326	33	-0.669999	-2.01219	0	0.0176689	0.332	2537	tags=45%, list=17%, signal=55%
HISTONE DEMETHYLATION%GOBP%GO:0016577	22	-0.709678	-2.0117	0	0.0171674	0.333	2650	tags=59%, list=18%, signal=72%
HISTONE LYSINE DEMETHYLATION%GOBP%GO:0070076	21	-0.729184	-2.00532	0	0.0173846	0.354	2650	tags=62%, list=18%, signal=75%
NEGATIVE REGULATION OF MRNA METABOLIC PROCESS%GOBP%GO:1903312	60	-0.577047	-1.99078	0	0.019947	0.418	2128	tags=35%, list=14%, signal=41%
SENSORY ORGAN DEVELOPMENT%GOBP%GO:0007423	150	-0.499722	-1.98389	0	0.0212052	0.465	3514	tags=47%, list=23%, signal=61%
EPITHELIAL TO MESENCHYMAL TRANSITION%GOBP%GO:0001837	52	-0.596883	-1.98325	0	0.0207163	0.467	752	tags=21%, list=5%, signal=22%
SKELETAL SYSTEM MORPHOGENESIS%GOBP%GO:0048705	64	-0.569535	-1.97451	0	0.0233676	0.508	4059	tags=48%, list=27%, signal=66%
NEURON PROJECTION MORPHOGENESIS%GOBP%GO:0048812	292	-0.463328	-1.9739	0	0.023037	0.512	3508	tags=40%, list=23%, signal=52%
CHORDATE EMBRYONIC DEVELOPMENT%GOBP%GO:0043009	131	-0.51348	-1.9736	0	0.0226	0.515	2763	tags=37%, list=18%, signal=45%
EMBRYONIC SKELETAL SYSTEM MORPHOGENESIS%GOBP%GO:0048704	29	-0.661146	-1.96482	0.002457	0.0242906	0.569	3438	tags=45%, list=23%, signal=58%
NEGATIVE REGULATION OF MRNA CATABOLIC PROCESS%GOBP%GO:1902373	41	-0.614278	-1.96232	0	0.0233657	0.58	2128	tags=39%, list=14%, signal=45%
CELL PROJECTION MORPHOGENESIS%GOBP%GO:0048858	297	-0.452356	-1.96226	0	0.0228577	0.58	3508	tags=40%, list=23%, signal=52%
MESENCHYME DEVELOPMENT%GOBP%GO:0060485	124	-0.510702	-1.95991	0	0.0231082	0.595	3043	tags=35%, list=20%, signal=44%
BONE MORPHOGENESIS%GOBP%GO:0060349	28	-0.666527	-1.9546	0.00243902	0.0241473	0.624	1277	tags=29%, list=8%, signal=31%
CELL MORPHOGENESIS INVOLVED IN DIFFERENTIATION%GOBP%GO:0000904	313	-0.45257	-1.95271	0	0.0242164	0.634	2843	tags=34%, list=19%, signal=41%
PEPTIDYL-THREONINE PHOSPHORYLATION%GOBP%GO:0018107	59	-0.568838	-1.94919	0	0.0243162	0.655	3812	tags=64%, list=25%, signal=86%
APPENDAGE DEVELOPMENT%GOBP%GO:0048736	52	-0.579591	-1.94091	0.00252525	0.026288	0.71	3061	tags=40%, list=20%, signal=50%
STEM CELL PROLIFERATION%GOBP%GO:0072089	17	-0.745344	-1.93854	0	0.0268983	0.723	3078	tags=59%, list=20%, signal=74%
LIMB DEVELOPMENT%GOBP%GO:0060173	52	-0.579591	-1.92821	0	0.0286709	0.786	3061	tags=40%, list=20%, signal=50%
ESTABLISHMENT OF MITOTIC SPINDLE LOCALIZATION%GOBP%GO:0040001	27	-0.648606	-1.9272	0	0.028425	0.786	2082	tags=48%, list=14%, signal=56%
CAMERA-TYPE EYE DEVELOPMENT%GOBP%GO:0043010	88	-0.522119	-1.92693	0	0.0276611	0.788	2949	tags=42%, list=20%, signal=52%
REGULATION OF FIBROBLAST GROWTH FACTOR RECEPTOR SIGNALING PATHWAY%GOBP%GO:0040036	18	-0.723397	-1.92601	0.00233645	0.0263187	0.791	2105	tags=39%, list=14%, signal=45%
HISTONE H3-K36 DEMETHYLATION%GOBP%GO:0070544	10	-0.848076	-1.92486	0	0.026051	0.798	1687	tags=60%, list=11%, signal=68%
EPIDERMAL GROWTH FACTOR RECEPTOR SIGNALING PATHWAY%GOBP%GO:0007173	40	-0.608752	-1.92436	0	0.0258218	0.799	3811	tags=50%, list=25%, signal=67%
VISUAL SYSTEM DEVELOPMENT%GOBP%GO:0150063	120	-0.498199	-1.91941	0	0.026544	0.816	3514	tags=47%, list=23%, signal=60%
EYE DEVELOPMENT%GOBP%GO:0001654	118	-0.501503	-1.91755	0	0.0267783	0.821	3514	tags=47%, list=23%, signal=61%
CANONICAL WNT SIGNALING PATHWAY%GOBP%GO:0060070	54	-0.572754	-1.91724	0	0.0265861	0.821	3078	tags=44%, list=20%, signal=56%
CELL MORPHOGENESIS%GOBP%GO:0000902	393	-0.437483	-1.91626	0	0.0266595	0.825	3514	tags=40%, list=23%, signal=50%
PLASMA MEMBRANE BOUNDED CELL PROJECTION MORPHOGENESIS%GOBP%GO:0120039	295	-0.450656	-1.91548	0	0.026564	0.826	3508	tags=40%, list=23%, signal=52%
MESENCHYMAL CELL DIFFERENTIATION%GOBP%GO:0048762	98	-0.522405	-1.91271	0	0.0273552	0.839	3043	tags=38%, list=20%, signal=47%
MORPHOGENESIS OF EMBRYONIC EPITHELIUM%GOBP%GO:0016331	44	-0.598907	-1.90862	0	0.0281781	0.854	2763	tags=45%, list=18%, signal=55%
CAMERA-TYPE EYE MORPHOGENESIS%GOBP%GO:0048593	44	-0.589621	-1.90023	0.00265252	0.0308601	0.883	2621	tags=45%, list=17%, signal=55%
PROTEIN AUTOPHOSPHORYLATION%GOBP%GO:0046777	131	-0.4896	-1.89055	0	0.0334529	0.909	3753	tags=52%, list=25%, signal=68%
COVALENT CHROMATIN MODIFICATION%GOBP%GO:0016569	268	-0.441943	-1.8893	0	0.0337885	0.913	2650	tags=39%, list=18%, signal=47%
NEGATIVE REGULATION OF CELLULAR RESPONSE TO GROWTH FACTOR STIMULUS%GOBP%GO:0090288	72	-0.522335	-1.87575	0	0.0374483	0.954	3084	tags=35%, list=20%, signal=43%
EMBRYONIC CAMERA-TYPE EYE DEVELOPMENT%GOBP%GO:0031076	15	-0.735241	-1.87574	0.00663717	0.03707	0.954	2621	tags=60%, list=17%, signal=73%
HISTONE MODIFICATION%GOBP%GO:0016570	265	-0.442958	-1.874	0	0.03755	0.96	2650	tags=39%, list=18%, signal=47%
PEPTIDYL-THREONINE MODIFICATION%GOBP%GO:0018210	67	-0.537233	-1.8732	0	0.0375706	0.961	3175	tags=54%, list=21%, signal=68%
CARTILAGE DEVELOPMENT INVOLVED IN ENDOCHONDRAL BONE MORPHOGENESIS%GOBP%GO:0060351	6	-0.934826	-1.81782	0	0.050297	1	539	tags=50%, list=4%, signal=52%
NEGATIVE REGULATION OF FIBROBLAST GROWTH FACTOR RECEPTOR SIGNALING PATHWAY%GOBP%GO:0040037	13	-0.74661	-1.81705	0	0.0504515	1	2105	tags=46%, list=14%, signal=54%
POSITIVE REGULATION OF HETEROCHROMATIN ORGANIZATION%GOBP%GO:0120263	13	-0.750712	-1.8146	0.00455581	0.051634	1	458	tags=15%, list=3%, signal=16%
REGULATION OF CHROMATIN ASSEMBLY%GOBP%GO:0010847	19	-0.677916	-1.81411	0	0.051709	1	614	tags=16%, list=4%, signal=16%
PC3 RNAseq CANA 10uM
PC3 Upregulated GOBP
NAME	SIZE	ES	NES	NOM p-val	FDR q-val	FWER p-val	RANK AT MAX	LEADING EDGE
CYTOPLASMIC TRANSLATION%GOBP%GO:0002181	100	0.853329	2.8914	0	0	0	1234	tags=78%, list=8%, signal=84%
SRP-DEPENDENT COTRANSLATIONAL PROTEIN TARGETING TO MEMBRANE%GOBP%GO:0006614	84	0.873298	2.88654	0	0	0	1234	tags=86%, list=8%, signal=93%
PROTEIN LOCALIZATION TO ENDOPLASMIC RETICULUM%GOBP%GO:0070972	127	0.810875	2.86427	0	0	0	1143	tags=62%, list=8%, signal=67%
COTRANSLATIONAL PROTEIN TARGETING TO MEMBRANE%GOBP%GO:0006613	91	0.855805	2.85393	0	0	0	1234	tags=81%, list=8%, signal=88%
ESTABLISHMENT OF PROTEIN LOCALIZATION TO ENDOPLASMIC RETICULUM%GOBP%GO:0072599	104	0.839392	2.84483	0	0	0	1234	tags=73%, list=8%, signal=79%
PROTEIN TARGETING TO ER%GOBP%GO:0045047	100	0.841796	2.84439	0	0	0	1234	tags=76%, list=8%, signal=82%
TRANSLATIONAL INITIATION%GOBP%GO:0006413	115	0.814818	2.81503	0	0	0	1264	tags=69%, list=8%, signal=74%
VIRAL TRANSCRIPTION%GOBP%GO:0019083	107	0.812624	2.77182	0	0	0	1234	tags=65%, list=8%, signal=71%
NUCLEAR-TRANSCRIBED MRNA CATABOLIC PROCESS, NONSENSE-MEDIATED DECAY%GOBP%GO:0000184	106	0.797771	2.71765	0	0	0	779	tags=61%, list=5%, signal=64%
TRANSLATION%GOBP%GO:0006412	294	0.707377	2.68262	0	0	0	2064	tags=55%, list=14%, signal=63%
PEPTIDE BIOSYNTHETIC PROCESS%GOBP%GO:0043043	310	0.698323	2.68009	0	0	0	2064	tags=54%, list=14%, signal=61%
PROTEIN TARGETING TO MEMBRANE%GOBP%GO:0006612	159	0.737473	2.62009	0	0	0	1596	tags=56%, list=11%, signal=62%
AMIDE BIOSYNTHETIC PROCESS%GOBP%GO:0043604	388	0.655933	2.58978	0	0	0	1904	tags=45%, list=13%, signal=50%
OXIDATIVE PHOSPHORYLATION%GOBP%GO:0006119	86	0.781905	2.58735	0	0	0	2281	tags=74%, list=15%, signal=87%
AEROBIC RESPIRATION%GOBP%GO:0009060	117	0.747095	2.58	0	0	0	2281	tags=64%, list=15%, signal=75%
PEPTIDE METABOLIC PROCESS%GOBP%GO:0006518	381	0.666118	2.57402	0	0	0	2441	tags=51%, list=16%, signal=60%
CELLULAR RESPIRATION%GOBP%GO:0045333	131	0.730176	2.56213	0	0	0	2281	tags=61%, list=15%, signal=71%
VIRAL GENE EXPRESSION%GOBP%GO:0019080	160	0.711251	2.55093	0	0	0	1264	tags=48%, list=8%, signal=52%
MITOCHONDRIAL ATP SYNTHESIS COUPLED ELECTRON TRANSPORT%GOBP%GO:0042775	68	0.781357	2.50488	0	0	0	2387	tags=76%, list=16%, signal=90%
ATP SYNTHESIS COUPLED ELECTRON TRANSPORT%GOBP%GO:0042773	68	0.781357	2.49961	0	0	0	2387	tags=76%, list=16%, signal=90%
RESPIRATORY ELECTRON TRANSPORT CHAIN%GOBP%GO:0022904	77	0.764194	2.4904	0	0	0	2387	tags=73%, list=16%, signal=86%
NUCLEAR-TRANSCRIBED MRNA CATABOLIC PROCESS%GOBP%GO:0000956	178	0.678586	2.47852	0	0	0	1285	tags=45%, list=9%, signal=49%
ESTABLISHMENT OF PROTEIN LOCALIZATION TO MEMBRANE%GOBP%GO:0090150	262	0.657724	2.47465	0	0	0	1596	tags=44%, list=11%, signal=48%
AEROBIC ELECTRON TRANSPORT CHAIN%GOBP%GO:0019646	66	0.783019	2.4598	0	0	0	2387	tags=77%, list=16%, signal=91%
MRNA CATABOLIC PROCESS%GOBP%GO:0006402	192	0.666034	2.44612	0	0	0	1714	tags=46%, list=11%, signal=52%
ENERGY DERIVATION BY OXIDATION OF ORGANIC COMPOUNDS%GOBP%GO:0015980	160	0.677731	2.44109	0	0	0	2281	tags=53%, list=15%, signal=62%
MITOCHONDRIAL RESPIRATORY CHAIN COMPLEX ASSEMBLY%GOBP%GO:0033108	85	0.735	2.415	0	0	0	2695	tags=71%, list=18%, signal=85%
PROTEIN TARGETING%GOBP%GO:0006605	269	0.639588	2.40663	0	0	0	1483	tags=39%, list=10%, signal=42%
RNA CATABOLIC PROCESS%GOBP%GO:0006401	212	0.641078	2.40281	0	0	0	1714	tags=42%, list=11%, signal=47%
ELECTRON TRANSPORT CHAIN%GOBP%GO:0022900	83	0.711579	2.34666	0	0	0	2281	tags=66%, list=15%, signal=78%
MITOCHONDRIAL TRANSLATIONAL TERMINATION%GOBP%GO:0070126	84	0.71235	2.34553	0	0	0	3359	tags=74%, list=22%, signal=94%
MITOCHONDRIAL TRANSLATIONAL ELONGATION%GOBP%GO:0070125	84	0.707174	2.34169	0	0	0	3359	tags=73%, list=22%, signal=93%
MITOCHONDRIAL RESPIRATORY CHAIN COMPLEX I ASSEMBLY%GOBP%GO:0032981	54	0.747476	2.30893	0	0	0	2650	tags=76%, list=18%, signal=92%
TRANSLATIONAL TERMINATION%GOBP%GO:0006415	91	0.686997	2.30776	0	0	0	2961	tags=67%, list=20%, signal=83%
RIBOSOME BIOGENESIS%GOBP%GO:0042254	266	0.608763	2.2844	0	0	0	2183	tags=45%, list=14%, signal=52%
NADH DEHYDROGENASE COMPLEX ASSEMBLY%GOBP%GO:0010257	54	0.747476	2.28324	0	0	0	2650	tags=76%, list=18%, signal=92%
RRNA PROCESSING%GOBP%GO:0006364	213	0.620251	2.2821	0	0	0	2072	tags=46%, list=14%, signal=52%
RRNA METABOLIC PROCESS%GOBP%GO:0016072	218	0.615187	2.27034	0	0	0	2072	tags=44%, list=14%, signal=51%
MITOCHONDRIAL TRANSLATION%GOBP%GO:0032543	106	0.660441	2.26917	0	0	0	3175	tags=63%, list=21%, signal=79%
TRANSLATIONAL ELONGATION%GOBP%GO:0006414	105	0.660973	2.26754	0	1.06878e-05	0.001	3359	tags=68%, list=22%, signal=86%
ATP METABOLIC PROCESS%GOBP%GO:0046034	134	0.642367	2.23823	0	1.05542e-05	0.001	2281	tags=51%, list=15%, signal=59%
MITOCHONDRIAL GENE EXPRESSION%GOBP%GO:0140053	131	0.622362	2.20312	0	5.20631e-05	0.005	3359	tags=59%, list=22%, signal=75%
ESTABLISHMENT OF PROTEIN LOCALIZATION TO ORGANELLE%GOBP%GO:0072594	314	0.572091	2.19323	0	5.14282e-05	0.005	1596	tags=35%, list=11%, signal=38%
NUCLEOBASE-CONTAINING COMPOUND CATABOLIC PROCESS%GOBP%GO:0034655	298	0.571357	2.19011	0	5.08085e-05	0.005	1913	tags=36%, list=13%, signal=40%
AROMATIC COMPOUND CATABOLIC PROCESS%GOBP%GO:0019439	330	0.565197	2.1799	0	7.01864e-05	0.007	1913	tags=35%, list=13%, signal=39%
HETEROCYCLE CATABOLIC PROCESS%GOBP%GO:0046700	324	0.563297	2.16041	0	0.000128811	0.013	1913	tags=35%, list=13%, signal=39%
GENERATION OF PRECURSOR METABOLITES AND ENERGY%GOBP%GO:0006091	235	0.574449	2.14885	0	0.000225106	0.023	2281	tags=42%, list=15%, signal=49%
CELLULAR NITROGEN COMPOUND CATABOLIC PROCESS%GOBP%GO:0044270	327	0.562357	2.14782	0	0.000222518	0.023	1913	tags=35%, list=13%, signal=39%
ORGANIC CYCLIC COMPOUND CATABOLIC PROCESS%GOBP%GO:1901361	345	0.557773	2.14699	0	0.00021999	0.023	1913	tags=33%, list=13%, signal=37%
MITOCHONDRIAL ELECTRON TRANSPORT, NADH TO UBIQUINONE%GOBP%GO:0006120	37	0.764173	2.14581	0	0.000217518	0.023	2650	tags=81%, list=18%, signal=98%
REGULATION OF T CELL CYTOKINE PRODUCTION%GOBP%GO:0002724	23	0.81511	2.11882	0	0.00044771	0.049	364	tags=26%, list=2%, signal=27%
POSITIVE REGULATION OF T CELL CYTOKINE PRODUCTION%GOBP%GO:0002726	19	0.849169	2.11267	0	0.000515133	0.057	364	tags=32%, list=2%, signal=32%
VIRAL PROCESS%GOBP%GO:0016032	324	0.545403	2.10161	0	0.000634662	0.07	1673	tags=32%, list=11%, signal=36%
ANTIMICROBIAL HUMORAL RESPONSE%GOBP%GO:0019730	42	0.724313	2.09627	0	0.000725257	0.078	2735	tags=48%, list=18%, signal=58%
RIBOSOME ASSEMBLY%GOBP%GO:0042255	53	0.670389	2.08842	0	0.000805307	0.088	1679	tags=51%, list=11%, signal=57%
REGULATION OF HUMORAL IMMUNE RESPONSE%GOBP%GO:0002920	23	0.801813	2.08326	0	0.00091805	0.101	287	tags=17%, list=2%, signal=18%
DEFENSE RESPONSE TO BACTERIUM%GOBP%GO:0042742	63	0.652297	2.08254	0	0.000925809	0.103	1862	tags=30%, list=12%, signal=34%
RIBONUCLEOPROTEIN COMPLEX BIOGENESIS%GOBP%GO:0022613	367	0.531164	2.07991	0	0.000967041	0.107	2185	tags=40%, list=14%, signal=45%
MITOCHONDRIAL ATP SYNTHESIS COUPLED PROTON TRANSPORT%GOBP%GO:0042776	15	0.874463	2.07925	0	0.000982588	0.11	1374	tags=80%, list=9%, signal=88%
HUMORAL IMMUNE RESPONSE%GOBP%GO:0006959	70	0.642466	2.07882	0	0.00097286	0.11	2871	tags=34%, list=19%, signal=42%
MITOCHONDRION ORGANIZATION%GOBP%GO:0007005	353	0.529488	2.07422	0	0.00108703	0.124	2587	tags=42%, list=17%, signal=49%
PROTEIN LOCALIZATION TO MEMBRANE%GOBP%GO:0072657	403	0.529155	2.07114	0	0.00119059	0.135	1709	tags=31%, list=11%, signal=34%
REGULATION OF COMPLEMENT ACTIVATION%GOBP%GO:0030449	20	0.833434	2.06427	0	0.00142151	0.162	287	tags=20%, list=2%, signal=20%
RIBOSOMAL SMALL SUBUNIT ASSEMBLY%GOBP%GO:0000028	17	0.823649	2.04756	0	0.00187186	0.208	1895	tags=65%, list=13%, signal=74%
ENERGY COUPLED PROTON TRANSPORT, DOWN ELECTROCHEMICAL GRADIENT%GOBP%GO:0015985	17	0.828644	2.04567	0	0.00189979	0.211	1374	tags=71%, list=9%, signal=78%
POSITIVE REGULATION OF T CELL MEDIATED IMMUNITY%GOBP%GO:0002711	30	0.745494	2.03483	0	0.00232702	0.252	364	tags=20%, list=2%, signal=20%
ATP SYNTHESIS COUPLED PROTON TRANSPORT%GOBP%GO:0015986	17	0.828644	2.03286	0	0.00240504	0.262	1374	tags=71%, list=9%, signal=78%
DEFENSE RESPONSE TO GRAM-NEGATIVE BACTERIUM%GOBP%GO:0050829	17	0.831093	2.02703	0	0.00264825	0.284	1156	tags=41%, list=8%, signal=45%
NCRNA PROCESSING%GOBP%GO:0034470	343	0.52013	2.01966	0	0.00290184	0.307	2245	tags=35%, list=15%, signal=40%
REGULATION OF T CELL MEDIATED IMMUNITY%GOBP%GO:0002709	40	0.691567	2.0176	0	0.00303969	0.322	364	tags=18%, list=2%, signal=18%
REGULATION OF NEUROINFLAMMATORY RESPONSE%GOBP%GO:0150077	18	0.821489	1.9997	0	0.00409082	0.423	364	tags=17%, list=2%, signal=17%
NCRNA METABOLIC PROCESS%GOBP%GO:0034660	404	0.511536	1.99737	0	0.00421477	0.433	2072	tags=33%, list=14%, signal=37%
RIBOSOMAL LARGE SUBUNIT BIOGENESIS%GOBP%GO:0042273	63	0.627624	1.99378	0	0.00440872	0.446	2031	tags=56%, list=13%, signal=64%
RIBOSOMAL SMALL SUBUNIT BIOGENESIS%GOBP%GO:0042274	63	0.63579	1.99312	0	0.004478	0.455	2418	tags=52%, list=16%, signal=62%
NEGATIVE REGULATION OF COAGULATION%GOBP%GO:0050819	29	0.706884	1.98624	0.00325733	0.00504047	0.501	1693	tags=28%, list=11%, signal=31%
MYELOID LEUKOCYTE MIGRATION%GOBP%GO:0097529	48	0.646223	1.98618	0	0.00499847	0.501	1819	tags=35%, list=12%, signal=40%
LEUKOCYTE CHEMOTAXIS%GOBP%GO:0030595	56	0.63903	1.96946	0	0.00649392	0.595	2367	tags=41%, list=16%, signal=49%
ATP BIOSYNTHETIC PROCESS%GOBP%GO:0006754	22	0.763331	1.96333	0	0.00715198	0.638	1374	tags=59%, list=9%, signal=65%
NEGATIVE REGULATION OF HEMOSTASIS%GOBP%GO:1900047	27	0.725976	1.95986	0	0.00757486	0.671	1693	tags=30%, list=11%, signal=33%
RESPONSE TO CADMIUM ION%GOBP%GO:0046686	20	0.767452	1.95956	0.00175131	0.00754112	0.672	492	tags=35%, list=3%, signal=36%
NEGATIVE REGULATION OF BLOOD COAGULATION%GOBP%GO:0030195	27	0.725976	1.95315	0.00168634	0.00820218	0.708	1693	tags=30%, list=11%, signal=33%
CELLULAR RESPONSE TO CADMIUM ION%GOBP%GO:0071276	20	0.767452	1.94604	0	0.0091218	0.752	492	tags=35%, list=3%, signal=36%
APOPTOTIC MITOCHONDRIAL CHANGES%GOBP%GO:0008637	40	0.65854	1.94538	0	0.00914226	0.754	2210	tags=40%, list=15%, signal=47%
LOCALIZATION WITHIN MEMBRANE%GOBP%GO:0051668	466	0.493024	1.94165	0	0.00952442	0.771	2137	tags=31%, list=14%, signal=35%
CELLULAR PROTEIN COMPLEX DISASSEMBLY%GOBP%GO:0043624	121	0.559665	1.93733	0	0.0100227	0.794	2961	tags=54%, list=20%, signal=66%
MITOCHONDRIAL ELECTRON TRANSPORT, CYTOCHROME C TO OXYGEN%GOBP%GO:0006123	15	0.815921	1.93689	0	0.0100483	0.798	1000	tags=67%, list=7%, signal=71%
POSITIVE REGULATION OF T CELL PROLIFERATION%GOBP%GO:0042102	41	0.661842	1.92851	0.00162338	0.0112081	0.833	697	tags=22%, list=5%, signal=23%
ANTIMICROBIAL HUMORAL IMMUNE RESPONSE MEDIATED BY ANTIMICROBIAL PEPTIDE%GOBP%GO:0061844	24	0.741773	1.9274	0	0.0112871	0.839	2701	tags=50%, list=18%, signal=61%
NEGATIVE REGULATION OF IMMUNE EFFECTOR PROCESS%GOBP%GO:0002698	39	0.661973	1.9259	0	0.0114514	0.846	469	tags=23%, list=3%, signal=24%
INNER MITOCHONDRIAL MEMBRANE ORGANIZATION%GOBP%GO:0007007	48	0.640912	1.92342	0	0.0117788	0.859	2137	tags=60%, list=14%, signal=70%
MITOCHONDRIAL ELECTRON TRANSPORT, UBIQUINOL TO CYTOCHROME C%GOBP%GO:0006122	12	0.846619	1.91936	0	0.0126684	0.884	907	tags=67%, list=6%, signal=71%
REGULATION OF LYMPHOCYTE MEDIATED IMMUNITY%GOBP%GO:0002706	68	0.596499	1.9142	0	0.0135314	0.897	364	tags=13%, list=2%, signal=14%
MONOCYTE CHEMOTAXIS%GOBP%GO:0002548	10	0.879811	1.90973	0	0.0141637	0.912	536	tags=70%, list=4%, signal=73%
DETOXIFICATION%GOBP%GO:0098754	36	0.658345	1.90801	0	0.0144449	0.914	1481	tags=36%, list=10%, signal=40%
STEROID BIOSYNTHETIC PROCESS%GOBP%GO:0006694	74	0.591501	1.90163	0	0.015385	0.927	3123	tags=42%, list=21%, signal=53%
NEGATIVE REGULATION OF LYMPHOCYTE MEDIATED IMMUNITY%GOBP%GO:0002707	16	0.793685	1.8988	0	0.0158595	0.938	287	tags=31%, list=2%, signal=32%
REGULATION OF MICROGLIAL CELL ACTIVATION%GOBP%GO:1903978	9	0.884441	1.89592	0	0.016413	0.943	5	tags=11%, list=0%, signal=11%
SECONDARY METABOLIC PROCESS%GOBP%GO:0019748	20	0.754331	1.89405	0.00170358	0.0167066	0.947	2300	tags=50%, list=15%, signal=59%
POSITIVE REGULATION OF LYMPHOCYTE MEDIATED IMMUNITY%GOBP%GO:0002708	49	0.623734	1.89209	0	0.0170249	0.95	364	tags=12%, list=2%, signal=13%
REGULATION OF BLOOD COAGULATION%GOBP%GO:0030193	37	0.643473	1.88718	0	0.018096	0.963	1693	tags=24%, list=11%, signal=27%
POSITIVE REGULATION OF ADAPTIVE IMMUNE RESPONSE BASED ON SOMATIC RECOMBINATION OF IMMUNE RECEPTORS BUILT FROM IMMUNOGLOBULIN SUPERFAMILY DOMAINS%GOBP%GO:0002824	48	0.624809	1.88695	0	0.0180382	0.963	364	tags=13%, list=2%, signal=13%
TRANSITION METAL ION HOMEOSTASIS%GOBP%GO:0055076	81	0.572189	1.88172	0	0.0191668	0.97	2290	tags=35%, list=15%, signal=41%
PROTEIN LOCALIZATION TO MITOCHONDRION%GOBP%GO:0070585	65	0.589582	1.87139	0.00154083	0.0214809	0.981	3426	tags=58%, list=23%, signal=75%
POSITIVE REGULATION OF ADAPTIVE IMMUNE RESPONSE%GOBP%GO:0002821	53	0.607709	1.85953	0.0016	0.0246607	0.991	364	tags=11%, list=2%, signal=12%
CELLULAR RESPONSE TO COPPER ION%GOBP%GO:0071280	10	0.8647	1.85919	0.00374532	0.024597	0.991	492	tags=50%, list=3%, signal=52%
REGULATION OF ADAPTIVE IMMUNE RESPONSE BASED ON SOMATIC RECOMBINATION OF IMMUNE RECEPTORS BUILT FROM IMMUNOGLOBULIN SUPERFAMILY DOMAINS%GOBP%GO:0002822	74	0.566687	1.8586	0	0.0246466	0.991	389	tags=12%, list=3%, signal=12%
POSITIVE REGULATION OF LEUKOCYTE MIGRATION%GOBP%GO:0002687	60	0.589646	1.85578	0.00157729	0.0253473	0.992	1392	tags=17%, list=9%, signal=18%
NEGATIVE REGULATION OF LEUKOCYTE MEDIATED IMMUNITY%GOBP%GO:0002704	19	0.747231	1.85423	0.00174216	0.0257154	0.992	287	tags=26%, list=2%, signal=27%
NEGATIVE REGULATION OF PROTEIN MATURATION%GOBP%GO:1903318	13	0.792584	1.84958	0.00168634	0.02699	0.995	1266	tags=38%, list=8%, signal=42%
CELLULAR TRANSITION METAL ION HOMEOSTASIS%GOBP%GO:0046916	73	0.566124	1.84047	0	0.0302833	0.995	2290	tags=34%, list=15%, signal=40%
REGULATION OF TYPE 2 IMMUNE RESPONSE%GOBP%GO:0002828	13	0.799459	1.83871	0.00356506	0.0307705	0.996	389	tags=23%, list=3%, signal=24%
DEFENSE RESPONSE TO GRAM-POSITIVE BACTERIUM%GOBP%GO:0050830	20	0.719131	1.83643	0.00333333	0.0314745	0.997	1862	tags=40%, list=12%, signal=46%
MITOCHONDRIAL CYTOCHROME C OXIDASE ASSEMBLY%GOBP%GO:0033617	18	0.750507	1.83592	0	0.0314771	0.998	2286	tags=67%, list=15%, signal=78%
ANTIBACTERIAL HUMORAL RESPONSE%GOBP%GO:0019731	15	0.787482	1.83582	0	0.0313135	0.998	984	tags=33%, list=7%, signal=36%
REGULATION OF HEMOSTASIS%GOBP%GO:1900046	37	0.643473	1.83496	0.00331126	0.0314385	0.998	1693	tags=24%, list=11%, signal=27%
CYTOCHROME COMPLEX ASSEMBLY%GOBP%GO:0017004	29	0.668862	1.83111	0.00173913	0.0325968	0.998	3013	tags=62%, list=20%, signal=77%
NEGATIVE REGULATION OF PROTEIN PROCESSING%GOBP%GO:0010955	13	0.792584	1.82776	0.00539568	0.0338165	0.999	1266	tags=38%, list=8%, signal=42%
PROTEIN TARGETING TO MITOCHONDRION%GOBP%GO:0006626	48	0.599724	1.82697	0.00324675	0.0337396	0.999	3390	tags=60%, list=22%, signal=78%
REGULATION OF T-HELPER 1 TYPE IMMUNE RESPONSE%GOBP%GO:0002825	9	0.864474	1.82628	0.00181159	0.0338791	0.999	389	tags=33%, list=3%, signal=34%
DETOXIFICATION OF INORGANIC COMPOUND%GOBP%GO:0061687	9	0.879511	1.82504	0	0.0342531	0.999	1092	tags=67%, list=7%, signal=72%
NEUTROPHIL CHEMOTAXIS%GOBP%GO:0030593	31	0.642955	1.81695	0.00170648	0.0370555	1	2367	tags=42%, list=16%, signal=50%
RESPIRATORY CHAIN COMPLEX IV ASSEMBLY%GOBP%GO:0008535	21	0.705382	1.81619	0.00346021	0.0372048	1	2286	tags=62%, list=15%, signal=73%
STRESS RESPONSE TO COPPER ION%GOBP%GO:1990169	8	0.881054	1.81409	0	0.0380529	1	1092	tags=75%, list=7%, signal=81%
NEGATIVE REGULATION OF PROTEIN AUTOPHOSPHORYLATION%GOBP%GO:0031953	8	0.883053	1.81307	0.0018018	0.0383258	1	592	tags=38%, list=4%, signal=39%
GRANULOCYTE CHEMOTAXIS%GOBP%GO:0071621	34	0.641192	1.81024	0.00506757	0.0394816	1	2367	tags=41%, list=16%, signal=49%
REGULATION OF T CELL PROLIFERATION%GOBP%GO:0042129	64	0.568153	1.80901	0.00152672	0.0399351	1	2940	tags=38%, list=19%, signal=46%
ESTABLISHMENT OF PROTEIN LOCALIZATION TO MITOCHONDRION%GOBP%GO:0072655	60	0.580779	1.80875	0	0.0396667	1	3390	tags=58%, list=22%, signal=75%
REGULATION OF PROTEIN PROCESSING%GOBP%GO:0070613	27	0.668102	1.80859	0.00525394	0.0395257	1	1266	tags=22%, list=8%, signal=24%
NEGATIVE REGULATION OF PROTEIN TYROSINE KINASE ACTIVITY%GOBP%GO:0061099	20	0.701208	1.80731	0.00346021	0.0396773	1	646	tags=20%, list=4%, signal=21%
POSITIVE REGULATION OF CYTOKINE PRODUCTION INVOLVED IN IMMUNE RESPONSE%GOBP%GO:0002720	39	0.608961	1.80658	0.0115132	0.039827	1	843	tags=18%, list=6%, signal=19%
CHOLESTEROL BIOSYNTHETIC PROCESS%GOBP%GO:0006695	30	0.650761	1.80638	0.00326264	0.0397093	1	2111	tags=43%, list=14%, signal=50%
REGULATION OF COAGULATION%GOBP%GO:0050818	39	0.628675	1.80529	0	0.0397998	1	1693	tags=23%, list=11%, signal=26%
REGULATION OF PROTEIN MATURATION%GOBP%GO:1903317	29	0.651072	1.80256	0.00681431	0.0408913	1	1266	tags=21%, list=8%, signal=23%
MONONUCLEAR CELL MIGRATION%GOBP%GO:0071674	34	0.635217	1.80085	0	0.0412951	1	1595	tags=32%, list=11%, signal=36%
CELLULAR ZINC ION HOMEOSTASIS%GOBP%GO:0006882	18	0.710886	1.79871	0.00701754	0.0420346	1	958	tags=33%, list=6%, signal=36%
POSITIVE REGULATION OF LEUKOCYTE MEDIATED IMMUNITY%GOBP%GO:0002705	59	0.577611	1.79657	0	0.042677	1	364	tags=10%, list=2%, signal=10%
GLUTATHIONE DERIVATIVE METABOLIC PROCESS%GOBP%GO:1901685	14	0.764258	1.7965	0.00681431	0.0425057	1	2804	tags=79%, list=19%, signal=96%
LIPID STORAGE%GOBP%GO:0019915	19	0.734074	1.7941	0.0053286	0.043633	1	1487	tags=37%, list=10%, signal=41%
POSITIVE REGULATION OF NEUROINFLAMMATORY RESPONSE%GOBP%GO:0150078	5	0.974593	1.79303	0	0.0437348	1	364	tags=60%, list=2%, signal=61%
STEROL BIOSYNTHETIC PROCESS%GOBP%GO:0016126	31	0.649872	1.79129	0.00494234	0.0442273	1	2111	tags=42%, list=14%, signal=49%
RESPONSE TO TOXIC SUBSTANCE%GOBP%GO:0009636	54	0.58033	1.79093	0	0.0441652	1	1534	tags=30%, list=10%, signal=33%
DETOXIFICATION OF COPPER ION%GOBP%GO:0010273	8	0.881054	1.78973	0.00191939	0.0445399	1	1092	tags=75%, list=7%, signal=81%
REGULATION OF T-HELPER 2 CELL CYTOKINE PRODUCTION%GOBP%GO:2000551	6	0.93084	1.78929	0	0.0445677	1	5	tags=17%, list=0%, signal=17%
REGULATION OF RELEASE OF CYTOCHROME C FROM MITOCHONDRIA%GOBP%GO:0090199	31	0.641695	1.78508	0.00483871	0.0462548	1	2119	tags=35%, list=14%, signal=41%
POSITIVE REGULATION OF GRANULOCYTE MACROPHAGE COLONY-STIMULATING FACTOR PRODUCTION%GOBP%GO:0032725	8	0.848422	1.78475	0.00185185	0.0462081	1	364	tags=25%, list=2%, signal=26%
POSITIVE REGULATION OF INTERLEUKIN-8 PRODUCTION%GOBP%GO:0032757	34	0.632574	1.78457	0.00159236	0.0460726	1	1402	tags=26%, list=9%, signal=29%
GRANULOCYTE MIGRATION%GOBP%GO:0097530	38	0.622393	1.78325	0.003367	0.0464741	1	2367	tags=37%, list=16%, signal=44%
ER-NUCLEUS SIGNALING PATHWAY%GOBP%GO:0006984	30	0.647397	1.78006	0.00811688	0.0476679	1	1428	tags=40%, list=9%, signal=44%
MITOCHONDRIAL MEMBRANE ORGANIZATION%GOBP%GO:0007006	111	0.513557	1.77831	0	0.0483847	1	2210	tags=40%, list=15%, signal=46%
SECONDARY ALCOHOL BIOSYNTHETIC PROCESS%GOBP%GO:1902653	30	0.650761	1.7769	0.00518135	0.0489367	1	2111	tags=43%, list=14%, signal=50%
CELLULAR DETOXIFICATION%GOBP%GO:1990748	23	0.671376	1.77531	0.00847458	0.049708	1	3758	tags=57%, list=25%, signal=75%
ICOSANOID BIOSYNTHETIC PROCESS%GOBP%GO:0046456	18	0.712034	1.77491	0.00176367	0.0496998	1	1636	tags=39%, list=11%, signal=44%

## Sheet: MSIGDB
PC3: RNAseq CANA 10uM
PC3 Downregulated Molecular Signatures Database (MSIGDB)
NAME	SIZE	ES	NES	NOM p-val	FDR q-val	FWER p-val	RANK AT MAX	LEADING EDGE
PID_AVB3_INTEGRIN_PATHWAY%MSIGDB_C2%PID_AVB3_INTEGRIN_PATHWAY	48	-0.644331	-2.12595	0	0.011989	0.04	3396	tags=44%, list=22%, signal=56%
PID_CIRCADIAN_PATHWAY%MSIGDB_C2%PID_CIRCADIAN_PATHWAY	12	-0.849254	-2.02536	0	0.0159316	0.277	824	tags=50%, list=5%, signal=53%
PID_FCER1_PATHWAY%MSIGDB_C2%PID_FCER1_PATHWAY	39	-0.645272	-1.99572	0	0.0195345	0.395	4190	tags=67%, list=28%, signal=92%
PID_EPHRINB_REV_PATHWAY%MSIGDB_C2%PID_EPHRINB_REV_PATHWAY	21	-0.726293	-1.99085	0	0.0205327	0.417	1176	tags=38%, list=8%, signal=41%
HALLMARK_G2M_CHECKPOINT%MSIGDB_C2%HALLMARK_G2M_CHECKPOINT	135	-0.502407	-1.98629	0	0.0209822	0.446	1350	tags=26%, list=9%, signal=28%
PID_PLK1_PATHWAY%MSIGDB_C2%PID_PLK1_PATHWAY	28	-0.675579	-1.96785	0.00493827	0.023543	0.542	335	tags=25%, list=2%, signal=26%
PID_CXCR4_PATHWAY%MSIGDB_C2%PID_CXCR4_PATHWAY	61	-0.567033	-1.94635	0	0.0246978	0.681	2344	tags=36%, list=16%, signal=43%
PID_FGF_PATHWAY%MSIGDB_C2%PID_FGF_PATHWAY	31	-0.649449	-1.92718	0	0.0279809	0.786	2735	tags=52%, list=18%, signal=63%
PID_KIT_PATHWAY%MSIGDB_C2%PID_KIT_PATHWAY	36	-0.612597	-1.92626	0	0.0265821	0.791	2791	tags=44%, list=18%, signal=54%
PID_IGF1_PATHWAY%MSIGDB_C2%PID_IGF1_PATHWAY	21	-0.691467	-1.9087	0	0.0285259	0.854	3460	tags=71%, list=23%, signal=93%
PID_INTEGRIN3_PATHWAY%MSIGDB_C2%PID_INTEGRIN3_PATHWAY	29	-0.634203	-1.8921	0.00689655	0.0335196	0.905	706	tags=31%, list=5%, signal=32%
HALLMARK_MITOTIC_SPINDLE%MSIGDB_C2%HALLMARK_MITOTIC_SPINDLE	144	-0.479646	-1.89169	0	0.0332619	0.905	3430	tags=49%, list=23%, signal=62%
PC3: RNAseq CANA 10uM
PC3 upregulated MSIGDB
NAME	SIZE	ES	NES	NOM p-val	FDR q-val	FWER p-val	RANK AT MAX	LEADING EDGE
HALLMARK_OXIDATIVE_PHOSPHORYLATION%MSIGDB_C2%HALLMARK_OXIDATIVE_PHOSPHORYLATION	153	0.678287	2.43334	0	0	0	2387	tags=57%, list=16%, signal=67%
HALLMARK_ALLOGRAFT_REJECTION%MSIGDB_C2%HALLMARK_ALLOGRAFT_REJECTION	92	0.598786	2.00523	0	0.00377298	0.393	1102	tags=23%, list=7%, signal=24%
PID_IL27_PATHWAY%MSIGDB_C2%PID_IL27_PATHWAY	14	0.784378	1.87402	0	0.0208663	0.979	364	tags=21%, list=2%, signal=22%
HALLMARK_COMPLEMENT%MSIGDB_C2%HALLMARK_COMPLEMENT	103	0.543377	1.83237	0.00152672	0.0324158	0.998	2003	tags=28%, list=13%, signal=32%
HALLMARK_KRAS_SIGNALING_UP%MSIGDB_C2%HALLMARK_KRAS_SIGNALING_UP	113	0.519678	1.79769	0.00153846	0.0423403	1	1193	tags=13%, list=8%, signal=14%
BIOCARTA_AMI_PATHWAY%MSIGDB_C2%BIOCARTA_AMI_PATHWAY	10	0.822547	1.78164	0.00357782	0.046976	1	0	tags=10%, list=0%, signal=10%

## Sheet: Reactome
PC3: RNAseq CANA 10uM
PC3 Downregulated Reactome pathways
NAME	SIZE	ES	NES	NOM p-val	FDR q-val	FWER p-val	RANK AT MAX	LEADING EDGE
LXRS REGULATE GENE EXPRESSION LINKED TO CHOLESTEROL TRANSPORT AND EFFLUX%REACTOME%R-HSA-9029569.1	30	-0.715072	-2.12706	0	0.0159854	0.04	2677	tags=57%, list=18%, signal=69%
LXR-MEDIATED SIGNALING%REACTOME%R-HSA-9024446.2	36	-0.676834	-2.07685	0	0.0130825	0.113	2963	tags=56%, list=20%, signal=69%
POLO-LIKE KINASE MEDIATED EVENTS%REACTOME DATABASE ID RELEASE 76%156711	16	-0.790059	-2.05896	0	0.0117097	0.154	690	tags=31%, list=5%, signal=33%
RUNX2 REGULATES BONE DEVELOPMENT%REACTOME DATABASE ID RELEASE 76%8941326	24	-0.704335	-2.00637	0	0.0179015	0.353	3220	tags=58%, list=21%, signal=74%
REGULATION OF RUNX1 EXPRESSION AND ACTIVITY%REACTOME%R-HSA-8934593.1	16	-0.753692	-1.92577	0.00228833	0.0260803	0.794	2677	tags=75%, list=18%, signal=91%
CTLA4 INHIBITORY SIGNALING%REACTOME%R-HSA-389513.1	18	-0.707908	-1.88579	0	0.0346956	0.927	2096	tags=44%, list=14%, signal=52%
CARTILAGE DEVELOPMENT%GOBP%GO:0051216	49	-0.570092	-1.88501	0	0.0347988	0.928	3901	tags=53%, list=26%, signal=71%
EYE MORPHOGENESIS%GOBP%GO:0048592	56	-0.55259	-1.88405	0.00250627	0.034963	0.928	2949	tags=48%, list=20%, signal=60%
BIOCARTA_INSULIN_PATHWAY%MSIGDB_C2%BIOCARTA_INSULIN_PATHWAY	16	-0.731273	-1.88208	0.00207469	0.0354772	0.939	2735	tags=56%, list=18%, signal=69%
RAC1 GTPASE CYCLE%REACTOME DATABASE ID RELEASE 76%9013149	162	-0.472229	-1.88004	0	0.0361298	0.945	3145	tags=46%, list=21%, signal=58%
CDC42 GTPASE CYCLE%REACTOME%R-HSA-9013148.1	137	-0.4747	-1.87297	0	0.0373902	0.961	3491	tags=50%, list=23%, signal=65%
RUNX2 REGULATES OSTEOBLAST DIFFERENTIATION%REACTOME%R-HSA-8940973.1	18	-0.714695	-1.87116	0	0.0379716	0.964	3220	tags=61%, list=21%, signal=78%
ESTABLISHMENT OR MAINTENANCE OF CELL POLARITY%GOBP%GO:0007163	120	-0.493822	-1.86892	0	0.0386548	0.967	2839	tags=44%, list=19%, signal=54%
REGULATION OF CARTILAGE DEVELOPMENT%GOBP%GO:0061035	25	-0.660281	-1.86692	0	0.0393494	0.97	2096	tags=40%, list=14%, signal=46%
SENSORY ORGAN MORPHOGENESIS%GOBP%GO:0090596	78	-0.522105	-1.86675	0.00289855	0.0389897	0.97	2621	tags=40%, list=17%, signal=48%
INTRACELLULAR RECEPTOR SIGNALING PATHWAY%GOBP%GO:0030522	124	-0.482831	-1.86651	0	0.0387825	0.97	2796	tags=40%, list=19%, signal=48%
ESTABLISHMENT OF SPINDLE LOCALIZATION%GOBP%GO:0051293	36	-0.591067	-1.86525	0.00246305	0.0390907	0.974	2082	tags=44%, list=14%, signal=51%
NEGATIVE REGULATION OF CYCLIN-DEPENDENT PROTEIN KINASE ACTIVITY%GOBP%GO:1904030	20	-0.678931	-1.86435	0	0.039106	0.974	446	tags=20%, list=3%, signal=21%
CELL PART MORPHOGENESIS%GOBP%GO:0032990	307	-0.430468	-1.86383	0	0.0389906	0.974	2843	tags=34%, list=19%, signal=41%
SIGNALING BY SCF-KIT%REACTOME%R-HSA-1433557.4	29	-0.626806	-1.86205	0.00243902	0.0397413	0.978	2096	tags=31%, list=14%, signal=36%
EPH-EPHRIN MEDIATED REPULSION OF CELLS%REACTOME%R-HSA-3928665.3	44	-0.56752	-1.86086	0	0.0399108	0.98	1940	tags=36%, list=13%, signal=42%
RAS PROTEIN SIGNAL TRANSDUCTION%GOBP%GO:0007265	125	-0.481823	-1.86027	0	0.0398756	0.98	3175	tags=40%, list=21%, signal=50%
PROTEIN PHOSPHORYLATION%GOBP%GO:0006468	425	-0.422027	-1.85973	0	0.0397462	0.981	3982	tags=44%, list=26%, signal=58%
KITRECEPTOR%NETPATH%KITRECEPTOR	72	-0.521056	-1.85817	0	0.0402438	0.981	2926	tags=46%, list=19%, signal=57%
CHONDROCYTE DIFFERENTIATION%GOBP%GO:0002062	30	-0.631844	-1.85784	0.00233645	0.0400835	0.981	3598	tags=57%, list=24%, signal=74%
HALLMARK_HEDGEHOG_SIGNALING%MSIGDB_C2%HALLMARK_HEDGEHOG_SIGNALING	22	-0.669919	-1.85519	0	0.0410943	0.984	4660	tags=73%, list=31%, signal=105%
PHOSPHORYLATION%GOBP%GO:0016310	488	-0.405225	-1.85322	0	0.0417923	0.985	3812	tags=40%, list=25%, signal=52%
RESPONSE TO CATECHOLAMINE%GOBP%GO:0071869	30	-0.61674	-1.85311	0.00257732	0.0415018	0.985	2766	tags=47%, list=18%, signal=57%
HDMS DEMETHYLATE HISTONES%REACTOME%R-HSA-3214842.3	22	-0.665247	-1.85266	0.0025	0.0413857	0.986	3004	tags=59%, list=20%, signal=74%
EMBRYONIC EYE MORPHOGENESIS%GOBP%GO:0048048	18	-0.704005	-1.8508	0	0.042243	0.989	2949	tags=61%, list=20%, signal=76%
CELL JUNCTION ORGANIZATION%GOBP%GO:0034330	283	-0.437116	-1.85076	0	0.0419065	0.989	3514	tags=39%, list=23%, signal=49%
ENDOCHONDRAL BONE MORPHOGENESIS%GOBP%GO:0060350	16	-0.723537	-1.85059	0	0.0416829	0.989	1277	tags=31%, list=8%, signal=34%
SYNAPTIC VESICLE RECYCLING%GOBP%GO:0036465	38	-0.609356	-1.84826	0	0.0425074	0.991	3221	tags=42%, list=21%, signal=53%
ACTIN CYTOSKELETON REORGANIZATION%GOBP%GO:0031532	52	-0.539045	-1.84825	0	0.0421674	0.991	3410	tags=42%, list=23%, signal=54%
PID_INTEGRIN1_PATHWAY%MSIGDB_C2%PID_INTEGRIN1_PATHWAY	40	-0.595079	-1.84645	0	0.0427354	0.993	3464	tags=48%, list=23%, signal=61%
IL5%NETPATH%IL5	38	-0.593603	-1.84432	0.00253165	0.0436348	0.994	2766	tags=50%, list=18%, signal=61%
NEGATIVE REGULATION OF CYCLIN-DEPENDENT PROTEIN SERINE/THREONINE KINASE ACTIVITY%GOBP%GO:0045736	18	-0.701801	-1.84413	0	0.0433884	0.994	446	tags=22%, list=3%, signal=23%
MICROTUBULE NUCLEATION%GOBP%GO:0007020	21	-0.67406	-1.84389	0.00229885	0.0432009	0.994	2222	tags=52%, list=15%, signal=61%
KITRECEPTOR%IOB%KITRECEPTOR	64	-0.531615	-1.84187	0	0.0438228	0.998	3460	tags=55%, list=23%, signal=71%
REGULATION OF SIGNALING BY CBL%REACTOME DATABASE ID RELEASE 76%912631	14	-0.733965	-1.84156	0.0043956	0.0436091	0.998	2626	tags=64%, list=17%, signal=78%
POSITIVE REGULATION OF CHROMATIN ASSEMBLY OR DISASSEMBLY%GOBP%GO:0045799	13	-0.750712	-1.84148	0.00652174	0.0433624	0.998	458	tags=15%, list=3%, signal=16%
PROTEOGLYCAN BIOSYNTHETIC PROCESS%GOBP%GO:0030166	44	-0.579223	-1.84063	0	0.0434943	0.998	2311	tags=32%, list=15%, signal=37%
BIOCARTA_GH_PATHWAY%MSIGDB_C2%BIOCARTA_GH_PATHWAY	17	-0.710915	-1.83942	0.00225734	0.0437843	0.998	2735	tags=53%, list=18%, signal=65%
PID_TXA2PATHWAY%MSIGDB_C2%PID_TXA2PATHWAY	29	-0.623168	-1.8393	0.0025974	0.043542	0.998	1267	tags=38%, list=8%, signal=41%
RAC2 GTPASE CYCLE%REACTOME DATABASE ID RELEASE 76%9013404	81	-0.506742	-1.83814	0	0.0439065	0.998	2892	tags=48%, list=19%, signal=59%
COSTIMULATION BY THE CD28 FAMILY%REACTOME%R-HSA-388841.3	43	-0.563454	-1.83742	0	0.0439536	0.998	2581	tags=37%, list=17%, signal=45%
PEPTIDYL-SERINE PHOSPHORYLATION%GOBP%GO:0018105	146	-0.465356	-1.83671	0	0.0441199	0.998	3812	tags=47%, list=25%, signal=63%
SKELETAL SYSTEM DEVELOPMENT%GOBP%GO:0001501	183	-0.451382	-1.83642	0	0.0440021	0.998	2701	tags=34%, list=18%, signal=41%
FOREBRAIN DEVELOPMENT%GOBP%GO:0030900	105	-0.481512	-1.83597	0	0.0439452	0.998	2766	tags=39%, list=18%, signal=47%
CELLULAR RESPONSE TO CATECHOLAMINE STIMULUS%GOBP%GO:0071870	30	-0.61674	-1.83296	0.00470588	0.0449375	0.998	2766	tags=47%, list=18%, signal=57%
PID_RB_1PATHWAY%MSIGDB_C2%PID_RB_1PATHWAY	47	-0.575682	-1.83011	0.00257732	0.0461074	0.998	1749	tags=40%, list=12%, signal=46%
POSITIVE REGULATION OF CARTILAGE DEVELOPMENT%GOBP%GO:0061036	10	-0.809078	-1.82968	0.00434783	0.0460365	0.998	1288	tags=60%, list=9%, signal=66%
SYNAPSE ORGANIZATION%GOBP%GO:0050808	137	-0.471287	-1.82868	0	0.0463858	0.998	3509	tags=35%, list=23%, signal=45%
EMBRYONIC ORGAN MORPHOGENESIS%GOBP%GO:0048562	90	-0.493724	-1.82704	0	0.04704	0.998	3028	tags=37%, list=20%, signal=46%
EAR DEVELOPMENT%GOBP%GO:0043583	39	-0.590445	-1.82379	0.00488998	0.0487063	1	2295	tags=46%, list=15%, signal=54%
FACTORS INVOLVED IN MEGAKARYOCYTE DEVELOPMENT AND PLATELET PRODUCTION%REACTOME%R-HSA-983231.2	104	-0.487435	-1.8237	0	0.0484437	1	2008	tags=31%, list=13%, signal=35%
REGULATION OF HETEROCHROMATIN ORGANIZATION%GOBP%GO:0120261	17	-0.700621	-1.82321	0.00224215	0.048417	1	614	tags=18%, list=4%, signal=18%
RUNX1 INTERACTS WITH CO-FACTORS WHOSE PRECISE EFFECT ON RUNX1 TARGETS IS NOT KNOWN%REACTOME%R-HSA-8939243.1	31	-0.60958	-1.82109	0.00252525	0.0494861	1	2345	tags=58%, list=16%, signal=69%
LINOLEIC ACID (LA) METABOLISM%REACTOME%R-HSA-2046105.1	8	-0.869862	-1.81878	0.00215517	0.0500698	1	248	tags=38%, list=2%, signal=38%
PC3: RNAseq CANA 10uM
PC3 Upregulated Reactome pathways
NAME	SIZE	ES	NES	NOM p-val	FDR q-val	FWER p-val	RANK AT MAX	LEADING EDGE
FORMATION OF A POOL OF FREE 40S SUBUNITS%REACTOME DATABASE ID RELEASE 76%72689	95	0.884107	3.00186	0	0	0	1264	tags=86%, list=8%, signal=94%
EUKARYOTIC TRANSLATION ELONGATION%REACTOME%R-HSA-156842.2	87	0.893238	2.96392	0	0	0	1234	tags=90%, list=8%, signal=97%
RESPONSE OF EIF2AK4 (GCN2) TO AMINO ACID DEFICIENCY%REACTOME DATABASE ID RELEASE 76%9633012	95	0.871258	2.95652	0	0	0	1234	tags=83%, list=8%, signal=90%
PEPTIDE CHAIN ELONGATION%REACTOME%R-HSA-156902.2	83	0.897627	2.94825	0	0	0	1234	tags=92%, list=8%, signal=99%
VIRAL MRNA TRANSLATION%REACTOME%R-HSA-192823.4	84	0.886594	2.91795	0	0	0	1234	tags=89%, list=8%, signal=97%
L13A-MEDIATED TRANSLATIONAL SILENCING OF CERULOPLASMIN EXPRESSION%REACTOME DATABASE ID RELEASE 76%156827	104	0.857654	2.91154	0	0	0	1264	tags=82%, list=8%, signal=89%
SRP-DEPENDENT COTRANSLATIONAL PROTEIN TARGETING TO MEMBRANE%REACTOME DATABASE ID RELEASE 76%1799339	106	0.857099	2.91132	0	0	0	1234	tags=81%, list=8%, signal=88%
EUKARYOTIC TRANSLATION INITIATION%REACTOME DATABASE ID RELEASE 76%72613	112	0.838849	2.9093	0	0	0	1711	tags=82%, list=11%, signal=92%
GTP HYDROLYSIS AND JOINING OF THE 60S RIBOSOMAL SUBUNIT%REACTOME%R-HSA-72706.2	105	0.852209	2.90373	0	0	0	1264	tags=81%, list=8%, signal=88%
EUKARYOTIC TRANSLATION TERMINATION%REACTOME DATABASE ID RELEASE 76%72764	87	0.878041	2.9005	0	0	0	1234	tags=86%, list=8%, signal=93%
SELENOAMINO ACID METABOLISM%REACTOME DATABASE ID RELEASE 76%2408522	107	0.859985	2.9002	0	0	0	1143	tags=77%, list=8%, signal=82%
NONSENSE MEDIATED DECAY (NMD) INDEPENDENT OF THE EXON JUNCTION COMPLEX (EJC)%REACTOME DATABASE ID RELEASE 76%975956	89	0.868052	2.89694	0	0	0	1234	tags=84%, list=8%, signal=91%
SELENOCYSTEINE SYNTHESIS%REACTOME%R-HSA-2408557.2	87	0.887612	2.89277	0	0	0	1234	tags=86%, list=8%, signal=93%
CELLULAR RESPONSE TO STARVATION%REACTOME DATABASE ID RELEASE 76%9711097	147	0.801038	2.88899	0	0	0	1711	tags=67%, list=11%, signal=75%
CAP-DEPENDENT TRANSLATION INITIATION%REACTOME DATABASE ID RELEASE 76%72737	112	0.838849	2.85212	0	0	0	1711	tags=82%, list=11%, signal=92%
TRANSLATION%REACTOME%R-HSA-72766.4	281	0.735566	2.78128	0	0	0	1904	tags=60%, list=13%, signal=67%
NONSENSE-MEDIATED DECAY (NMD)%REACTOME DATABASE ID RELEASE 76%927802	109	0.814121	2.77026	0	0	0	1143	tags=68%, list=8%, signal=73%
NONSENSE MEDIATED DECAY (NMD) ENHANCED BY THE EXON JUNCTION COMPLEX (EJC)%REACTOME DATABASE ID RELEASE 76%975957	109	0.814121	2.76415	0	0	0	1143	tags=68%, list=8%, signal=73%
INFLUENZA VIRAL RNA TRANSCRIPTION AND REPLICATION%REACTOME DATABASE ID RELEASE 76%168273	128	0.789935	2.75237	0	0	0	1143	tags=63%, list=8%, signal=68%
REGULATION OF EXPRESSION OF SLITS AND ROBOS%REACTOME DATABASE ID RELEASE 76%9010553	158	0.750984	2.68158	0	0	0	1714	tags=64%, list=11%, signal=71%
RESPIRATORY ELECTRON TRANSPORT, ATP SYNTHESIS BY CHEMIOSMOTIC COUPLING, AND HEAT PRODUCTION BY UNCOUPLING PROTEINS.%REACTOME%R-HSA-163200.1	112	0.765872	2.64925	0	0	0	2532	tags=70%, list=17%, signal=83%
MAJOR PATHWAY OF RRNA PROCESSING IN THE NUCLEOLUS AND CYTOSOL%REACTOME DATABASE ID RELEASE 76%6791226	173	0.729791	2.62737	0	0	0	1956	tags=58%, list=13%, signal=66%
RESPIRATORY ELECTRON TRANSPORT%REACTOME%R-HSA-611105.3	91	0.76648	2.60657	0	0	0	2532	tags=71%, list=17%, signal=85%
AMINO ACID AND DERIVATIVE METABOLISM%REACTOME DATABASE ID RELEASE 76%71291	298	0.682751	2.60323	0	0	0	2002	tags=46%, list=13%, signal=52%
INFLUENZA INFECTION%REACTOME%R-HSA-168255.4	146	0.739044	2.59426	0	0	0	1269	tags=57%, list=8%, signal=61%
RRNA PROCESSING IN THE NUCLEUS AND CYTOSOL%REACTOME%R-HSA-8868773.3	183	0.711808	2.5907	0	0	0	1956	tags=56%, list=13%, signal=64%
FORMATION OF THE TERNARY COMPLEX, AND SUBSEQUENTLY, THE 43S COMPLEX%REACTOME%R-HSA-72695.2	48	0.853884	2.58337	0	0	0	1428	tags=79%, list=9%, signal=87%
RRNA PROCESSING%REACTOME%R-HSA-72312.3	192	0.702427	2.56634	0	0	0	1956	tags=55%, list=13%, signal=62%
THE CITRIC ACID (TCA) CYCLE AND RESPIRATORY ELECTRON TRANSPORT%REACTOME%R-HSA-1428517.1	157	0.710672	2.56348	0	0	0	2532	tags=60%, list=17%, signal=71%
TRANSLATION INITIATION COMPLEX FORMATION%REACTOME%R-HSA-72649.3	54	0.817324	2.52455	0	0	0	1664	tags=78%, list=11%, signal=87%
RIBOSOMAL SCANNING AND START CODON RECOGNITION%REACTOME%R-HSA-72702.3	54	0.815784	2.50316	0	0	0	1664	tags=78%, list=11%, signal=87%
SIGNALING BY ROBO RECEPTORS%REACTOME DATABASE ID RELEASE 76%376176	201	0.672297	2.49057	0	0	0	1714	tags=51%, list=11%, signal=57%
ACTIVATION OF THE MRNA UPON BINDING OF THE CAP-BINDING COMPLEX AND EIFS, AND SUBSEQUENT BINDING TO 43S%REACTOME DATABASE ID RELEASE 76%72662	55	0.810526	2.45471	0	0	0	1664	tags=76%, list=11%, signal=86%
MITOCHONDRIAL TRANSLATION%REACTOME DATABASE ID RELEASE 76%5368287	92	0.714572	2.41278	0	0	0	3359	tags=74%, list=22%, signal=94%
MITOCHONDRIAL TRANSLATION TERMINATION%REACTOME%R-HSA-5419276.1	86	0.71915	2.39471	0	0	0	2961	tags=71%, list=20%, signal=88%
MITOCHONDRIAL TRANSLATION INITIATION%REACTOME%R-HSA-5368286.1	86	0.720577	2.36448	0	0	0	3359	tags=77%, list=22%, signal=98%
MITOCHONDRIAL TRANSLATION ELONGATION%REACTOME%R-HSA-5389840.1	86	0.711264	2.36443	0	0	0	2961	tags=69%, list=20%, signal=85%
COMPLEX I BIOGENESIS%REACTOME%R-HSA-6799198.1	49	0.751166	2.27981	0	0	0	2650	tags=76%, list=18%, signal=91%
INTERLEUKIN-10 SIGNALING%REACTOME DATABASE ID RELEASE 76%6783783	28	0.793252	2.12893	0	0.000314477	0.034	364	tags=21%, list=2%, signal=22%
PYROPTOSIS%REACTOME DATABASE ID RELEASE 76%5620971	23	0.778804	2.04682	0	0.00187005	0.209	1339	tags=48%, list=9%, signal=52%
FORMATION OF ATP BY CHEMIOSMOTIC COUPLING%REACTOME%R-HSA-163210.2	16	0.865112	2.04207	0	0.00200651	0.223	1543	tags=81%, list=10%, signal=90%
PROTEIN LOCALIZATION%REACTOME DATABASE ID RELEASE 76%9609507	142	0.557657	1.97928	0	0.00551222	0.533	3444	tags=53%, list=23%, signal=68%
CRISTAE FORMATION%REACTOME%R-HSA-8949613.2	29	0.707988	1.95882	0.00167504	0.00761456	0.679	2128	tags=69%, list=14%, signal=80%
IRON UPTAKE AND TRANSPORT%REACTOME DATABASE ID RELEASE 76%917937	49	0.647965	1.94091	0	0.00956068	0.776	2855	tags=45%, list=19%, signal=55%
GLUTATHIONE CONJUGATION%REACTOME%R-HSA-156590.2	24	0.730719	1.91505	0.00171821	0.0134352	0.895	2804	tags=58%, list=19%, signal=72%
RAF-INDEPENDENT MAPK1 3 ACTIVATION%REACTOME%R-HSA-112409.2	21	0.732786	1.911	0	0.0141265	0.909	5	tags=10%, list=0%, signal=10%
MITOCHONDRIAL PROTEIN IMPORT%REACTOME DATABASE ID RELEASE 76%1268020	60	0.595861	1.91053	0	0.0141039	0.909	3390	tags=60%, list=22%, signal=77%
DETOXIFICATION OF REACTIVE OXYGEN SPECIES%REACTOME%R-HSA-3299685.5	25	0.733255	1.90664	0	0.0146639	0.919	1701	tags=52%, list=11%, signal=59%
REGULATION OF COMPLEMENT CASCADE%REACTOME%R-HSA-977606.5	15	0.808116	1.90186	0.00175439	0.0154557	0.927	287	tags=20%, list=2%, signal=20%
REGULATED NECROSIS%REACTOME%R-HSA-5218859.3	49	0.624519	1.88535	0	0.018314	0.965	1339	tags=33%, list=9%, signal=36%
FORMATION OF FIBRIN CLOT (CLOTTING CASCADE)%REACTOME%R-HSA-140877.2	18	0.763367	1.87458	0.00346021	0.0209889	0.977	0	tags=6%, list=0%, signal=6%
METABOLISM OF STEROID HORMONES%REACTOME DATABASE ID RELEASE 76%196071	20	0.741568	1.87407	0.00358423	0.0209726	0.979	2252	tags=45%, list=15%, signal=53%
CYTOSOLIC TRNA AMINOACYLATION%REACTOME DATABASE ID RELEASE 76%379716	23	0.711376	1.86975	0.00162602	0.0217982	0.984	1965	tags=52%, list=13%, signal=60%
NRIF SIGNALS CELL DEATH FROM THE NUCLEUS%REACTOME%R-HSA-205043.1	16	0.752174	1.83231	0.00505051	0.0322498	0.998	1276	tags=31%, list=8%, signal=34%
RESPONSE TO METAL IONS%REACTOME DATABASE ID RELEASE 76%5660526	9	0.866846	1.82113	0	0.0357505	1	492	tags=56%, list=3%, signal=57%
MITOCHONDRIAL FATTY ACID BETA-OXIDATION%REACTOME%R-HSA-77289.5	34	0.633311	1.81874	0.00308166	0.0365419	1	2945	tags=44%, list=20%, signal=55%
INTERLEUKIN-4 AND INTERLEUKIN-13 SIGNALING%REACTOME DATABASE ID RELEASE 76%6785807	78	0.551652	1.80897	0	0.0397514	1	1278	tags=19%, list=8%, signal=21%
ER-PHAGOSOME PATHWAY%REACTOME DATABASE ID RELEASE 76%1236974	76	0.555004	1.80756	0	0.0398001	1	2118	tags=47%, list=14%, signal=55%
CHEMOKINE RECEPTORS BIND CHEMOKINES%REACTOME%R-HSA-380108.3	20	0.726174	1.80574	0.00184502	0.039793	1	3179	tags=45%, list=21%, signal=57%
AXON GUIDANCE%REACTOME DATABASE ID RELEASE 76%422475	445	0.45717	1.80111	0	0.0413966	1	1714	tags=27%, list=11%, signal=29%
ANTIGEN PROCESSING-CROSS PRESENTATION%REACTOME%R-HSA-1236975.1	85	0.543731	1.79363	0	0.0436822	1	2118	tags=45%, list=14%, signal=52%
PHASE II - CONJUGATION OF COMPOUNDS%REACTOME DATABASE ID RELEASE 76%156580	52	0.576007	1.79235	0.00161551	0.0438472	1	2943	tags=46%, list=19%, signal=57%
COMPLEMENT CASCADE%REACTOME DATABASE ID RELEASE 76%166658	18	0.716853	1.78194	0.00533808	0.0470102	1	287	tags=17%, list=2%, signal=17%

## Sheet: NCI-NATURE PATHWAY
PC3: RNAseq CANA 10uM
PC3 Downregulated NCI-Nature Pathway Interaction Database
NAME	SIZE	ES	NES	NOM p-val	FDR q-val	FWER p-val	RANK AT MAX	LEADING EDGE
INTEGRINS IN ANGIOGENESIS%PATHWAY INTERACTION DATABASE NCI-NATURE CURATED DATA%INTEGRINS IN ANGIOGENESIS	54	-0.619611	-2.10077	0	0.0153934	0.073	2499	tags=41%, list=17%, signal=49%
THROMBOXANE A2 RECEPTOR SIGNALING%PATHWAY INTERACTION DATABASE NCI-NATURE CURATED DATA%THROMBOXANE A2 RECEPTOR SIGNALING	40	-0.641341	-2.0634	0	0.0140187	0.143	1267	tags=40%, list=8%, signal=44%
SIGNALING EVENTS MEDIATED BY STEM CELL FACTOR RECEPTOR (C-KIT)%PATHWAY INTERACTION DATABASE NCI-NATURE CURATED DATA%SIGNALING EVENTS MEDIATED BY STEM CELL FACTOR RECEPTOR (C-KIT)	42	-0.61462	-1.96988	0	0.0234421	0.533	2791	tags=43%, list=18%, signal=52%
REGULATION OF RETINOBLASTOMA PROTEIN%PATHWAY INTERACTION DATABASE NCI-NATURE CURATED DATA%REGULATION OF RETINOBLASTOMA PROTEIN	54	-0.581282	-1.96462	0	0.0238647	0.57	1749	tags=39%, list=12%, signal=44%
EPHRIN B REVERSE SIGNALING%PATHWAY INTERACTION DATABASE NCI-NATURE CURATED DATA%EPHRIN B REVERSE SIGNALING	22	-0.716549	-1.96322	0	0.0237051	0.577	3220	tags=59%, list=21%, signal=75%
FC-EPSILON RECEPTOR I SIGNALING IN MAST CELLS%PATHWAY INTERACTION DATABASE NCI-NATURE CURATED DATA%FC-EPSILON RECEPTOR I SIGNALING IN MAST CELLS	52	-0.592646	-1.95182	0	0.0243528	0.644	3665	tags=56%, list=24%, signal=73%
CIRCADIAN RHYTHM PATHWAY%PATHWAY INTERACTION DATABASE NCI-NATURE CURATED DATA%CIRCADIAN RHYTHM PATHWAY	15	-0.784082	-1.94789	0	0.0246653	0.671	1061	tags=47%, list=7%, signal=50%
BCR SIGNALING PATHWAY%PATHWAY INTERACTION DATABASE NCI-NATURE CURATED DATA%BCR SIGNALING PATHWAY	57	-0.561813	-1.93464	0	0.0273067	0.747	2742	tags=47%, list=18%, signal=58%
AURORA A SIGNALING%PATHWAY INTERACTION DATABASE NCI-NATURE CURATED DATA%AURORA A SIGNALING	29	-0.668764	-1.93018	0	0.0287078	0.774	2382	tags=55%, list=16%, signal=65%
BETA1 INTEGRIN CELL SURFACE INTERACTIONS%PATHWAY INTERACTION DATABASE NCI-NATURE CURATED DATA%BETA1 INTEGRIN CELL SURFACE INTERACTIONS	52	-0.575966	-1.92671	0	0.0273514	0.79	3464	tags=44%, list=23%, signal=57%
ATYPICAL NF-KAPPAB PATHWAY%PATHWAY INTERACTION DATABASE NCI-NATURE CURATED DATA%ATYPICAL NF-KAPPAB PATHWAY	13	-0.795617	-1.91954	0	0.0268867	0.816	2626	tags=69%, list=17%, signal=84%
VEGFR3 SIGNALING IN LYMPHATIC ENDOTHELIUM%PATHWAY INTERACTION DATABASE NCI-NATURE CURATED DATA%VEGFR3 SIGNALING IN LYMPHATIC ENDOTHELIUM	23	-0.671509	-1.90143	0	0.0306963	0.879	1622	tags=39%, list=11%, signal=44%
E-CADHERIN SIGNALING IN KERATINOCYTES%PATHWAY INTERACTION DATABASE NCI-NATURE CURATED DATA%E-CADHERIN SIGNALING IN KERATINOCYTES	20	-0.681756	-1.89326	0	0.0335184	0.902	2446	tags=55%, list=16%, signal=66%
FGF SIGNALING PATHWAY%PATHWAY INTERACTION DATABASE NCI-NATURE CURATED DATA%FGF SIGNALING PATHWAY	36	-0.602147	-1.88854	0	0.0337075	0.913	2735	tags=50%, list=18%, signal=61%
CXCR3-MEDIATED SIGNALING EVENTS%PATHWAY INTERACTION DATABASE NCI-NATURE CURATED DATA%CXCR3-MEDIATED SIGNALING EVENTS	31	-0.625599	-1.87776	0	0.0368819	0.952	2581	tags=45%, list=17%, signal=54%
REGULATION OF CDC42 ACTIVITY%PATHWAY INTERACTION DATABASE NCI-NATURE CURATED DATA%REGULATION OF CDC42 ACTIVITY	28	-0.634494	-1.84287	0	0.0434675	0.997	3564	tags=71%, list=24%, signal=93%
REELIN SIGNALING PATHWAY%PATHWAY INTERACTION DATABASE NCI-NATURE CURATED DATA%REELIN SIGNALING PATHWAY	25	-0.652218	-1.83508	0.00243902	0.0440235	0.998	2982	tags=56%, list=20%, signal=70%
SIGNALING EVENTS MEDIATED BY THE HEDGEHOG FAMILY%PATHWAY INTERACTION DATABASE NCI-NATURE CURATED DATA%SIGNALING EVENTS MEDIATED BY THE HEDGEHOG FAMILY	19	-0.685337	-1.81978	0.00465116	0.0498313	1	2763	tags=53%, list=18%, signal=64%
PC3: RNAseq CANA 10uM
PC3 Upregulated NCI-Nature Pathway Interaction Database
NAME	SIZE	ES	NES	NOM p-val	FDR q-val	FWER p-val	RANK AT MAX	LEADING EDGE
IL27-MEDIATED SIGNALING EVENTS%PATHWAY INTERACTION DATABASE NCI-NATURE CURATED DATA%IL27-MEDIATED SIGNALING EVENTS	15	0.783437	1.86776	0.00179211	0.0223046	0.986	364	tags=20%, list=2%, signal=20%
AP-1 TRANSCRIPTION FACTOR NETWORK%PATHWAY INTERACTION DATABASE NCI-NATURE CURATED DATA%AP-1 TRANSCRIPTION FACTOR NETWORK	60	0.575227	1.78887	0.0015949	0.0445714	1	271	tags=13%, list=2%, signal=14%

## Sheet: PANTHER PATHWAY
PC3: RNAseq CANA 10uM
PC3 Downregulated Panther pathways
NAME	SIZE	ES	NES	NOM p-val	FDR q-val	FWER p-val	RANK AT MAX	LEADING EDGE
WNT SIGNALING PATHWAY%PANTHER PATHWAY%P00057	204	-0.523876	-2.19351	0	0.0132165	0.011	3654	tags=45%, list=24%, signal=58%
VEGF SIGNALING PATHWAY%PANTHER PATHWAY%P00056	57	-0.608166	-2.06495	0	0.0149882	0.141	2559	tags=40%, list=17%, signal=48%
ANGIOGENESIS%PANTHER PATHWAY%P00005	140	-0.515097	-2.02027	0	0.0159511	0.299	3079	tags=42%, list=20%, signal=52%
FAS SIGNALING PATHWAY%PANTHER PATHWAY%P00020	33	-0.642447	-1.95073	0	0.0242071	0.648	672	tags=18%, list=4%, signal=19%
CADHERIN SIGNALING PATHWAY%PANTHER PATHWAY%P00012	104	-0.520181	-1.92836	0	0.0290623	0.784	3880	tags=45%, list=26%, signal=60%
PC3: RNAseq CANA 10uM
PC3 Upregulated Panther pathways
NAME	SIZE	ES	NES	NOM p-val	FDR q-val	FWER p-val	RANK AT MAX	LEADING EDGE
BLOOD COAGULATION%PANTHER PATHWAY%P00011	20	0.846445	2.13219	0	0.000280599	0.03	6	tags=10%, list=0%, signal=10%

## Sheet: BIOCARTA
PC3: RNAseq CANA 10uM
PC3 Downregulated BIOCARTA pathways
NAME	SIZE	ES	NES	NOM p-val	FDR q-val	FWER p-val	RANK AT MAX	LEADING EDGE
BIOCARTA_VDR_PATHWAY%MSIGDB_C2%BIOCARTA_VDR_PATHWAY	21	-0.761435	-2.05683	0	0.0115903	0.16	2167	tags=76%, list=14%, signal=89%
BIOCARTA_MAPK_PATHWAY%MSIGDB_C2%BIOCARTA_MAPK_PATHWAY	64	-0.563273	-1.95788	0	0.0235499	0.609	2572	tags=38%, list=17%, signal=45%
BIOCARTA_CXCR4_PATHWAY%MSIGDB_C2%BIOCARTA_CXCR4_PATHWAY	14	-0.787603	-1.93813	0	0.0266199	0.724	2559	tags=57%, list=17%, signal=69%
PC3: RNAseq CANA 10uM
PC3 Upregulated BIOCARTA pathways
NAME	SIZE	ES	NES	NOM p-val	FDR q-val	FWER p-val	RANK AT MAX	LEADING EDGE
N/A

## Sheet: NETPATH
PC3: RNAseq CANA 10uM
PC3 Downregulated NETPATH pathways
NAME	SIZE	ES	NES	NOM p-val	FDR q-val	FWER p-val	RANK AT MAX	LEADING EDGE
WNT%NETPATH%WNT	75	-0.542568	-1.92655	0	0.0269609	0.791	4099	tags=48%, list=27%, signal=66%
IL3%NETPATH%IL3	60	-0.542965	-1.89591	0	0.0323183	0.891	3460	tags=57%, list=23%, signal=73%
PC3: RNAseq CANA 10uM
PC3 Upregulated NETPATH pathways
NAME	SIZE	ES	NES	NOM p-val	FDR q-val	FWER p-val	RANK AT MAX	LEADING EDGE
N/A

## Sheet: Aurora Pathway
PC3: RNAseq CANA 10uM
PC3 Downregulated Aurora pathways
NAME	SIZE	ES	NES	NOM p-val	FDR q-val	FWER p-val	RANK AT MAX	LEADING EDGE
PID_AURORA_B_PATHWAY%MSIGDB_C2%PID_AURORA_B_PATHWAY	20	-0.806282	-2.18263	0	0.00901093	0.015	335	tags=25%, list=2%, signal=26%
PC3: RNAseq CANA 10uM
PC3 Upregulated Aurora pathways
NAME	SIZE	ES	NES	NOM p-val	FDR q-val	FWER p-val	RANK AT MAX	LEADING EDGE
N/A

## Sheet: IOB
PC3: RNAseq CANA 10uM
PC3 Downregulated Institute of Bioinformatics (IOB) pathways
NAME	SIZE	ES	NES	NOM p-val	FDR q-val	FWER p-val	RANK AT MAX	LEADING EDGE
WNT%IOB%WNT	74	-0.535509	-1.92026	0	0.0270253	0.813	4099	tags=47%, list=27%, signal=65%
PC3: RNAseq CANA 10uM
PC3 Upregulated IOB pathways
NAME	SIZE	ES	NES	NOM p-val	FDR q-val	FWER p-val	RANK AT MAX	LEADING EDGE
N/A

## Sheet: HUMANCyc
PC3: RNAseq CANA 10uM
PC3 Downegulated HUMANCyc pathways
NAME	SIZE	ES	NES	NOM p-val	FDR q-val	FWER p-val	RANK AT MAX	LEADING EDGE
N/A
PC3: RNAseq CANA 10uM
PC3 Upregulated HUMANCyc pathways
NAME	SIZE	ES	NES	NOM p-val	FDR q-val	FWER p-val	RANK AT MAX	LEADING EDGE
SUPERPATHWAY OF CHOLESTEROL BIOSYNTHESIS%HUMANCYC%PWY66-5	25	0.696901	1.82721	0.00340715	0.0338251	0.999	2111	tags=48%, list=14%, signal=56%
