# Supplementary material for: The SGLT2 inhibitor canagliflozin suppresses growth and enhances prostate cancer response to radiotherapy
Source: Commun Biol. 2023 Sep 8;6:919. doi: 10.1038/s42003-023-05289-w (PMC10491589; doi:10.1038/s42003-023-05289-w)
Supplement: Supplementary file 5 — Supplementary data file 2 [file 42003_2023_5289_MOESM5_ESM.xlsx]

## Sheet: GOBP
22RV1: RNAseq the effect of canagliflozin in irradiated cells (showing the difference between canagliflozin (CANA) (10 uM) + radiation (RT) (5 Gy) and RT alone), FDR q-value < 0.05
										CANA	Canagliflozin
22RV1 Downregulated Gene Ontology Biological Process (GOBP)										RT	Radiation
NAME	SIZE	ES	NES	NOM p-val	FDR q-val	FWER p-val	RANK AT MAX	LEADING EDGE		uM	Micromolar
DOUBLE-STRAND BREAK REPAIR VIA HOMOLOGOUS RECOMBINATION%GOBP%GO:0000724	94	-0.76658	-2.47043	0	0	0	1793	tags=43%, list=9%, signal=46%		Gy	Gray
RECOMBINATIONAL REPAIR%GOBP%GO:0000725	95	-0.763977	-2.4566	0	0	0	1793	tags=42%, list=9%, signal=46%
DNA RECOMBINATION%GOBP%GO:0006310	154	-0.702983	-2.4083	0	0	0	1793	tags=33%, list=9%, signal=36%
DOUBLE-STRAND BREAK REPAIR%GOBP%GO:0006302	182	-0.686746	-2.39649	0	0	0	2386	tags=40%, list=11%, signal=44%
DNA REPLICATION%GOBP%GO:0006260	223	-0.664416	-2.37657	0	0	0	1123	tags=30%, list=5%, signal=31%
DNA REPLICATION INITIATION%GOBP%GO:0006270	40	-0.864838	-2.36848	0	0	0	524	tags=48%, list=2%, signal=49%
NUCLEAR DNA REPLICATION%GOBP%GO:0033260	52	-0.795555	-2.28354	0	0	0	1355	tags=50%, list=6%, signal=53%
CELL CYCLE DNA REPLICATION%GOBP%GO:0044786	53	-0.77718	-2.21919	0	0	0	1355	tags=49%, list=6%, signal=52%
DNA-DEPENDENT DNA REPLICATION%GOBP%GO:0006261	182	-0.631535	-2.20765	0	0	0	1210	tags=29%, list=6%, signal=31%
REGULATION OF TRANSCRIPTION INVOLVED IN G1/S TRANSITION OF MITOTIC CELL CYCLE%GOBP%GO:0000083	31	-0.828783	-2.19858	0	0	0	1744	tags=55%, list=8%, signal=60%
REGULATION OF G0 TO G1 TRANSITION%GOBP%GO:0070316	35	-0.792308	-2.15397	0	0	0	1349	tags=37%, list=6%, signal=40%
DNA STRAND ELONGATION%GOBP%GO:0022616	23	-0.883064	-2.15216	0	0	0	601	tags=57%, list=3%, signal=58%
NEGATIVE REGULATION OF G0 TO G1 TRANSITION%GOBP%GO:0070317	32	-0.801297	-2.12539	0	6.97804e-05	0.003	1349	tags=41%, list=6%, signal=43%
DNA REPAIR%GOBP%GO:0006281	409	-0.561683	-2.12188	0	6.82957e-05	0.003	1355	tags=24%, list=6%, signal=25%
DNA REPLICATION CHECKPOINT SIGNALING%GOBP%GO:0000076	17	-0.895582	-2.10972	0	0.000106956	0.005	601	tags=47%, list=3%, signal=48%
DNA STRAND ELONGATION INVOLVED IN DNA REPLICATION%GOBP%GO:0006271	18	-0.890434	-2.07861	0	0.000403617	0.02	1123	tags=67%, list=5%, signal=70%
DNA-DEPENDENT DNA REPLICATION MAINTENANCE OF FIDELITY%GOBP%GO:0045005	47	-0.742739	-2.071	0	0.000495674	0.025	810	tags=38%, list=4%, signal=40%
CELL CYCLE CHECKPOINT SIGNALING%GOBP%GO:0000075	161	-0.603295	-2.04234	0	0.000838776	0.047	1431	tags=29%, list=7%, signal=30%
DNA CONFORMATION CHANGE%GOBP%GO:0071103	207	-0.58059	-2.04044	0	0.000897938	0.052	1795	tags=24%, list=9%, signal=26%
DNA INTEGRITY CHECKPOINT SIGNALING%GOBP%GO:0031570	133	-0.60073	-2.03012	0	0.00113735	0.065	1368	tags=29%, list=7%, signal=31%
MITOTIC DNA REPLICATION%GOBP%GO:1902969	11	-0.962137	-2.01101	0	0.00164924	0.101	432	tags=82%, list=2%, signal=83%
REPLICATION FORK PROCESSING%GOBP%GO:0031297	38	-0.740426	-2.0054	0	0.00190422	0.122	810	tags=37%, list=4%, signal=38%
REGULATION OF HEART RATE BY CARDIAC CONDUCTION%GOBP%GO:0086091	36	-0.734664	-2.00303	0	0.001965	0.128	2701	tags=36%, list=13%, signal=41%
CELL CYCLE G1/S PHASE TRANSITION%GOBP%GO:0044843	85	-0.627084	-1.99757	0	0.00206834	0.138	1349	tags=33%, list=6%, signal=35%
MEIOTIC CELL CYCLE%GOBP%GO:0051321	139	-0.601856	-1.99569	0	0.00211135	0.141	2390	tags=24%, list=11%, signal=27%
DOUBLE-STRAND BREAK REPAIR VIA BREAK-INDUCED REPLICATION%GOBP%GO:0000727	11	-0.956208	-1.9915	0	0.0022344	0.151	524	tags=82%, list=2%, signal=84%
REGULATION OF DNA REPLICATION%GOBP%GO:0006275	82	-0.639826	-1.9837	0	0.00259816	0.174	1957	tags=38%, list=9%, signal=42%
MICROTUBULE CYTOSKELETON ORGANIZATION INVOLVED IN MITOSIS%GOBP%GO:1902850	164	-0.574943	-1.98334	0	0.00259259	0.176	2394	tags=35%, list=11%, signal=39%
MITOTIC CELL CYCLE PHASE TRANSITION%GOBP%GO:0044772	227	-0.552689	-1.97451	0	0.00307788	0.211	1365	tags=26%, list=7%, signal=28%
REGULATION OF HISTONE H3-K4 METHYLATION%GOBP%GO:0051569	20	-0.824322	-1.97021	0.00189753	0.00339998	0.236	1082	tags=45%, list=5%, signal=47%
CELL CYCLE PHASE TRANSITION%GOBP%GO:0044770	234	-0.554249	-1.96829	0	0.00342991	0.244	1365	tags=27%, list=7%, signal=28%
POSITIVE REGULATION OF CELL CYCLE PROCESS%GOBP%GO:0090068	165	-0.565373	-1.95888	0	0.00401623	0.293	1975	tags=32%, list=9%, signal=35%
G1/S TRANSITION OF MITOTIC CELL CYCLE%GOBP%GO:0000082	84	-0.627113	-1.95795	0	0.0040779	0.299	1349	tags=33%, list=6%, signal=35%
MITOTIC CELL CYCLE CHECKPOINT SIGNALING%GOBP%GO:0007093	139	-0.58392	-1.95671	0	0.00417283	0.309	1431	tags=27%, list=7%, signal=29%
NEGATIVE REGULATION OF CELL CYCLE PROCESS%GOBP%GO:0010948	312	-0.524151	-1.94844	0	0.00501365	0.367	1529	tags=22%, list=7%, signal=24%
REGULATION OF GLYCOLYTIC PROCESS%GOBP%GO:0006110	64	-0.640309	-1.92742	0	0.00716896	0.495	3424	tags=41%, list=16%, signal=48%
CENTROSOME DUPLICATION%GOBP%GO:0051298	32	-0.734025	-1.92474	0	0.00728427	0.51	2261	tags=47%, list=11%, signal=52%
PROTEIN-DNA COMPLEX ASSEMBLY%GOBP%GO:0065004	176	-0.551785	-1.92339	0	0.00740131	0.523	1949	tags=22%, list=9%, signal=24%
PROTEIN MONOUBIQUITINATION%GOBP%GO:0006513	54	-0.661713	-1.91694	0	0.00790442	0.563	1861	tags=30%, list=9%, signal=32%
TELOMERE ORGANIZATION%GOBP%GO:0032200	92	-0.598578	-1.89906	0	0.0103261	0.675	1717	tags=33%, list=8%, signal=35%
PROTEIN-DNA COMPLEX SUBUNIT ORGANIZATION%GOBP%GO:0071824	222	-0.534006	-1.8985	0	0.010348	0.683	2502	tags=27%, list=12%, signal=30%
PRE-REPLICATIVE COMPLEX ASSEMBLY INVOLVED IN CELL CYCLE DNA REPLICATION%GOBP%GO:1902299	8	-0.971796	-1.89823	0	0.010314	0.685	194	tags=75%, list=1%, signal=76%
NEGATIVE REGULATION OF INTRACELLULAR ESTROGEN RECEPTOR SIGNALING PATHWAY%GOBP%GO:0033147	11	-0.879034	-1.89125	0	0.0113085	0.725	592	tags=36%, list=3%, signal=37%
CELL COMMUNICATION INVOLVED IN CARDIAC CONDUCTION%GOBP%GO:0086065	40	-0.678569	-1.88441	0	0.0125427	0.765	3613	tags=40%, list=17%, signal=48%
NUCLEAR PORE COMPLEX ASSEMBLY%GOBP%GO:0051292	9	-0.930436	-1.87956	0	0.0135115	0.792	1124	tags=78%, list=5%, signal=82%
DNA UNWINDING INVOLVED IN DNA REPLICATION%GOBP%GO:0006268	16	-0.818987	-1.87458	0	0.0143746	0.815	1120	tags=44%, list=5%, signal=46%
NEGATIVE REGULATION OF CELL CYCLE PHASE TRANSITION%GOBP%GO:1901988	250	-0.518988	-1.8721	0	0.0147356	0.828	1529	tags=23%, list=7%, signal=24%
TRNA-CONTAINING RIBONUCLEOPROTEIN COMPLEX EXPORT FROM NUCLEUS%GOBP%GO:0071431	31	-0.697511	-1.86912	0	0.0151486	0.839	1675	tags=45%, list=8%, signal=49%
POSITIVE REGULATION OF HISTONE METHYLATION%GOBP%GO:0031062	30	-0.723841	-1.86257	0	0.0168994	0.87	1708	tags=37%, list=8%, signal=40%
CENTROSOME CYCLE%GOBP%GO:0007098	77	-0.596738	-1.86223	0	0.0168451	0.872	2388	tags=34%, list=11%, signal=38%
MITOTIC SPINDLE ORGANIZATION%GOBP%GO:0007052	147	-0.553223	-1.86215	0	0.0167599	0.873	2394	tags=33%, list=11%, signal=37%
DOUBLE-STRAND BREAK REPAIR VIA NONHOMOLOGOUS END JOINING%GOBP%GO:0006303	58	-0.640869	-1.86158	0.00205339	0.0167621	0.875	1648	tags=29%, list=8%, signal=32%
DNA DAMAGE CHECKPOINT SIGNALING%GOBP%GO:0000077	125	-0.557935	-1.86148	0	0.0166866	0.875	1368	tags=27%, list=7%, signal=29%
PRE-REPLICATIVE COMPLEX ASSEMBLY INVOLVED IN NUCLEAR CELL CYCLE DNA REPLICATION%GOBP%GO:0006267	8	-0.971796	-1.86047	0	0.0167697	0.882	194	tags=75%, list=1%, signal=76%
NUCLEOSOME ORGANIZATION%GOBP%GO:0034728	110	-0.57601	-1.86046	0	0.0166576	0.882	3048	tags=36%, list=15%, signal=42%
DNA REPLICATION-INDEPENDENT NUCLEOSOME ORGANIZATION%GOBP%GO:0034724	37	-0.68977	-1.85957	0	0.016694	0.887	3048	tags=43%, list=15%, signal=51%
RESPONSE TO GLUCAGON%GOBP%GO:0033762	21	-0.776301	-1.85691	0.00198413	0.0173471	0.896	1122	tags=33%, list=5%, signal=35%
MITOTIC DNA INTEGRITY CHECKPOINT SIGNALING%GOBP%GO:0044774	111	-0.577065	-1.85665	0	0.0172863	0.896	1368	tags=28%, list=7%, signal=30%
TELOMERE MAINTENANCE%GOBP%GO:0000723	90	-0.593279	-1.85644	0	0.0171447	0.899	1717	tags=32%, list=8%, signal=35%
NUCLEAR PORE ORGANIZATION%GOBP%GO:0006999	13	-0.845111	-1.85321	0	0.0180107	0.91	1675	tags=62%, list=8%, signal=67%
SPINDLE ORGANIZATION%GOBP%GO:0007051	205	-0.524098	-1.85222	0	0.0180345	0.911	2394	tags=31%, list=11%, signal=35%
POSITIVE REGULATION OF HISTONE H3-K4 METHYLATION%GOBP%GO:0051571	15	-0.826064	-1.84545	0	0.0197303	0.934	2264	tags=60%, list=11%, signal=67%
HISTONE H3-K4 TRIMETHYLATION%GOBP%GO:0080182	14	-0.81441	-1.83755	0	0.0215606	0.951	997	tags=57%, list=5%, signal=60%
TELOMERE MAINTENANCE VIA SEMI-CONSERVATIVE REPLICATION%GOBP%GO:0032201	34	-0.683184	-1.8353	0.00195695	0.0222086	0.959	1913	tags=53%, list=9%, signal=58%
CARDIAC CONDUCTION%GOBP%GO:0061337	75	-0.59828	-1.83358	0	0.0226951	0.964	1754	tags=25%, list=8%, signal=28%
HISTONE H3-K4 METHYLATION%GOBP%GO:0051568	29	-0.715532	-1.83262	0	0.0227453	0.964	2669	tags=45%, list=13%, signal=51%
PEPTIDYL-LYSINE TRIMETHYLATION%GOBP%GO:0018023	29	-0.711144	-1.8305	0.00402414	0.0232144	0.967	1025	tags=31%, list=5%, signal=33%
NUCLEAR CHROMOSOME SEGREGATION%GOBP%GO:0098813	186	-0.523674	-1.82753	0	0.0237658	0.97	2390	tags=28%, list=11%, signal=31%
NUCLEAR DIVISION%GOBP%GO:0000280	276	-0.507556	-1.82752	0	0.0236244	0.97	2390	tags=27%, list=11%, signal=30%
REGULATION OF SISTER CHROMATID COHESION%GOBP%GO:0007063	21	-0.753915	-1.82728	0.00400802	0.0235858	0.97	1708	tags=57%, list=8%, signal=62%
DNA REPLICATION-INDEPENDENT NUCLEOSOME ASSEMBLY%GOBP%GO:0006336	36	-0.680711	-1.82631	0.00201613	0.0237235	0.972	3048	tags=42%, list=15%, signal=49%
NEGATIVE REGULATION OF BIOMINERALIZATION%GOBP%GO:0110150	20	-0.760085	-1.82429	0.00570342	0.0241992	0.975	2531	tags=40%, list=12%, signal=45%
NEGATIVE REGULATION OF CELL CYCLE%GOBP%GO:0045786	377	-0.489552	-1.82223	0	0.0247198	0.978	1532	tags=20%, list=7%, signal=21%
REGULATION OF GENE SILENCING%GOBP%GO:0060968	102	-0.564692	-1.82022	0	0.0250622	0.981	1801	tags=26%, list=9%, signal=29%
REGULATION OF DOUBLE-STRAND BREAK REPAIR%GOBP%GO:2000779	74	-0.591411	-1.81228	0	0.0277335	0.989	1696	tags=32%, list=8%, signal=35%
REGULATION OF DNA DAMAGE CHECKPOINT%GOBP%GO:2000001	10	-0.862486	-1.81194	0	0.0277459	0.99	1355	tags=50%, list=6%, signal=53%
MISMATCH REPAIR%GOBP%GO:0006298	31	-0.680923	-1.80966	0.00198413	0.0282181	0.993	1913	tags=35%, list=9%, signal=39%
TRNA EXPORT FROM NUCLEUS%GOBP%GO:0006409	31	-0.697511	-1.80899	0.00401606	0.0283931	0.995	1675	tags=45%, list=8%, signal=49%
CHROMOSOME SEGREGATION%GOBP%GO:0007059	227	-0.508378	-1.80733	0	0.0288227	0.996	2390	tags=27%, list=11%, signal=30%
DNA PACKAGING%GOBP%GO:0006323	143	-0.540752	-1.80726	0	0.0286935	0.996	2579	tags=27%, list=12%, signal=30%
DNA DUPLEX UNWINDING%GOBP%GO:0032508	51	-0.624073	-1.8058	0	0.0288351	0.996	1339	tags=22%, list=6%, signal=23%
NUCLEOSOME ASSEMBLY%GOBP%GO:0006334	67	-0.594627	-1.80352	0.00201613	0.0295328	0.997	3048	tags=33%, list=15%, signal=38%
ACTION POTENTIAL%GOBP%GO:0001508	68	-0.594154	-1.80161	0	0.0302271	0.998	3215	tags=31%, list=15%, signal=36%
EMBRYONIC PLACENTA DEVELOPMENT%GOBP%GO:0001892	22	-0.746059	-1.80133	0	0.0301983	0.998	379	tags=14%, list=2%, signal=14%
MITOTIC NUCLEAR DIVISION%GOBP%GO:0140014	180	-0.519304	-1.80056	0	0.0302283	0.998	2390	tags=31%, list=11%, signal=34%
MITOTIC DNA DAMAGE CHECKPOINT SIGNALING%GOBP%GO:0044773	107	-0.553029	-1.7986	0	0.0310129	0.998	1368	tags=27%, list=7%, signal=29%
POSITIVE REGULATION OF CELL CYCLE%GOBP%GO:0045787	218	-0.504418	-1.79555	0	0.0321619	0.999	1975	tags=28%, list=9%, signal=30%
MICROTUBULE CYTOSKELETON ORGANIZATION%GOBP%GO:0000226	489	-0.471402	-1.79416	0	0.0325878	0.999	2413	tags=25%, list=12%, signal=28%
REGULATION OF HISTONE H3-K9 METHYLATION%GOBP%GO:0051570	13	-0.819151	-1.7933	0.00394477	0.0327182	0.999	1485	tags=46%, list=7%, signal=50%
CHROMATIN ASSEMBLY OR DISASSEMBLY%GOBP%GO:0006333	121	-0.551062	-1.79275	0	0.0328136	0.999	3048	tags=31%, list=15%, signal=36%
REGULATION OF CELL CYCLE PHASE TRANSITION%GOBP%GO:1901987	432	-0.47665	-1.7917	0	0.0331969	0.999	1617	tags=23%, list=8%, signal=25%
REGULATION OF CARBOHYDRATE CATABOLIC PROCESS%GOBP%GO:0043470	69	-0.590561	-1.79102	0	0.0334432	0.999	3424	tags=38%, list=16%, signal=45%
SIGNAL TRANSDUCTION IN RESPONSE TO DNA DAMAGE%GOBP%GO:0042770	148	-0.532162	-1.78978	0	0.0337255	0.999	1529	tags=27%, list=7%, signal=29%
NEGATIVE REGULATION OF BIOMINERAL TISSUE DEVELOPMENT%GOBP%GO:0070168	20	-0.760085	-1.78687	0.00431035	0.034975	0.999	2531	tags=40%, list=12%, signal=45%
TRNA TRANSPORT%GOBP%GO:0051031	34	-0.664894	-1.78682	0.00198413	0.0348302	0.999	1675	tags=41%, list=8%, signal=45%
PEPTIDYL-LYSINE DIMETHYLATION%GOBP%GO:0018027	18	-0.747079	-1.78239	0.00382409	0.0366155	1	2264	tags=44%, list=11%, signal=50%
SISTER CHROMATID SEGREGATION%GOBP%GO:0000819	136	-0.535142	-1.78198	0	0.0366391	1	2390	tags=29%, list=11%, signal=33%
DNA DOUBLE-STRAND BREAK PROCESSING%GOBP%GO:0000729	18	-0.763996	-1.78192	0.00622407	0.0364901	1	3526	tags=61%, list=17%, signal=73%
PRODUCTION OF MOLECULAR MEDIATOR OF IMMUNE RESPONSE%GOBP%GO:0002440	23	-0.712099	-1.78109	0.00795229	0.0367296	1	625	tags=26%, list=3%, signal=27%
NEGATIVE REGULATION OF INTRACELLULAR STEROID HORMONE RECEPTOR SIGNALING PATHWAY%GOBP%GO:0033144	31	-0.681511	-1.78011	0.00436681	0.037021	1	3147	tags=35%, list=15%, signal=42%
REGULATION OF CHROMOSOME SEGREGATION%GOBP%GO:0051983	77	-0.571441	-1.77967	0	0.0370713	1	2328	tags=31%, list=11%, signal=35%
REGULATION OF HISTONE METHYLATION%GOBP%GO:0031060	45	-0.628683	-1.7793	0	0.0369731	1	2264	tags=36%, list=11%, signal=40%
SOMATIC DIVERSIFICATION OF IMMUNOGLOBULINS%GOBP%GO:0016445	23	-0.712099	-1.77897	0.0040404	0.0369708	1	625	tags=26%, list=3%, signal=27%
REGULATION OF BIOMINERAL TISSUE DEVELOPMENT%GOBP%GO:0070167	67	-0.595889	-1.77873	0.00420168	0.0369442	1	2531	tags=33%, list=12%, signal=37%
PEPTIDYL-THREONINE MODIFICATION%GOBP%GO:0018210	72	-0.581877	-1.77733	0	0.0373878	1	3073	tags=32%, list=15%, signal=37%
DNA REPLICATION-DEPENDENT NUCLEOSOME ASSEMBLY%GOBP%GO:0006335	8	-0.910514	-1.77667	0	0.0375576	1	519	tags=50%, list=2%, signal=51%
DNA GEOMETRIC CHANGE%GOBP%GO:0032392	59	-0.611141	-1.77555	0.00212766	0.0380166	1	1350	tags=24%, list=6%, signal=25%
MITOTIC DNA REPLICATION CHECKPOINT SIGNALING%GOBP%GO:0033314	10	-0.879416	-1.77458	0.00198413	0.0382248	1	400	tags=40%, list=2%, signal=41%
NEGATIVE REGULATION OF MITOTIC CELL CYCLE PHASE TRANSITION%GOBP%GO:1901991	210	-0.498637	-1.7745	0	0.0381102	1	1368	tags=21%, list=7%, signal=23%
REGULATION OF BIOMINERALIZATION%GOBP%GO:0110149	67	-0.595889	-1.77259	0.00212314	0.0387745	1	2531	tags=33%, list=12%, signal=37%
CELL DIFFERENTIATION INVOLVED IN EMBRYONIC PLACENTA DEVELOPMENT%GOBP%GO:0060706	8	-0.920805	-1.77059	0	0.0396229	1	379	tags=38%, list=2%, signal=38%
NEGATIVE REGULATION OF CELL DIVISION%GOBP%GO:0051782	12	-0.823824	-1.77046	0.00207469	0.0395819	1	1653	tags=42%, list=8%, signal=45%
MULTICELLULAR ORGANISMAL SIGNALING%GOBP%GO:0035637	96	-0.565439	-1.76988	0	0.0397173	1	2701	tags=27%, list=13%, signal=31%
CELL CYCLE DNA REPLICATION INITIATION%GOBP%GO:1902292	6	-0.963826	-1.76925	0	0.0399288	1	432	tags=83%, list=2%, signal=85%
DNA REPLICATION-DEPENDENT NUCLEOSOME ORGANIZATION%GOBP%GO:0034723	8	-0.910514	-1.76828	0	0.0403901	1	519	tags=50%, list=2%, signal=51%
ORGANELLE FISSION%GOBP%GO:0048285	303	-0.480375	-1.76621	0	0.0412563	1	2390	tags=25%, list=11%, signal=28%
IMMUNOGLOBULIN PRODUCTION%GOBP%GO:0002377	23	-0.712099	-1.76475	0	0.0419637	1	625	tags=26%, list=3%, signal=27%
CELL-CELL SIGNALING INVOLVED IN CARDIAC CONDUCTION%GOBP%GO:0086019	23	-0.722314	-1.76395	0.00598802	0.0421968	1	3613	tags=48%, list=17%, signal=58%
CHROMATIN ASSEMBLY%GOBP%GO:0031497	104	-0.542374	-1.76145	0	0.0432255	1	3048	tags=29%, list=15%, signal=34%
NUCLEAR CELL CYCLE DNA REPLICATION INITIATION%GOBP%GO:1902315	6	-0.963826	-1.76026	0	0.0435335	1	432	tags=83%, list=2%, signal=85%
REGULATION OF MEIOTIC CELL CYCLE%GOBP%GO:0051445	23	-0.709417	-1.75856	0.00994036	0.0443234	1	808	tags=30%, list=4%, signal=32%
MICROTUBULE ORGANIZING CENTER ORGANIZATION%GOBP%GO:0031023	90	-0.558207	-1.75774	0	0.0446093	1	2388	tags=31%, list=11%, signal=35%
NEGATIVE REGULATION OF CHROMOSOME SEGREGATION%GOBP%GO:0051985	27	-0.675464	-1.75705	0.00601202	0.0448754	1	889	tags=26%, list=4%, signal=27%
RECIPROCAL HOMOLOGOUS RECOMBINATION%GOBP%GO:0140527	43	-0.619711	-1.75649	0.0040568	0.0449822	1	3526	tags=44%, list=17%, signal=53%
PEPTIDYL-THREONINE PHOSPHORYLATION%GOBP%GO:0018107	63	-0.590714	-1.75619	0.00204499	0.044978	1	3073	tags=33%, list=15%, signal=39%
NEGATIVE REGULATION OF SISTER CHROMATID SEGREGATION%GOBP%GO:0033046	25	-0.681525	-1.75228	0.00394477	0.0469425	1	889	tags=28%, list=4%, signal=29%
HISTONE UBIQUITINATION%GOBP%GO:0016574	36	-0.642053	-1.75032	0.00622407	0.04785	1	2102	tags=33%, list=10%, signal=37%
MITOTIC SISTER CHROMATID SEGREGATION%GOBP%GO:0000070	111	-0.535024	-1.7484	0	0.0486634	1	2390	tags=29%, list=11%, signal=32%
CYTOPLASMIC MICROTUBULE ORGANIZATION%GOBP%GO:0031122	53	-0.600324	-1.74812	0.00206186	0.0486372	1	3582	tags=47%, list=17%, signal=57%
NEGATIVE REGULATION OF NUCLEAR DIVISION%GOBP%GO:0051784	32	-0.662172	-1.74758	0.00992064	0.0488316	1	983	tags=28%, list=5%, signal=29%
NEGATIVE REGULATION OF METAPHASE/ANAPHASE TRANSITION OF CELL CYCLE%GOBP%GO:1902100	24	-0.700317	-1.74627	0.0020202	0.0495242	1	889	tags=29%, list=4%, signal=30%
BLEB ASSEMBLY%GOBP%GO:0032060	7	-0.92116	-1.74518	0.00195695	0.0500984	1	951	tags=57%, list=5%, signal=60%
REGULATION OF DNA-DEPENDENT DNA REPLICATION%GOBP%GO:0090329	40	-0.623048	-1.74506	0.00191571	0.0499979	1	1123	tags=35%, list=5%, signal=37%
22RV1: RNAseq the effect of canagliflozin in irradiated cells (showing the difference between canagliflozin (CANA) (10 uM) + radiation (RT) (5 Gy) and RT alone), FDR q-value < 0.05
22RV1 Upregulated Gene Ontology Biological Process (GOBP)
NAME	SIZE	ES	NES	NOM p-val	FDR q-val	FWER p-val	RANK AT MAX	LEADING EDGE
ESTABLISHMENT OF PROTEIN LOCALIZATION TO ENDOPLASMIC RETICULUM%GOBP%GO:0072599	106	0.885486	2.86588	0	0	0	1585	tags=73%, list=8%, signal=78%
TRANSLATION%GOBP%GO:0006412	303	0.784925	2.83529	0	0	0	2375	tags=58%, list=11%, signal=64%
PEPTIDE BIOSYNTHETIC PROCESS%GOBP%GO:0043043	329	0.777097	2.83343	0	0	0	2194	tags=53%, list=10%, signal=58%
CYTOPLASMIC TRANSLATION%GOBP%GO:0002181	101	0.89832	2.8334	0	0	0	1254	tags=76%, list=6%, signal=81%
SRP-DEPENDENT COTRANSLATIONAL PROTEIN TARGETING TO MEMBRANE%GOBP%GO:0006614	86	0.906884	2.82347	0	0	0	1585	tags=85%, list=8%, signal=91%
TRANSLATIONAL INITIATION%GOBP%GO:0006413	117	0.874134	2.82341	0	0	0	1371	tags=72%, list=7%, signal=76%
PEPTIDE METABOLIC PROCESS%GOBP%GO:0006518	422	0.752712	2.79446	0	0	0	2492	tags=48%, list=12%, signal=53%
PROTEIN TARGETING TO ER%GOBP%GO:0045047	102	0.890019	2.77803	0	0	0	1585	tags=75%, list=8%, signal=81%
COTRANSLATIONAL PROTEIN TARGETING TO MEMBRANE%GOBP%GO:0006613	93	0.890311	2.76273	0	0	0	1585	tags=80%, list=8%, signal=86%
PROTEIN LOCALIZATION TO ENDOPLASMIC RETICULUM%GOBP%GO:0070972	130	0.851477	2.74744	0	0	0	1585	tags=63%, list=8%, signal=68%
AMIDE BIOSYNTHETIC PROCESS%GOBP%GO:0043604	427	0.732468	2.72837	0	0	0	1760	tags=41%, list=8%, signal=44%
PROTEIN TARGETING TO MEMBRANE%GOBP%GO:0006612	166	0.797288	2.72804	0	0	0	1442	tags=47%, list=7%, signal=50%
NUCLEAR-TRANSCRIBED MRNA CATABOLIC PROCESS, NONSENSE-MEDIATED DECAY%GOBP%GO:0000184	109	0.861851	2.72109	0	0	0	1254	tags=62%, list=6%, signal=66%
MRNA CATABOLIC PROCESS%GOBP%GO:0006402	199	0.760933	2.6238	0	0	0	1254	tags=40%, list=6%, signal=42%
VIRAL TRANSCRIPTION%GOBP%GO:0019083	109	0.80601	2.62065	0	0	0	1254	tags=61%, list=6%, signal=65%
PROTEIN TARGETING%GOBP%GO:0006605	279	0.723185	2.61254	0	0	0	1371	tags=36%, list=7%, signal=38%
NUCLEAR-TRANSCRIBED MRNA CATABOLIC PROCESS%GOBP%GO:0000956	183	0.762061	2.59284	0	0	0	1254	tags=42%, list=6%, signal=44%
RRNA METABOLIC PROCESS%GOBP%GO:0016072	222	0.731416	2.58711	0	0	0	2024	tags=40%, list=10%, signal=43%
RRNA PROCESSING%GOBP%GO:0006364	215	0.742533	2.57467	0	0	0	1585	tags=37%, list=8%, signal=40%
VIRAL GENE EXPRESSION%GOBP%GO:0019080	163	0.759472	2.57392	0	0	0	1286	tags=48%, list=6%, signal=51%
RNA CATABOLIC PROCESS%GOBP%GO:0006401	222	0.729231	2.55141	0	0	0	1254	tags=37%, list=6%, signal=39%
ESTABLISHMENT OF PROTEIN LOCALIZATION TO MEMBRANE%GOBP%GO:0090150	277	0.708871	2.54913	0	0	0	1727	tags=37%, list=8%, signal=40%
RIBOSOME BIOGENESIS%GOBP%GO:0042254	271	0.706151	2.51847	0	0	0	1971	tags=37%, list=9%, signal=40%
AEROBIC RESPIRATION%GOBP%GO:0009060	119	0.774556	2.51249	0	0	0	2541	tags=61%, list=12%, signal=68%
AEROBIC ELECTRON TRANSPORT CHAIN%GOBP%GO:0019646	67	0.829527	2.49736	0	0	0	2541	tags=73%, list=12%, signal=83%
MITOCHONDRIAL ATP SYNTHESIS COUPLED ELECTRON TRANSPORT%GOBP%GO:0042775	69	0.824005	2.48675	0	0	0	2541	tags=72%, list=12%, signal=82%
OXIDATIVE PHOSPHORYLATION%GOBP%GO:0006119	88	0.813243	2.48225	0	0	0	2541	tags=70%, list=12%, signal=80%
ATP SYNTHESIS COUPLED ELECTRON TRANSPORT%GOBP%GO:0042773	69	0.824005	2.47893	0	0	0	2541	tags=72%, list=12%, signal=82%
NCRNA METABOLIC PROCESS%GOBP%GO:0034660	433	0.65044	2.42785	0	0	0	2481	tags=34%, list=12%, signal=38%
CELLULAR RESPIRATION%GOBP%GO:0045333	135	0.73719	2.42222	0	0	0	2942	tags=62%, list=14%, signal=72%
ESTABLISHMENT OF PROTEIN LOCALIZATION TO ORGANELLE%GOBP%GO:0072594	335	0.666316	2.40821	0	0	0	1371	tags=32%, list=7%, signal=33%
NCRNA PROCESSING%GOBP%GO:0034470	356	0.660181	2.40311	0	0	0	2028	tags=31%, list=10%, signal=34%
RESPIRATORY ELECTRON TRANSPORT CHAIN%GOBP%GO:0022904	80	0.773266	2.39902	0	0	0	2541	tags=70%, list=12%, signal=79%
NUCLEOBASE-CONTAINING COMPOUND CATABOLIC PROCESS%GOBP%GO:0034655	322	0.652941	2.37699	0	0	0	1254	tags=30%, list=6%, signal=32%
MITOCHONDRIAL TRANSLATIONAL TERMINATION%GOBP%GO:0070126	85	0.762113	2.37047	0	0	0	2724	tags=56%, list=13%, signal=65%
TRANSLATIONAL ELONGATION%GOBP%GO:0006414	106	0.738652	2.36622	0	0	0	2724	tags=56%, list=13%, signal=64%
AROMATIC COMPOUND CATABOLIC PROCESS%GOBP%GO:0019439	364	0.641395	2.36548	0	0	0	1673	tags=31%, list=8%, signal=33%
TRANSLATIONAL TERMINATION%GOBP%GO:0006415	92	0.748632	2.36322	0	0	0	2724	tags=53%, list=13%, signal=61%
MITOCHONDRIAL TRANSLATION%GOBP%GO:0032543	107	0.728844	2.35886	0	0	0	2724	tags=54%, list=13%, signal=62%
CELLULAR NITROGEN COMPOUND CATABOLIC PROCESS%GOBP%GO:0044270	363	0.641836	2.35678	0	0	0	1254	tags=28%, list=6%, signal=29%
MITOCHONDRIAL TRANSLATIONAL ELONGATION%GOBP%GO:0070125	85	0.756644	2.33237	0	0	0	2724	tags=58%, list=13%, signal=66%
HETEROCYCLE CATABOLIC PROCESS%GOBP%GO:0046700	356	0.64189	2.3321	0	0	0	1254	tags=28%, list=6%, signal=30%
CELLULAR AMINO ACID METABOLIC PROCESS%GOBP%GO:0006520	229	0.668096	2.32366	0	0	0	2695	tags=37%, list=13%, signal=42%
RIBONUCLEOPROTEIN COMPLEX BIOGENESIS%GOBP%GO:0022613	380	0.626041	2.30857	0	0	0	2366	tags=35%, list=11%, signal=38%
ENERGY DERIVATION BY OXIDATION OF ORGANIC COMPOUNDS%GOBP%GO:0015980	168	0.682549	2.30537	0	0	0	2541	tags=50%, list=12%, signal=56%
ORGANIC CYCLIC COMPOUND CATABOLIC PROCESS%GOBP%GO:1901361	387	0.627316	2.30209	0	0	0	1254	tags=27%, list=6%, signal=28%
MITOCHONDRIAL RESPIRATORY CHAIN COMPLEX ASSEMBLY%GOBP%GO:0033108	86	0.739709	2.30019	0	0	0	2548	tags=53%, list=12%, signal=61%
ATP METABOLIC PROCESS%GOBP%GO:0046034	147	0.697809	2.29779	0	0	0	2627	tags=54%, list=13%, signal=61%
ELECTRON TRANSPORT CHAIN%GOBP%GO:0022900	86	0.742743	2.29641	0	0	0	2541	tags=65%, list=12%, signal=74%
NADH DEHYDROGENASE COMPLEX ASSEMBLY%GOBP%GO:0010257	55	0.78205	2.27034	0	0	0	2548	tags=62%, list=12%, signal=70%
VIRAL PROCESS%GOBP%GO:0016032	339	0.623129	2.26437	0	0	0	1787	tags=33%, list=9%, signal=36%
MITOCHONDRIAL GENE EXPRESSION%GOBP%GO:0140053	132	0.696445	2.26007	0	0	0	2724	tags=50%, list=13%, signal=57%
MITOCHONDRIAL RESPIRATORY CHAIN COMPLEX I ASSEMBLY%GOBP%GO:0032981	55	0.78205	2.23954	0	0	0	2548	tags=62%, list=12%, signal=70%
GENERATION OF PRECURSOR METABOLITES AND ENERGY%GOBP%GO:0006091	260	0.625192	2.23725	0	0	0	2947	tags=45%, list=14%, signal=52%
ORGANIC ACID CATABOLIC PROCESS%GOBP%GO:0016054	206	0.634916	2.21256	0	0	0	2692	tags=32%, list=13%, signal=36%
ALPHA-AMINO ACID METABOLIC PROCESS%GOBP%GO:1901605	153	0.660732	2.19219	0	0	0	2695	tags=35%, list=13%, signal=39%
CARBOXYLIC ACID CATABOLIC PROCESS%GOBP%GO:0046395	189	0.634729	2.18106	0	0	0	2692	tags=32%, list=13%, signal=37%
RIBOSOMAL LARGE SUBUNIT BIOGENESIS%GOBP%GO:0042273	65	0.727977	2.1776	0	0	0	2193	tags=45%, list=10%, signal=50%
MITOCHONDRIAL ELECTRON TRANSPORT, NADH TO UBIQUINONE%GOBP%GO:0006120	38	0.827672	2.17046	0	0	0	2412	tags=74%, list=12%, signal=83%
INNER MITOCHONDRIAL MEMBRANE ORGANIZATION%GOBP%GO:0007007	48	0.772832	2.15179	0	0	0	3788	tags=75%, list=18%, signal=91%
RIBOSOMAL SMALL SUBUNIT BIOGENESIS%GOBP%GO:0042274	63	0.731492	2.14862	0	0	0	1971	tags=40%, list=9%, signal=44%
MATURATION OF SSU-RRNA%GOBP%GO:0030490	42	0.759478	2.10355	0	5.33254e-05	0.006	1105	tags=26%, list=5%, signal=28%
MONOCARBOXYLIC ACID CATABOLIC PROCESS%GOBP%GO:0072329	98	0.665409	2.10698	0	5.38381e-05	0.006	2692	tags=33%, list=13%, signal=37%
TRNA AMINOACYLATION FOR PROTEIN TRANSLATION%GOBP%GO:0006418	41	0.765602	2.08632	0	7.84317e-05	0.009	2647	tags=54%, list=13%, signal=61%
TRNA AMINOACYLATION%GOBP%GO:0043039	44	0.756363	2.07489	0	0.000111045	0.013	2647	tags=52%, list=13%, signal=60%
CELLULAR PROTEIN COMPLEX DISASSEMBLY%GOBP%GO:0043624	127	0.635709	2.07958	0	0.000112074	0.013	2724	tags=41%, list=13%, signal=47%
PROTEIN TARGETING TO MITOCHONDRION%GOBP%GO:0006626	50	0.74165	2.07105	0	0.000125797	0.015	3741	tags=66%, list=18%, signal=80%
AMINO ACID ACTIVATION%GOBP%GO:0043038	44	0.756363	2.07203	0	0.000126941	0.015	2647	tags=52%, list=13%, signal=60%
PROTEIN LOCALIZATION TO MEMBRANE%GOBP%GO:0072657	444	0.554447	2.06471	0	0.000189187	0.023	1727	tags=25%, list=8%, signal=27%
PROTEIN LOCALIZATION TO MITOCHONDRION%GOBP%GO:0070585	68	0.696921	2.06486	0	0.000190876	0.023	3741	tags=59%, list=18%, signal=71%
PYRUVATE METABOLIC PROCESS%GOBP%GO:0006090	55	0.715624	2.06296	0	0.000203751	0.025	3505	tags=47%, list=17%, signal=57%
ALPHA-AMINO ACID CATABOLIC PROCESS%GOBP%GO:1901606	72	0.684471	2.05705	0	0.000248279	0.031	2675	tags=38%, list=13%, signal=43%
ESTABLISHMENT OF PROTEIN LOCALIZATION TO MITOCHONDRION%GOBP%GO:0072655	62	0.694523	2.05138	0	0.000309762	0.039	3741	tags=63%, list=18%, signal=76%
CELLULAR AMINO ACID CATABOLIC PROCESS%GOBP%GO:0009063	84	0.664219	2.04677	0	0.000346628	0.044	2675	tags=37%, list=13%, signal=42%
FEEDING BEHAVIOR%GOBP%GO:0007631	23	0.840859	2.03988	0	0.000387262	0.05	0	tags=4%, list=0%, signal=4%
ALPHA-AMINO ACID BIOSYNTHETIC PROCESS%GOBP%GO:1901607	47	0.730274	2.03719	0	0.000399312	0.052	1784	tags=38%, list=9%, signal=42%
SERINE FAMILY AMINO ACID METABOLIC PROCESS%GOBP%GO:0009069	35	0.747962	2.01848	0	0.00056839	0.074	1010	tags=26%, list=5%, signal=27%
SMALL MOLECULE CATABOLIC PROCESS%GOBP%GO:0044282	327	0.553778	2.01556	0	0.00063019	0.082	2692	tags=28%, list=13%, signal=31%
FATTY ACID CATABOLIC PROCESS%GOBP%GO:0009062	81	0.652122	2.00479	0	0.000842192	0.11	2692	tags=32%, list=13%, signal=37%
MONOCARBOXYLIC ACID METABOLIC PROCESS%GOBP%GO:0032787	375	0.539817	1.98562	0	0.00127731	0.165	2953	tags=27%, list=14%, signal=30%
PROTEIN TRANSMEMBRANE IMPORT INTO INTRACELLULAR ORGANELLE%GOBP%GO:0044743	31	0.756487	1.98402	0	0.00132382	0.172	3711	tags=55%, list=18%, signal=67%
TRNA METABOLIC PROCESS%GOBP%GO:0006399	149	0.601577	1.98095	0	0.00143276	0.187	2647	tags=34%, list=13%, signal=39%
RIBOSOME ASSEMBLY%GOBP%GO:0042255	56	0.695767	1.97942	0.00205761	0.00147751	0.194	1948	tags=43%, list=9%, signal=47%
CRISTAE FORMATION%GOBP%GO:0042407	28	0.764943	1.96788	0	0.001873	0.242	3788	tags=75%, list=18%, signal=91%
PURINE RIBONUCLEOSIDE DIPHOSPHATE METABOLIC PROCESS%GOBP%GO:0009179	36	0.707823	1.94557	0	0.00293212	0.353	3505	tags=44%, list=17%, signal=53%
RIBOSOMAL LARGE SUBUNIT ASSEMBLY%GOBP%GO:0000027	25	0.776313	1.94365	0	0.0030326	0.366	1194	tags=40%, list=6%, signal=42%
FATTY ACID OXIDATION%GOBP%GO:0019395	68	0.650078	1.94197	0	0.00306913	0.375	2692	tags=35%, list=13%, signal=40%
CELLULAR AMINO ACID BIOSYNTHETIC PROCESS%GOBP%GO:0008652	47	0.704213	1.93996	0	0.00317993	0.387	1784	tags=40%, list=9%, signal=44%
INTRINSIC APOPTOTIC SIGNALING PATHWAY IN RESPONSE TO ENDOPLASMIC RETICULUM STRESS%GOBP%GO:0070059	29	0.752376	1.93558	0	0.00350025	0.417	2206	tags=38%, list=11%, signal=42%
MITOCHONDRION ORGANIZATION%GOBP%GO:0007005	377	0.523449	1.93391	0	0.00359982	0.43	3711	tags=42%, list=18%, signal=50%
CHOLESTEROL BIOSYNTHETIC PROCESS%GOBP%GO:0006695	32	0.726827	1.92839	0	0.00389773	0.46	2937	tags=66%, list=14%, signal=76%
CELL REDOX HOMEOSTASIS%GOBP%GO:0045454	37	0.700998	1.92762	0	0.00391426	0.467	639	tags=14%, list=3%, signal=14%
ASPARTATE FAMILY AMINO ACID METABOLIC PROCESS%GOBP%GO:0009066	47	0.690741	1.92406	0	0.00411199	0.488	2035	tags=34%, list=10%, signal=38%
PURINE NUCLEOSIDE DIPHOSPHATE METABOLIC PROCESS%GOBP%GO:0009135	37	0.711515	1.92022	0.00181488	0.00440871	0.512	3505	tags=46%, list=17%, signal=55%
BRANCHED-CHAIN AMINO ACID METABOLIC PROCESS%GOBP%GO:0009081	23	0.779806	1.91602	0.00198413	0.00477631	0.539	2186	tags=48%, list=10%, signal=53%
STEROL BIOSYNTHETIC PROCESS%GOBP%GO:0016126	34	0.721504	1.91026	0	0.00533726	0.584	2937	tags=65%, list=14%, signal=75%
VIRAL TRANSLATION%GOBP%GO:0019081	17	0.812485	1.90015	0	0.00641849	0.659	1787	tags=59%, list=9%, signal=64%
SECONDARY ALCOHOL BIOSYNTHETIC PROCESS%GOBP%GO:1902653	32	0.726827	1.89772	0	0.00663649	0.673	2937	tags=66%, list=14%, signal=76%
MITOCHONDRIAL ELECTRON TRANSPORT, CYTOCHROME C TO OXYGEN%GOBP%GO:0006123	15	0.850425	1.88686	0	0.00794207	0.733	2406	tags=73%, list=11%, signal=83%
LIPID OXIDATION%GOBP%GO:0034440	71	0.637743	1.88399	0	0.00828417	0.75	2692	tags=34%, list=13%, signal=39%
INTRACELLULAR PROTEIN TRANSMEMBRANE TRANSPORT%GOBP%GO:0065002	42	0.679027	1.87893	0	0.00911381	0.786	3711	tags=45%, list=18%, signal=55%
PROTEIN TRANSMEMBRANE TRANSPORT%GOBP%GO:0071806	43	0.666931	1.86831	0	0.0108172	0.846	3160	tags=40%, list=15%, signal=46%
STEROID BIOSYNTHETIC PROCESS%GOBP%GO:0006694	91	0.59804	1.8637	0	0.0116471	0.871	3343	tags=38%, list=16%, signal=46%
SMALL MOLECULE BIOSYNTHETIC PROCESS%GOBP%GO:0044283	406	0.501866	1.86404	0	0.0116733	0.869	2953	tags=30%, list=14%, signal=35%
MATURATION OF SSU-RRNA FROM TRICISTRONIC RRNA TRANSCRIPT (SSU-RRNA, 5.8S RRNA, LSU-RRNA)%GOBP%GO:0000462	29	0.718428	1.85514	0	0.0133753	0.915	1105	tags=21%, list=5%, signal=22%
NADH REGENERATION%GOBP%GO:0006735	24	0.743151	1.85395	0.00204918	0.0136006	0.924	3505	tags=54%, list=17%, signal=65%
POSITIVE REGULATION OF SIGNAL TRANSDUCTION BY P53 CLASS MEDIATOR%GOBP%GO:1901798	24	0.766507	1.85057	0.003861	0.0143733	0.939	2228	tags=46%, list=11%, signal=51%
PURINE RIBONUCLEOTIDE METABOLIC PROCESS%GOBP%GO:0009150	223	0.518812	1.84837	0	0.0147882	0.944	3038	tags=30%, list=14%, signal=35%
PURINE NUCLEOTIDE METABOLIC PROCESS%GOBP%GO:0006163	241	0.518516	1.83942	0	0.0171587	0.967	3038	tags=31%, list=14%, signal=35%
ERYTHROCYTE HOMEOSTASIS%GOBP%GO:0034101	48	0.638863	1.83857	0	0.0172839	0.968	1374	tags=25%, list=7%, signal=27%
CYTOPLASMIC TRANSLATIONAL INITIATION%GOBP%GO:0002183	18	0.79594	1.83675	0	0.0176817	0.971	1187	tags=50%, list=6%, signal=53%
FATTY ACID BETA-OXIDATION%GOBP%GO:0006635	51	0.639914	1.83616	0.00199203	0.0177468	0.972	2692	tags=31%, list=13%, signal=36%
ORGANIC ACID BIOSYNTHETIC PROCESS%GOBP%GO:0016053	193	0.539748	1.83435	0	0.0180284	0.974	2078	tags=23%, list=10%, signal=26%
RIBONUCLEOTIDE METABOLIC PROCESS%GOBP%GO:0009259	231	0.514984	1.82752	0	0.0196496	0.977	3038	tags=30%, list=14%, signal=35%
PURINE NUCLEOTIDE CATABOLIC PROCESS%GOBP%GO:0006195	31	0.692436	1.82353	0.0019802	0.0207473	0.982	2479	tags=42%, list=12%, signal=47%
FORMATION OF TRANSLATION PREINITIATION COMPLEX%GOBP%GO:0001731	10	0.882826	1.82157	0	0.0212046	0.984	876	tags=50%, list=4%, signal=52%
MITOCHONDRIAL ATP SYNTHESIS COUPLED PROTON TRANSPORT%GOBP%GO:0042776	15	0.807162	1.8129	0.00410678	0.0236643	0.991	3788	tags=93%, list=18%, signal=114%
GLUTAMINE FAMILY AMINO ACID METABOLIC PROCESS%GOBP%GO:0009064	51	0.635375	1.8098	0	0.0246315	0.992	2653	tags=33%, list=13%, signal=38%
ATP SYNTHESIS COUPLED PROTON TRANSPORT%GOBP%GO:0015986	17	0.794995	1.80748	0.00204918	0.0253844	0.994	3788	tags=82%, list=18%, signal=100%
GLUCOSE CATABOLIC PROCESS TO PYRUVATE%GOBP%GO:0061718	24	0.743151	1.80709	0	0.0253982	0.994	3505	tags=54%, list=17%, signal=65%
CARBOXYLIC ACID BIOSYNTHETIC PROCESS%GOBP%GO:0046394	187	0.524201	1.8065	0	0.0255322	0.994	2078	tags=23%, list=10%, signal=25%
VIRION ASSEMBLY%GOBP%GO:0019068	39	0.661618	1.80432	0	0.0262731	0.995	2558	tags=49%, list=12%, signal=55%
CELLULAR RESPONSE TO AMINO ACID STARVATION%GOBP%GO:0034198	70	0.592152	1.80118	0	0.02749	0.995	1846	tags=33%, list=9%, signal=36%
REGULATION OF MULTICELLULAR ORGANISM GROWTH%GOBP%GO:0040014	14	0.825481	1.80003	0.00207039	0.027815	0.996	1406	tags=36%, list=7%, signal=38%
GLYCOLYTIC PROCESS THROUGH GLUCOSE-6-PHOSPHATE%GOBP%GO:0061620	25	0.729621	1.79572	0	0.0293922	0.997	3505	tags=52%, list=17%, signal=62%
CANONICAL GLYCOLYSIS%GOBP%GO:0061621	24	0.743151	1.79455	0.00206612	0.0295625	0.997	3505	tags=54%, list=17%, signal=65%
PROTEIN INSERTION INTO MEMBRANE%GOBP%GO:0051205	61	0.604345	1.79102	0.00194932	0.0306437	1	3626	tags=52%, list=17%, signal=63%
FATTY ACID METABOLIC PROCESS%GOBP%GO:0006631	238	0.503961	1.79131	0	0.0307119	1	3106	tags=25%, list=15%, signal=29%
RESPONSE TO AMINO ACID STARVATION%GOBP%GO:1990928	71	0.588158	1.78864	0.00191205	0.0314617	1	1846	tags=32%, list=9%, signal=35%
ADP METABOLIC PROCESS%GOBP%GO:0046031	34	0.685685	1.78172	0.0020202	0.0343212	1	4452	tags=53%, list=21%, signal=67%
BRANCHED-CHAIN AMINO ACID CATABOLIC PROCESS%GOBP%GO:0009083	20	0.738443	1.78051	0.00380228	0.034387	1	2186	tags=45%, list=10%, signal=50%
CYTOCHROME COMPLEX ASSEMBLY%GOBP%GO:0017004	30	0.692165	1.78053	0.00203252	0.0345514	1	3732	tags=63%, list=18%, signal=77%
NAD METABOLIC PROCESS%GOBP%GO:0019674	40	0.661366	1.78067	0.00368324	0.0346654	1	3505	tags=48%, list=17%, signal=57%
PEPTIDYL-PROLINE MODIFICATION%GOBP%GO:0018208	38	0.664652	1.77695	0.00201613	0.0357885	1	4632	tags=55%, list=22%, signal=71%
GLUTATHIONE METABOLIC PROCESS%GOBP%GO:0006749	37	0.663494	1.77613	0.00191571	0.0358751	1	1428	tags=27%, list=7%, signal=29%
ENERGY COUPLED PROTON TRANSPORT, DOWN ELECTROCHEMICAL GRADIENT%GOBP%GO:0015985	17	0.794995	1.77636	0.00585938	0.0359377	1	3788	tags=82%, list=18%, signal=100%
IRON-SULFUR CLUSTER ASSEMBLY%GOBP%GO:0016226	23	0.73204	1.777	0.0020202	0.0359488	1	3151	tags=48%, list=15%, signal=56%
NONRIBOSOMAL PEPTIDE BIOSYNTHETIC PROCESS%GOBP%GO:0019184	11	0.824253	1.77208	0.00397614	0.0376716	1	1428	tags=45%, list=7%, signal=49%
ASPARTATE FAMILY AMINO ACID CATABOLIC PROCESS%GOBP%GO:0009068	22	0.755654	1.77093	0	0.0378513	1	1252	tags=27%, list=6%, signal=29%
GLUCOSE METABOLIC PROCESS%GOBP%GO:0006006	67	0.592003	1.77112	0	0.0379406	1	2934	tags=34%, list=14%, signal=40%
GLUCOSE CATABOLIC PROCESS%GOBP%GO:0006007	26	0.705206	1.76805	0.00204918	0.0392029	1	3505	tags=50%, list=17%, signal=60%
PROLINE METABOLIC PROCESS%GOBP%GO:0006560	10	0.853264	1.76387	0.00206612	0.0407147	1	1118	tags=40%, list=5%, signal=42%
GLYCOLYTIC PROCESS THROUGH FRUCTOSE-6-PHOSPHATE%GOBP%GO:0061615	25	0.729621	1.76305	0.00189753	0.0408075	1	3505	tags=52%, list=17%, signal=62%
ORGANIC HYDROXY COMPOUND BIOSYNTHETIC PROCESS%GOBP%GO:1901617	123	0.541819	1.76306	0	0.0409956	1	3149	tags=33%, list=15%, signal=39%
REGULATION OF CELLULAR RESPIRATION%GOBP%GO:0043457	27	0.690569	1.75904	0	0.0421027	1	2425	tags=41%, list=12%, signal=46%
GLYCOLYTIC PROCESS%GOBP%GO:0006096	31	0.683831	1.7592	0.00200401	0.0421852	1	3781	tags=45%, list=18%, signal=55%
MYELOID CELL HOMEOSTASIS%GOBP%GO:0002262	54	0.61637	1.75946	0.00767754	0.0422382	1	1374	tags=24%, list=7%, signal=26%
MONOSACCHARIDE METABOLIC PROCESS%GOBP%GO:0005996	110	0.539015	1.75384	0.0019802	0.044705	1	2934	tags=29%, list=14%, signal=34%
ALCOHOL BIOSYNTHETIC PROCESS%GOBP%GO:0046165	74	0.573482	1.75333	0	0.0447793	1	3080	tags=41%, list=15%, signal=47%
PURINE-CONTAINING COMPOUND METABOLIC PROCESS%GOBP%GO:0072521	257	0.492468	1.75212	0	0.0451277	1	3038	tags=31%, list=14%, signal=36%
POSITIVE REGULATION OF TRANSCRIPTION FROM RNA POLYMERASE II PROMOTER IN RESPONSE TO STRESS%GOBP%GO:0036003	23	0.717568	1.74876	0.00396825	0.0469267	1	1198	tags=39%, list=6%, signal=41%
PROTEIN REFOLDING%GOBP%GO:0042026	15	0.785825	1.74897	0.00625	0.0469868	1	1535	tags=47%, list=7%, signal=50%
NEGATIVE REGULATION OF PROTEOLYSIS%GOBP%GO:0045861	163	0.518319	1.74708	0	0.0476586	1	1912	tags=23%, list=9%, signal=25%
ENDOPLASMIC RETICULUM MANNOSE TRIMMING%GOBP%GO:1904380	18	0.748848	1.74586	0.00578035	0.0477638	1	2156	tags=39%, list=10%, signal=43%
SNO(S)RNA METABOLIC PROCESS%GOBP%GO:0016074	14	0.803264	1.74595	0.00383877	0.0479109	1	2024	tags=64%, list=10%, signal=71%
RIBOSE PHOSPHATE METABOLIC PROCESS%GOBP%GO:0019693	239	0.497588	1.74309	0	0.0491726	1	3038	tags=29%, list=14%, signal=34%

## Sheet: REACTOME
22RV1: RNAseq the effect of canagliflozin in irradiated cells (showing the difference between canagliflozin (CANA) (10 uM) + radiation (RT) (5 Gy) and RT alone), FDR q-value < 0.05
22RV1 Downregulated Reactome pathways
NAME	SIZE	ES	NES	NOM p-val	FDR q-val	FWER p-val	RANK AT MAX	LEADING EDGE
ACTIVATION OF ATR IN RESPONSE TO REPLICATION STRESS%REACTOME DATABASE ID RELEASE 76%176187	37	-0.893532	-2.42437	0	0	0	1123	tags=57%, list=5%, signal=60%
ACTIVATION OF THE PRE-REPLICATIVE COMPLEX%REACTOME%R-HSA-68962.4	33	-0.89601	-2.38807	0	0	0	524	tags=55%, list=2%, signal=56%
DNA STRAND ELONGATION%REACTOME%R-HSA-69190.2	32	-0.881466	-2.33902	0	0	0	1355	tags=81%, list=6%, signal=87%
HOMOLOGY DIRECTED REPAIR%REACTOME%R-HSA-5693538.2	115	-0.714289	-2.33522	0	0	0	1949	tags=42%, list=9%, signal=46%
HOMOLOGOUS DNA PAIRING AND STRAND EXCHANGE%REACTOME DATABASE ID RELEASE 76%5693579	42	-0.839585	-2.33225	0	0	0	1919	tags=60%, list=9%, signal=65%
G1 S-SPECIFIC TRANSCRIPTION%REACTOME%R-HSA-69205.3	28	-0.894594	-2.31348	0	0	0	1349	tags=57%, list=6%, signal=61%
HDR THROUGH HOMOLOGOUS RECOMBINATION (HRR) OR SINGLE STRAND ANNEALING (SSA)%REACTOME%R-HSA-5693567.2	109	-0.703489	-2.29373	0	0	0	1949	tags=41%, list=9%, signal=45%
PRESYNAPTIC PHASE OF HOMOLOGOUS DNA PAIRING AND STRAND EXCHANGE%REACTOME%R-HSA-5693616.2	39	-0.833461	-2.28624	0	0	0	1919	tags=56%, list=9%, signal=62%
G2 M CHECKPOINTS%REACTOME DATABASE ID RELEASE 76%69481	144	-0.681548	-2.27134	0	0	0	1219	tags=30%, list=6%, signal=31%
DNA DOUBLE-STRAND BREAK REPAIR%REACTOME DATABASE ID RELEASE 76%5693532	144	-0.666641	-2.26161	0	0	0	1949	tags=37%, list=9%, signal=40%
G2 M DNA DAMAGE CHECKPOINT%REACTOME DATABASE ID RELEASE 76%69473	74	-0.723971	-2.25201	0	0	0	1949	tags=39%, list=9%, signal=43%
HDR THROUGH SINGLE STRAND ANNEALING (SSA)%REACTOME DATABASE ID RELEASE 76%5685938	37	-0.816893	-2.22556	0	0	0	1919	tags=51%, list=9%, signal=56%
MITOTIC G1 PHASE AND G1 S TRANSITION%REACTOME%R-HSA-453279.4	144	-0.656146	-2.2169	0	0	0	1355	tags=33%, list=6%, signal=35%
PROCESSING OF DNA DOUBLE-STRAND BREAK ENDS%REACTOME%R-HSA-5693607.1	77	-0.720082	-2.21308	0	0	0	1949	tags=40%, list=9%, signal=44%
RESOLUTION OF D-LOOP STRUCTURES%REACTOME DATABASE ID RELEASE 76%5693537	32	-0.844045	-2.21178	0	0	0	1042	tags=50%, list=5%, signal=53%
RESOLUTION OF D-LOOP STRUCTURES THROUGH SYNTHESIS-DEPENDENT STRAND ANNEALING (SDSA)%REACTOME DATABASE ID RELEASE 76%5693554	26	-0.87337	-2.20817	0	0	0	1717	tags=65%, list=8%, signal=71%
MEIOTIC RECOMBINATION%REACTOME DATABASE ID RELEASE 76%912446	47	-0.770885	-2.20021	0	0	0	2366	tags=38%, list=11%, signal=43%
G0 AND EARLY G1%REACTOME%R-HSA-1538133.3	27	-0.856364	-2.19777	0	0	0	1349	tags=48%, list=6%, signal=51%
RESOLUTION OF D-LOOP STRUCTURES THROUGH HOLLIDAY JUNCTION INTERMEDIATES%REACTOME%R-HSA-5693568.1	31	-0.844321	-2.19604	0	0	0	1042	tags=52%, list=5%, signal=54%
DNA REPLICATION%REACTOME DATABASE ID RELEASE 76%69306	124	-0.656178	-2.18899	0	0	0	1210	tags=34%, list=6%, signal=36%
TRANSCRIPTIONAL REGULATION BY E2F6%REACTOME%R-HSA-8953750.2	32	-0.805931	-2.17953	0	0	0	1349	tags=44%, list=6%, signal=47%
G1 S TRANSITION%REACTOME DATABASE ID RELEASE 76%69206	127	-0.651564	-2.17719	0	0	0	1355	tags=32%, list=6%, signal=34%
MEIOSIS%REACTOME DATABASE ID RELEASE 76%1500620	75	-0.695287	-2.14382	0	2.42719e-05	0.001	2509	tags=36%, list=12%, signal=41%
CELL CYCLE CHECKPOINTS%REACTOME%R-HSA-69620.2	263	-0.590772	-2.13955	0	4.75086e-05	0.002	2394	tags=32%, list=11%, signal=35%
DEFECTIVE PYROPTOSIS%REACTOME%R-HSA-9710421.1	35	-0.790071	-2.1192	0	6.68728e-05	0.003	1949	tags=40%, list=9%, signal=44%
HDR THROUGH HOMOLOGOUS RECOMBINATION (HRR)%REACTOME DATABASE ID RELEASE 76%5685942	65	-0.714347	-2.11853	0	6.55081e-05	0.003	1919	tags=49%, list=9%, signal=54%
S PHASE%REACTOME%R-HSA-69242.2	156	-0.61638	-2.10731	0	0.000125725	0.006	1653	tags=37%, list=8%, signal=39%
UNWINDING OF DNA%REACTOME%R-HSA-176974.2	12	-0.978478	-2.08513	0	0.000349527	0.017	464	tags=100%, list=2%, signal=102%
SYNTHESIS OF DNA%REACTOME DATABASE ID RELEASE 76%69239	116	-0.630139	-2.06507	0	0.00052557	0.027	1210	tags=32%, list=6%, signal=34%
PRC2 METHYLATES HISTONES AND DNA%REACTOME%R-HSA-212300.1	35	-0.767802	-2.06463	0	0.000516185	0.027	1949	tags=34%, list=9%, signal=38%
RHOB GTPASE CYCLE%REACTOME DATABASE ID RELEASE 76%9013026	69	-0.670363	-2.06392	0	0.000526137	0.028	2363	tags=39%, list=11%, signal=44%
DNA REPLICATION PRE-INITIATION%REACTOME%R-HSA-69002.2	82	-0.676825	-2.06231	0	0.000535679	0.029	1120	tags=32%, list=5%, signal=33%
RUNX1 REGULATES GENES INVOLVED IN MEGAKARYOCYTE DIFFERENTIATION AND PLATELET FUNCTION%REACTOME DATABASE ID RELEASE 76%8936459	58	-0.709808	-2.04651	0	0.000798411	0.044	2669	tags=38%, list=13%, signal=43%
REPRODUCTION%REACTOME DATABASE ID RELEASE 76%1474165	94	-0.638401	-2.04222	0	0.000842699	0.048	1949	tags=27%, list=9%, signal=29%
DNA REPAIR%REACTOME%R-HSA-73894.3	303	-0.555841	-2.03421	0	0.00101929	0.058	1949	tags=26%, list=9%, signal=28%
DNA METHYLATION%REACTOME DATABASE ID RELEASE 76%5334118	26	-0.812906	-2.02899	0	0.0011364	0.066	1949	tags=31%, list=9%, signal=34%
RHOC GTPASE CYCLE%REACTOME DATABASE ID RELEASE 76%9013106	73	-0.665744	-2.02894	0	0.00113514	0.067	2363	tags=37%, list=11%, signal=42%
MITOTIC PROPHASE%REACTOME DATABASE ID RELEASE 76%68875	97	-0.630675	-2.0284	0	0.00113416	0.068	1949	tags=32%, list=9%, signal=35%
HCMV EARLY EVENTS%REACTOME DATABASE ID RELEASE 76%9609690	80	-0.646601	-2.02408	0	0.00122761	0.074	3424	tags=40%, list=16%, signal=48%
DEFECTIVE TPR MAY CONFER SUSCEPTIBILITY TOWARDS THYROID PAPILLARY CARCINOMA (TPC)%REACTOME DATABASE ID RELEASE 76%5619107	29	-0.778413	-2.01879	0	0.00141026	0.086	1675	tags=45%, list=8%, signal=49%
REGULATION OF GLUCOKINASE BY GLUCOKINASE REGULATORY PROTEIN%REACTOME%R-HSA-170822.3	29	-0.778413	-2.00994	0	0.00171633	0.107	1675	tags=45%, list=8%, signal=49%
TRANSPORT OF THE SLBP DEPENDANT MATURE MRNA%REACTOME%R-HSA-159230.2	33	-0.747785	-1.99953	0	0.00196724	0.129	1675	tags=42%, list=8%, signal=46%
TRANSCRIPTION OF E2F TARGETS UNDER NEGATIVE CONTROL BY DREAM COMPLEX%REACTOME DATABASE ID RELEASE 76%1362277	19	-0.845124	-1.97463	0	0.00308939	0.21	1349	tags=53%, list=6%, signal=56%
TRANSPORT OF RIBONUCLEOPROTEINS INTO THE HOST NUCLEUS%REACTOME DATABASE ID RELEASE 76%168271	29	-0.760108	-1.97083	0	0.00338908	0.233	1675	tags=45%, list=8%, signal=49%
MITOTIC PROMETAPHASE%REACTOME%R-HSA-68877.5	182	-0.562495	-1.96983	0	0.0033851	0.237	2394	tags=34%, list=11%, signal=38%
TRANSPORT OF THE SLBP INDEPENDENT MATURE MRNA%REACTOME DATABASE ID RELEASE 76%159227	32	-0.732977	-1.96967	0	0.00338289	0.239	1675	tags=41%, list=8%, signal=44%
E2F MEDIATED REGULATION OF DNA REPLICATION%REACTOME%R-HSA-113510.3	22	-0.78953	-1.95946	0.00203666	0.00400145	0.288	1653	tags=50%, list=8%, signal=54%
RESOLUTION OF SISTER CHROMATID COHESION%REACTOME DATABASE ID RELEASE 76%2500257	102	-0.604105	-1.94595	0	0.00517678	0.381	2394	tags=32%, list=11%, signal=36%
TRANSCRIPTIONAL REGULATION BY SMALL RNAS%REACTOME%R-HSA-5578749.3	67	-0.639201	-1.94363	0	0.00532491	0.389	1949	tags=33%, list=9%, signal=36%
NEP NS2 INTERACTS WITH THE CELLULAR EXPORT MACHINERY%REACTOME%R-HSA-168333.3	29	-0.747182	-1.94077	0	0.00557055	0.402	1675	tags=45%, list=8%, signal=49%
SUMOYLATION%REACTOME%R-HSA-2990846.4	159	-0.561663	-1.93581	0	0.00608625	0.435	1737	tags=27%, list=8%, signal=29%
POLO-LIKE KINASE MEDIATED EVENTS%REACTOME DATABASE ID RELEASE 76%156711	16	-0.850703	-1.92545	0	0.00732349	0.504	1021	tags=56%, list=5%, signal=59%
NUCLEAR PORE COMPLEX (NPC) DISASSEMBLY%REACTOME DATABASE ID RELEASE 76%3301854	33	-0.72822	-1.92475	0	0.00735711	0.51	1675	tags=45%, list=8%, signal=49%
MEIOTIC SYNAPSIS%REACTOME%R-HSA-1221632.1	51	-0.655757	-1.92254	0	0.00746445	0.532	1949	tags=27%, list=9%, signal=30%
EPIGENETIC REGULATION OF GENE EXPRESSION%REACTOME DATABASE ID RELEASE 76%212165	106	-0.582106	-1.9198	0	0.00777254	0.545	2440	tags=27%, list=12%, signal=31%
TRANSCRIPTION OF E2F TARGETS UNDER NEGATIVE CONTROL BY P107 (RBL1) AND P130 (RBL2) IN COMPLEX WITH HDAC1%REACTOME DATABASE ID RELEASE 76%1362300	16	-0.838934	-1.91539	0	0.00809802	0.571	1349	tags=44%, list=6%, signal=47%
DISEASES OF DNA REPAIR%REACTOME%R-HSA-9675135.4	11	-0.905101	-1.90665	0	0.00936878	0.628	62	tags=36%, list=0%, signal=36%
SUMOYLATION OF SUMOYLATION PROTEINS%REACTOME%R-HSA-4085377.3	32	-0.713153	-1.90408	0.00209205	0.00977837	0.644	1675	tags=44%, list=8%, signal=47%
REV-MEDIATED NUCLEAR EXPORT OF HIV RNA%REACTOME DATABASE ID RELEASE 76%165054	32	-0.729262	-1.89985	0	0.0104221	0.671	1675	tags=41%, list=8%, signal=44%
RHOF GTPASE CYCLE%REACTOME DATABASE ID RELEASE 76%9035034	42	-0.685505	-1.89964	0	0.0103482	0.672	2620	tags=38%, list=12%, signal=43%
EXPORT OF VIRAL RIBONUCLEOPROTEINS FROM NUCLEUS%REACTOME DATABASE ID RELEASE 76%168274	29	-0.747182	-1.8992	0	0.0103798	0.673	1675	tags=45%, list=8%, signal=49%
DISEASES OF PROGRAMMED CELL DEATH%REACTOME DATABASE ID RELEASE 76%9645723	62	-0.627506	-1.898	0	0.0102712	0.687	1949	tags=29%, list=9%, signal=32%
LAMININ INTERACTIONS%REACTOME DATABASE ID RELEASE 76%3000157	23	-0.76684	-1.89469	0.00198807	0.010908	0.707	3871	tags=57%, list=18%, signal=69%
SUMOYLATION OF UBIQUITINYLATION PROTEINS%REACTOME DATABASE ID RELEASE 76%3232142	34	-0.712407	-1.89316	0	0.011121	0.714	1675	tags=38%, list=8%, signal=41%
NUCLEAR IMPORT OF REV PROTEIN%REACTOME%R-HSA-180746.1	31	-0.717091	-1.892	0	0.0112332	0.72	1675	tags=42%, list=8%, signal=46%
SUMO E3 LIGASES SUMOYLATE TARGET PROTEINS%REACTOME%R-HSA-3108232.5	153	-0.554179	-1.89114	0	0.0112421	0.726	1737	tags=27%, list=8%, signal=29%
CONDENSATION OF PROPHASE CHROMOSOMES%REACTOME DATABASE ID RELEASE 76%2299718	35	-0.707572	-1.87955	0	0.0134034	0.792	1949	tags=29%, list=9%, signal=31%
PKA-MEDIATED PHOSPHORYLATION OF CREB%REACTOME DATABASE ID RELEASE 76%111931	20	-0.776211	-1.87305	0	0.0145988	0.822	1122	tags=35%, list=5%, signal=37%
REGULATION OF MECP2 EXPRESSION AND ACTIVITY%REACTOME DATABASE ID RELEASE 76%9022692	30	-0.712638	-1.87159	0	0.0147452	0.829	2547	tags=43%, list=12%, signal=49%
MET PROMOTES CELL MOTILITY%REACTOME%R-HSA-8875878.1	28	-0.723745	-1.87081	0	0.0147634	0.83	3814	tags=54%, list=18%, signal=65%
SUMOYLATION OF DNA REPLICATION PROTEINS%REACTOME%R-HSA-4615885.3	43	-0.660573	-1.86809	0.00205339	0.0152604	0.845	1974	tags=40%, list=9%, signal=44%
ASSEMBLY OF THE PRE-REPLICATIVE COMPLEX%REACTOME%R-HSA-68867.5	65	-0.616326	-1.86094	0	0.0167435	0.879	961	tags=23%, list=5%, signal=24%
PKMTS METHYLATE HISTONE LYSINES%REACTOME DATABASE ID RELEASE 76%3214841	44	-0.66356	-1.86012	0	0.016638	0.883	2961	tags=48%, list=14%, signal=55%
RAC2 GTPASE CYCLE%REACTOME DATABASE ID RELEASE 76%9013404	86	-0.583167	-1.8565	0.00421053	0.0172261	0.898	3880	tags=45%, list=19%, signal=55%
VPR-MEDIATED NUCLEAR IMPORT OF PICS%REACTOME%R-HSA-180910.2	31	-0.705312	-1.85247	0	0.0180477	0.91	1675	tags=45%, list=8%, signal=49%
SUMOYLATION OF DNA DAMAGE RESPONSE AND REPAIR PROTEINS%REACTOME%R-HSA-3108214.2	70	-0.609625	-1.85081	0	0.0183419	0.918	1717	tags=34%, list=8%, signal=37%
INTERACTIONS OF REV WITH HOST CELLULAR PROTEINS%REACTOME DATABASE ID RELEASE 76%177243	34	-0.688491	-1.84672	0.00201613	0.019458	0.928	1675	tags=38%, list=8%, signal=41%
RHOD GTPASE CYCLE%REACTOME%R-HSA-9013405.1	50	-0.638224	-1.84428	0.00201207	0.0199646	0.934	4151	tags=50%, list=20%, signal=62%
EML4 AND NUDC IN MITOTIC SPINDLE FORMATION%REACTOME DATABASE ID RELEASE 76%9648025	94	-0.582536	-1.84194	0.002079	0.0205138	0.942	3133	tags=36%, list=15%, signal=42%
GLUCAGON-LIKE PEPTIDE-1 (GLP1) REGULATES INSULIN SECRETION%REACTOME%R-HSA-381676.3	42	-0.66092	-1.8417	0.00217391	0.0204923	0.942	1581	tags=31%, list=8%, signal=33%
AMPLIFICATION OF SIGNAL FROM THE KINETOCHORES%REACTOME DATABASE ID RELEASE 76%141424	90	-0.575625	-1.83299	0	0.0227733	0.964	3133	tags=34%, list=15%, signal=40%
CDC6 ASSOCIATION WITH THE ORC:ORIGIN COMPLEX%REACTOME%R-HSA-68689.2	11	-0.882659	-1.83095	0	0.0232189	0.967	868	tags=55%, list=4%, signal=57%
NONHOMOLOGOUS END-JOINING (NHEJ)%REACTOME DATABASE ID RELEASE 76%5693571	48	-0.64261	-1.8295	0.004158	0.0234112	0.967	1949	tags=27%, list=9%, signal=30%
LAGGING STRAND SYNTHESIS%REACTOME%R-HSA-69186.2	20	-0.76719	-1.82946	0	0.0232759	0.967	1355	tags=70%, list=6%, signal=75%
ESTABLISHMENT OF SISTER CHROMATID COHESION%REACTOME%R-HSA-2468052.1	11	-0.873897	-1.82764	0	0.0238767	0.97	1570	tags=73%, list=7%, signal=79%
PRE-NOTCH TRANSCRIPTION AND TRANSLATION%REACTOME DATABASE ID RELEASE 76%1912408	55	-0.618287	-1.8247	0	0.024153	0.973	1949	tags=36%, list=9%, signal=40%
CREB1 PHOSPHORYLATION THROUGH THE ACTIVATION OF ADENYLATE CYCLASE%REACTOME DATABASE ID RELEASE 76%442720	12	-0.868258	-1.8238	0	0.0242693	0.976	1122	tags=58%, list=5%, signal=62%
GENE SILENCING BY RNA%REACTOME%R-HSA-211000.3	98	-0.571665	-1.82135	0	0.0249816	0.981	1949	tags=27%, list=9%, signal=29%
ORC1 REMOVAL FROM CHROMATIN%REACTOME%R-HSA-68949.3	68	-0.598392	-1.82135	0	0.0248397	0.981	961	tags=21%, list=5%, signal=22%
CHROMOSOME MAINTENANCE%REACTOME DATABASE ID RELEASE 76%73886	114	-0.563976	-1.81895	0	0.0254207	0.983	2961	tags=38%, list=14%, signal=44%
TELOMERE C-STRAND (LAGGING STRAND) SYNTHESIS%REACTOME%R-HSA-174417.3	33	-0.677399	-1.81792	0	0.0257201	0.984	1913	tags=55%, list=9%, signal=60%
AMPLIFICATION OF SIGNAL FROM UNATTACHED KINETOCHORES VIA A MAD2 INHIBITORY SIGNAL%REACTOME%R-HSA-141444.2	90	-0.575625	-1.81495	0	0.0267586	0.988	3133	tags=34%, list=15%, signal=40%
TRANSPORT OF MATURE MRNAS DERIVED FROM INTRONLESS TRANSCRIPTS%REACTOME%R-HSA-159234.2	40	-0.663423	-1.81175	0	0.0276469	0.99	1675	tags=38%, list=8%, signal=41%
TRANSCRIPTIONAL REGULATION BY MECP2%REACTOME%R-HSA-8986944.2	54	-0.625957	-1.81092	0	0.0279028	0.991	3993	tags=43%, list=19%, signal=52%
CELL DIVISION%REACTOME DATABASE ID RELEASE 76%68884	13	-0.839863	-1.81065	0	0.0279082	0.992	1726	tags=69%, list=8%, signal=75%
DNA REPLICATION INITIATION%REACTOME%R-HSA-68952.2	8	-0.922901	-1.80842	0	0.0285206	0.995	952	tags=75%, list=5%, signal=79%
PRE-NOTCH EXPRESSION AND PROCESSING%REACTOME DATABASE ID RELEASE 76%1912422	71	-0.594508	-1.80676	0	0.0287449	0.996	1949	tags=31%, list=9%, signal=34%
REGULATION OF TP53 ACTIVITY%REACTOME%R-HSA-5633007.3	155	-0.530052	-1.80672	0	0.0286119	0.996	3119	tags=35%, list=15%, signal=41%
INHIBITION OF REPLICATION INITIATION OF DAMAGED DNA BY RB1 E2F1%REACTOME DATABASE ID RELEASE 76%113501	13	-0.822275	-1.80128	0.00414938	0.0300565	0.998	1606	tags=62%, list=8%, signal=67%
FCGR3A-MEDIATED IL10 SYNTHESIS%REACTOME%R-HSA-9664323.1	33	-0.678943	-1.79426	0	0.0327068	0.999	4102	tags=45%, list=20%, signal=56%
TRANSPORT OF MATURE MRNA DERIVED FROM AN INTRONLESS TRANSCRIPT%REACTOME DATABASE ID RELEASE 76%159231	39	-0.652247	-1.79331	0	0.0328786	0.999	3868	tags=54%, list=18%, signal=66%
RAC1 GTPASE CYCLE%REACTOME DATABASE ID RELEASE 76%9013149	180	-0.516444	-1.79085	0	0.0333908	0.999	3864	tags=42%, list=18%, signal=51%
RHO GTPASE CYCLE%REACTOME%R-HSA-9012999.1	438	-0.472649	-1.7867	0	0.0347017	0.999	3220	tags=32%, list=15%, signal=38%
NUCLEAR ENVELOPE BREAKDOWN%REACTOME DATABASE ID RELEASE 76%2980766	47	-0.635168	-1.78348	0.00202429	0.0362275	0.999	1675	tags=36%, list=8%, signal=39%
PKA ACTIVATION%REACTOME DATABASE ID RELEASE 76%163615	18	-0.752759	-1.77957	0.00199601	0.0369712	1	1122	tags=33%, list=5%, signal=35%
CDC42 GTPASE CYCLE%REACTOME%R-HSA-9013148.1	158	-0.521495	-1.77768	0	0.0373354	1	3355	tags=34%, list=16%, signal=40%
REGULATION OF TP53 ACTIVITY THROUGH PHOSPHORYLATION%REACTOME DATABASE ID RELEASE 76%6804756	90	-0.563993	-1.77263	0	0.0389142	1	1123	tags=24%, list=5%, signal=26%
COHESIN LOADING ONTO CHROMATIN%REACTOME DATABASE ID RELEASE 76%2470946	10	-0.877693	-1.7673	0	0.0408117	1	1596	tags=80%, list=8%, signal=87%
DEPOSITION OF NEW CENPA-CONTAINING NUCLEOSOMES AT THE CENTROMERE%REACTOME DATABASE ID RELEASE 76%606279	50	-0.597403	-1.76304	0.00201613	0.0425781	1	2961	tags=32%, list=14%, signal=37%
BASE EXCISION REPAIR%REACTOME%R-HSA-73884.2	65	-0.585277	-1.76235	0	0.0428023	1	1949	tags=29%, list=9%, signal=32%
HDR THROUGH MMEJ (ALT-NHEJ)%REACTOME DATABASE ID RELEASE 76%5685939	10	-0.862688	-1.761	0.00185529	0.0432801	1	1042	tags=50%, list=5%, signal=53%
DOWNSTREAM SIGNALING OF ACTIVATED FGFR4%REACTOME DATABASE ID RELEASE 76%5654716	20	-0.737563	-1.75346	0.00200401	0.0465153	1	3397	tags=60%, list=16%, signal=72%
RESOLUTION OF AP SITES VIA THE MULTIPLE-NUCLEOTIDE PATCH REPLACEMENT PATHWAY%REACTOME%R-HSA-110373.2	25	-0.697332	-1.75345	0.00211864	0.0463322	1	1355	tags=48%, list=6%, signal=51%
RHO GTPASES ACTIVATE FORMINS%REACTOME%R-HSA-5663220.1	115	-0.537096	-1.75151	0	0.0472521	1	3188	tags=36%, list=15%, signal=42%
RHOA GTPASE CYCLE%REACTOME DATABASE ID RELEASE 76%8980692	147	-0.517834	-1.74972	0	0.0481	1	2368	tags=27%, list=11%, signal=30%
22RV1: RNAseq the effect of canagliflozin in irradiated cells (showing the difference between canagliflozin (CANA) (10 uM) + radiation (RT) (5 Gy) and RT alone), FDR q-value < 0.05
22RV1 Upregulated Reactome pathways
NAME	SIZE	ES	NES	NOM p-val	FDR q-val	FWER p-val	RANK AT MAX	LEADING EDGE
TRANSLATION%REACTOME%R-HSA-72766.4	289	0.814952	2.92699	0	0	0	1672	tags=55%, list=8%, signal=59%
CAP-DEPENDENT TRANSLATION INITIATION%REACTOME DATABASE ID RELEASE 76%72737	117	0.884775	2.90564	0	0	0	1371	tags=75%, list=7%, signal=80%
EUKARYOTIC TRANSLATION INITIATION%REACTOME DATABASE ID RELEASE 76%72613	117	0.884775	2.89706	0	0	0	1371	tags=75%, list=7%, signal=80%
RESPONSE OF EIF2AK4 (GCN2) TO AMINO ACID DEFICIENCY%REACTOME DATABASE ID RELEASE 76%9633012	100	0.911918	2.89471	0	0	0	1254	tags=82%, list=6%, signal=87%
SELENOAMINO ACID METABOLISM%REACTOME DATABASE ID RELEASE 76%2408522	115	0.887069	2.88321	0	0	0	1595	tags=74%, list=8%, signal=80%
EUKARYOTIC TRANSLATION ELONGATION%REACTOME%R-HSA-156842.2	92	0.912132	2.87276	0	0	0	1254	tags=84%, list=6%, signal=89%
EUKARYOTIC TRANSLATION TERMINATION%REACTOME DATABASE ID RELEASE 76%72764	92	0.905759	2.87005	0	0	0	1585	tags=84%, list=8%, signal=90%
RRNA PROCESSING IN THE NUCLEUS AND CYTOSOL%REACTOME%R-HSA-8868773.3	188	0.820446	2.86234	0	0	0	1585	tags=50%, list=8%, signal=54%
CELLULAR RESPONSE TO STARVATION%REACTOME DATABASE ID RELEASE 76%9711097	152	0.854955	2.848	0	0	0	1254	tags=64%, list=6%, signal=67%
GTP HYDROLYSIS AND JOINING OF THE 60S RIBOSOMAL SUBUNIT%REACTOME%R-HSA-72706.2	110	0.888802	2.84604	0	0	0	1371	tags=78%, list=7%, signal=83%
FORMATION OF A POOL OF FREE 40S SUBUNITS%REACTOME DATABASE ID RELEASE 76%72689	100	0.900054	2.84504	0	0	0	1585	tags=85%, list=8%, signal=92%
NONSENSE MEDIATED DECAY (NMD) ENHANCED BY THE EXON JUNCTION COMPLEX (EJC)%REACTOME DATABASE ID RELEASE 76%975957	114	0.864597	2.83256	0	0	0	1640	tags=68%, list=8%, signal=74%
PEPTIDE CHAIN ELONGATION%REACTOME%R-HSA-156902.2	88	0.911982	2.82987	0	0	0	1585	tags=89%, list=8%, signal=95%
SRP-DEPENDENT COTRANSLATIONAL PROTEIN TARGETING TO MEMBRANE%REACTOME DATABASE ID RELEASE 76%1799339	111	0.887608	2.82514	0	0	0	1585	tags=77%, list=8%, signal=83%
NONSENSE-MEDIATED DECAY (NMD)%REACTOME DATABASE ID RELEASE 76%927802	114	0.864597	2.81757	0	0	0	1640	tags=68%, list=8%, signal=74%
RRNA PROCESSING%REACTOME%R-HSA-72312.3	198	0.812202	2.81653	0	0	0	1585	tags=48%, list=8%, signal=51%
MAJOR PATHWAY OF RRNA PROCESSING IN THE NUCLEOLUS AND CYTOSOL%REACTOME DATABASE ID RELEASE 76%6791226	178	0.824293	2.81371	0	0	0	1371	tags=49%, list=7%, signal=52%
NONSENSE MEDIATED DECAY (NMD) INDEPENDENT OF THE EXON JUNCTION COMPLEX (EJC)%REACTOME DATABASE ID RELEASE 76%975956	94	0.894396	2.7964	0	0	0	1254	tags=78%, list=6%, signal=82%
SELENOCYSTEINE SYNTHESIS%REACTOME%R-HSA-2408557.2	92	0.904397	2.79048	0	0	0	1254	tags=79%, list=6%, signal=84%
VIRAL MRNA TRANSLATION%REACTOME%R-HSA-192823.4	89	0.899803	2.76169	0	0	0	1585	tags=85%, list=8%, signal=92%
AMINO ACID AND DERIVATIVE METABOLISM%REACTOME DATABASE ID RELEASE 76%71291	351	0.752226	2.7444	0	0	0	1750	tags=42%, list=8%, signal=46%
REGULATION OF EXPRESSION OF SLITS AND ROBOS%REACTOME DATABASE ID RELEASE 76%9010553	166	0.791685	2.69578	0	0	0	1640	tags=55%, list=8%, signal=60%
INFLUENZA VIRAL RNA TRANSCRIPTION AND REPLICATION%REACTOME DATABASE ID RELEASE 76%168273	133	0.788494	2.61783	0	0	0	1278	tags=57%, list=6%, signal=60%
TRANSLATION INITIATION COMPLEX FORMATION%REACTOME%R-HSA-72649.3	57	0.880161	2.57029	0	0	0	1331	tags=77%, list=6%, signal=82%
ACTIVATION OF THE MRNA UPON BINDING OF THE CAP-BINDING COMPLEX AND EIFS, AND SUBSEQUENT BINDING TO 43S%REACTOME DATABASE ID RELEASE 76%72662	58	0.882743	2.55758	0	0	0	1331	tags=78%, list=6%, signal=83%
INFLUENZA INFECTION%REACTOME%R-HSA-168255.4	152	0.767956	2.5546	0	0	0	1278	tags=53%, list=6%, signal=56%
RIBOSOMAL SCANNING AND START CODON RECOGNITION%REACTOME%R-HSA-72702.3	57	0.87721	2.53206	0	0	0	1331	tags=75%, list=6%, signal=80%
SIGNALING BY ROBO RECEPTORS%REACTOME DATABASE ID RELEASE 76%376176	212	0.72543	2.52691	0	0	0	1640	tags=45%, list=8%, signal=48%
FORMATION OF THE TERNARY COMPLEX, AND SUBSEQUENTLY, THE 43S COMPLEX%REACTOME%R-HSA-72695.2	51	0.893645	2.49902	0	0	0	1331	tags=80%, list=6%, signal=86%
RESPIRATORY ELECTRON TRANSPORT%REACTOME%R-HSA-611105.3	92	0.78199	2.473	0	0	0	2640	tags=66%, list=13%, signal=76%
RESPIRATORY ELECTRON TRANSPORT, ATP SYNTHESIS BY CHEMIOSMOTIC COUPLING, AND HEAT PRODUCTION BY UNCOUPLING PROTEINS.%REACTOME%R-HSA-163200.1	114	0.748684	2.45586	0	0	0	2983	tags=67%, list=14%, signal=77%
THE CITRIC ACID (TCA) CYCLE AND RESPIRATORY ELECTRON TRANSPORT%REACTOME%R-HSA-1428517.1	164	0.717413	2.44553	0	0	0	2983	tags=58%, list=14%, signal=67%
MITOCHONDRIAL TRANSLATION INITIATION%REACTOME%R-HSA-5368286.1	87	0.774124	2.40428	0	0	0	2724	tags=60%, list=13%, signal=68%
MITOCHONDRIAL TRANSLATION%REACTOME DATABASE ID RELEASE 76%5368287	93	0.755302	2.39782	0	0	0	2724	tags=57%, list=13%, signal=65%
MITOCHONDRIAL TRANSLATION TERMINATION%REACTOME%R-HSA-5419276.1	87	0.765978	2.38405	0	0	0	2724	tags=57%, list=13%, signal=66%
MITOCHONDRIAL TRANSLATION ELONGATION%REACTOME%R-HSA-5389840.1	87	0.762117	2.34854	0	0	0	2724	tags=59%, list=13%, signal=67%
COMPLEX I BIOGENESIS%REACTOME%R-HSA-6799198.1	50	0.795288	2.26914	0	0	0	2412	tags=64%, list=12%, signal=72%
PROTEIN LOCALIZATION%REACTOME DATABASE ID RELEASE 76%9609507	155	0.641335	2.1671	0	0	0	3820	tags=52%, list=18%, signal=63%
MITOCHONDRIAL PROTEIN IMPORT%REACTOME DATABASE ID RELEASE 76%1268020	63	0.714898	2.12644	0	9.06026e-06	0.001	3820	tags=71%, list=18%, signal=87%
TRNA AMINOACYLATION%REACTOME DATABASE ID RELEASE 76%379724	42	0.756704	2.09534	0	6.16209e-05	0.007	2647	tags=52%, list=13%, signal=60%
CYTOSOLIC TRNA AMINOACYLATION%REACTOME DATABASE ID RELEASE 76%379716	24	0.849728	2.04441	0	0.000351457	0.045	701	tags=50%, list=3%, signal=52%
CRISTAE FORMATION%REACTOME%R-HSA-8949613.2	29	0.792207	2.03262	0	0.000400317	0.053	3788	tags=79%, list=18%, signal=97%
RESPONSE OF EIF2AK1 (HRI) TO HEME DEFICIENCY%REACTOME DATABASE ID RELEASE 76%9648895	15	0.896197	1.98963	0	0.00116543	0.15	791	tags=73%, list=4%, signal=76%
PERK REGULATES GENE EXPRESSION%REACTOME%R-HSA-381042.1	32	0.736702	1.92788	0	0.0039221	0.465	1211	tags=38%, list=6%, signal=40%
ATF4 ACTIVATES GENES IN RESPONSE TO ENDOPLASMIC RETICULUM STRESS%REACTOME DATABASE ID RELEASE 76%380994	27	0.743549	1.91522	0	0.00480013	0.544	1211	tags=37%, list=6%, signal=39%
CHOLESTEROL BIOSYNTHESIS%REACTOME DATABASE ID RELEASE 76%191273	23	0.755461	1.84928	0	0.0146807	0.943	2937	tags=78%, list=14%, signal=91%
PYRUVATE METABOLISM AND CITRIC ACID (TCA) CYCLE%REACTOME DATABASE ID RELEASE 76%71406	54	0.64052	1.83219	0	0.0185067	0.974	3916	tags=52%, list=19%, signal=64%
TP53 REGULATES TRANSCRIPTION OF CELL DEATH GENES%REACTOME DATABASE ID RELEASE 76%5633008	43	0.65683	1.81839	0.00194175	0.0220912	0.986	2959	tags=44%, list=14%, signal=51%
BRANCHED-CHAIN AMINO ACID CATABOLISM%REACTOME DATABASE ID RELEASE 76%70895	21	0.754965	1.81693	0	0.0224423	0.988	2186	tags=48%, list=10%, signal=53%
GLYCOGEN SYNTHESIS%REACTOME DATABASE ID RELEASE 76%3322077	16	0.813718	1.81462	0.00201613	0.0231894	0.99	1550	tags=44%, list=7%, signal=47%
CELLULAR RESPONSE TO CHEMICAL STRESS%REACTOME%R-HSA-9711123.1	145	0.539122	1.79485	0	0.0296105	0.997	2640	tags=39%, list=13%, signal=44%
THE ROLE OF GTSE1 IN G2 M PROGRESSION AFTER G2 CHECKPOINT%REACTOME%R-HSA-8852276.2	56	0.6146	1.78682	0	0.0321762	1	3419	tags=59%, list=16%, signal=70%
FORMATION OF ATP BY CHEMIOSMOTIC COUPLING%REACTOME%R-HSA-163210.2	16	0.807924	1.78322	0	0.0336876	1	3788	tags=94%, list=18%, signal=114%
MYOCLONIC EPILEPSY OF LAFORA%REACTOME%R-HSA-3785653.3	9	0.87602	1.7663	0.0021692	0.0399388	1	1550	tags=67%, list=7%, signal=72%
ASSEMBLY OF THE HIV VIRION%REACTOME DATABASE ID RELEASE 76%175474	16	0.774613	1.7643	0.00196464	0.0406783	1	2380	tags=56%, list=11%, signal=63%
UREA CYCLE%REACTOME%R-HSA-70635.1	10	0.878199	1.75985	0.00204082	0.0421844	1	1687	tags=50%, list=8%, signal=54%
PINK1-PRKN MEDIATED MITOPHAGY%REACTOME DATABASE ID RELEASE 76%5205685	22	0.719308	1.76	0.003861	0.0422896	1	1963	tags=50%, list=9%, signal=55%
ENDOSOMAL SORTING COMPLEX REQUIRED FOR TRANSPORT (ESCRT)%REACTOME%R-HSA-917729.1	31	0.691036	1.75776	0.00613497	0.0427435	1	2380	tags=45%, list=11%, signal=51%
RESPONSE TO METAL IONS%REACTOME DATABASE ID RELEASE 76%5660526	13	0.803433	1.75318	0.0040568	0.0446624	1	1847	tags=38%, list=9%, signal=42%
BUDDING AND MATURATION OF HIV VIRION%REACTOME%R-HSA-162588.2	28	0.681896	1.75396	0.00200803	0.0448314	1	2380	tags=46%, list=11%, signal=52%
STAT5 ACTIVATION DOWNSTREAM OF FLT3 ITD MUTANTS%REACTOME DATABASE ID RELEASE 76%9702518	9	0.870899	1.74317	0.00200803	0.0493198	1	469	tags=22%, list=2%, signal=23%

## Sheet: NCI-NATURE PATHWAY
22RV1: RNAseq the effect of canagliflozin in irradiated cells (showing the difference between canagliflozin (CANA) (10 uM) + radiation (RT) (5 Gy) and RT alone), FDR q-value < 0.05
22RV1 Downregulated NCI-Nature Pathway Interaction Database
NAME	SIZE	ES	NES	NOM p-val	FDR q-val	FWER p-val	RANK AT MAX	LEADING EDGE
E2F TRANSCRIPTION FACTOR NETWORK%PATHWAY INTERACTION DATABASE NCI-NATURE CURATED DATA%E2F TRANSCRIPTION FACTOR NETWORK	71	-0.762075	-2.3163	0	0	0	1606	tags=46%, list=8%, signal=50%
ATR SIGNALING PATHWAY%PATHWAY INTERACTION DATABASE NCI-NATURE CURATED DATA%ATR SIGNALING PATHWAY	39	-0.822126	-2.22377	0	0	0	1355	tags=44%, list=6%, signal=47%
FANCONI ANEMIA PATHWAY%PATHWAY INTERACTION DATABASE NCI-NATURE CURATED DATA%FANCONI ANEMIA PATHWAY	47	-0.786962	-2.22054	0	0	0	1919	tags=51%, list=9%, signal=56%
BARD1 SIGNALING EVENTS%PATHWAY INTERACTION DATABASE NCI-NATURE CURATED DATA%BARD1 SIGNALING EVENTS	28	-0.761347	-1.96216	0	0.00384017	0.274	2828	tags=57%, list=13%, signal=66%
ATM PATHWAY%PATHWAY INTERACTION DATABASE NCI-NATURE CURATED DATA%ATM PATHWAY	34	-0.731769	-1.91763	0	0.00790817	0.561	1219	tags=32%, list=6%, signal=34%
22RV1: RNAseq the effect of canagliflozin in irradiated cells (showing the difference between canagliflozin (CANA) (10 uM) + radiation (RT) (5 Gy) and RT alone), FDR q-value < 0.05
22RV1 Upregulated NCI-Nature Pathway Interaction Database
NAME	SIZE	ES	NES	NOM p-val	FDR q-val	FWER p-val	RANK AT MAX	LEADING EDGE
L13A-MEDIATED TRANSLATIONAL SILENCING OF CERULOPLASMIN EXPRESSION%REACTOME DATABASE ID RELEASE 76%156827	109	0.891297	2.82756	0	0	0	1371	tags=80%, list=7%, signal=85%
VALIDATED TRANSCRIPTIONAL TARGETS OF TAP63 ISOFORMS%PATHWAY INTERACTION DATABASE NCI-NATURE CURATED DATA%VALIDATED TRANSCRIPTIONAL TARGETS OF TAP63 ISOFORMS	54	0.695302	2.00106	0	0.000944029	0.124	1270	tags=22%, list=6%, signal=24%

## Sheet: MSIGDB
22RV1: RNAseq the effect of canagliflozin in irradiated cells (showing the difference between canagliflozin (CANA) (10 uM) + radiation (RT) (5 Gy) and RT alone), FDR q-value < 0.05
22RV1 Downregulated Molecular Signatures Database (MSIGDB)
NAME	SIZE	ES	NES	NOM p-val	FDR q-val	FWER p-val	RANK AT MAX	LEADING EDGE
HALLMARK_E2F_TARGETS%MSIGDB_C2%HALLMARK_E2F_TARGETS	152	-0.719041	-2.46081	0	0	0	1210	tags=38%, list=6%, signal=40%
HALLMARK_G2M_CHECKPOINT%MSIGDB_C2%HALLMARK_G2M_CHECKPOINT	136	-0.716897	-2.38763	0	0	0	1726	tags=40%, list=8%, signal=43%
HALLMARK_MITOTIC_SPINDLE%MSIGDB_C2%HALLMARK_MITOTIC_SPINDLE	144	-0.65435	-2.19542	0	0	0	3214	tags=51%, list=15%, signal=59%
PID_FANCONI_PATHWAY%MSIGDB_C2%PID_FANCONI_PATHWAY	38	-0.782583	-2.15849	0	0	0	1919	tags=50%, list=9%, signal=55%
PID_E2F_PATHWAY%MSIGDB_C2%PID_E2F_PATHWAY	56	-0.738389	-2.15415	0	0	0	1606	tags=48%, list=8%, signal=52%
PID_ATR_PATHWAY%MSIGDB_C2%PID_ATR_PATHWAY	30	-0.830438	-2.14519	0	0	0	1123	tags=40%, list=5%, signal=42%
PID_BARD1_PATHWAY%MSIGDB_C2%PID_BARD1_PATHWAY	25	-0.807314	-2.00651	0	0.00188621	0.119	2828	tags=64%, list=13%, signal=74%
BIOCARTA_MCM_PATHWAY%MSIGDB_C2%BIOCARTA_MCM_PATHWAY	11	-0.919972	-1.91958	0	0.00775957	0.548	194	tags=55%, list=1%, signal=55%
PID_ATM_PATHWAY%MSIGDB_C2%PID_ATM_PATHWAY	21	-0.739851	-1.80545	0	0.0288573	0.996	1219	tags=38%, list=6%, signal=40%
BIOCARTA_ATRBRCA_PATHWAY%MSIGDB_C2%BIOCARTA_ATRBRCA_PATHWAY	19	-0.756507	-1.77503	0.00801603	0.0381634	1	2828	tags=47%, list=13%, signal=55%
BIOCARTA_VDR_PATHWAY%MSIGDB_C2%BIOCARTA_VDR_PATHWAY	21	-0.717532	-1.74932	0.00200803	0.0482404	1	1551	tags=43%, list=7%, signal=46%
22RV1: RNAseq the effect of canagliflozin in irradiated cells (showing the difference between canagliflozin (CANA) (10 uM) + radiation (RT) (5 Gy) and RT alone), FDR q-value < 0.05
22RV1 Upregulated MSIGDB
NAME	SIZE	ES	NES	NOM p-val	FDR q-val	FWER p-val	RANK AT MAX	LEADING EDGE
HALLMARK_OXIDATIVE_PHOSPHORYLATION%MSIGDB_C2%HALLMARK_OXIDATIVE_PHOSPHORYLATION	155	0.751534	2.49823	0	0	0	2541	tags=59%, list=12%, signal=67%
HALLMARK_P53_PATHWAY%MSIGDB_C2%HALLMARK_P53_PATHWAY	166	0.659699	2.1947	0	0	0	2010	tags=31%, list=10%, signal=34%
HALLMARK_HYPOXIA%MSIGDB_C2%HALLMARK_HYPOXIA	139	0.611047	2.03393	0	0.000403598	0.053	3136	tags=40%, list=15%, signal=47%
PID_TAP63_PATHWAY%MSIGDB_C2%PID_TAP63_PATHWAY	42	0.740105	2.03075	0	0.000427097	0.057	306	tags=19%, list=1%, signal=19%
HALLMARK_UNFOLDED_PROTEIN_RESPONSE%MSIGDB_C2%HALLMARK_UNFOLDED_PROTEIN_RESPONSE	87	0.652719	2.0214	0	0.000550493	0.072	2962	tags=46%, list=14%, signal=53%
HALLMARK_XENOBIOTIC_METABOLISM%MSIGDB_C2%HALLMARK_XENOBIOTIC_METABOLISM	132	0.58882	1.94275	0	0.00303747	0.368	1964	tags=26%, list=9%, signal=28%
HALLMARK_FATTY_ACID_METABOLISM%MSIGDB_C2%HALLMARK_FATTY_ACID_METABOLISM	101	0.594904	1.92621	0	0.00397597	0.473	2695	tags=41%, list=13%, signal=46%
HALLMARK_CHOLESTEROL_HOMEOSTASIS%MSIGDB_C2%HALLMARK_CHOLESTEROL_HOMEOSTASIS	57	0.656698	1.87121	0.00210084	0.0103676	0.834	3521	tags=58%, list=17%, signal=69%
HALLMARK_TNFA_SIGNALING_VIA_NFKB%MSIGDB_C2%HALLMARK_TNFA_SIGNALING_VIA_NFKB	151	0.526447	1.7625	0	0.0408685	1	2524	tags=28%, list=12%, signal=31%
HALLMARK_ADIPOGENESIS%MSIGDB_C2%HALLMARK_ADIPOGENESIS	143	0.524032	1.74432	0	0.0486191	1	3476	tags=36%, list=17%, signal=43%

## Sheet: PANTHER PATHWAY
22RV1: RNAseq the effect of canagliflozin in irradiated cells (showing the difference between canagliflozin (CANA) (10 uM) + radiation (RT) (5 Gy) and RT alone), FDR q-value < 0.05
22RV1 Downregulated Panther Pathways
NAME	SIZE	ES	NES	NOM p-val	FDR q-val	FWER p-val	RANK AT MAX	LEADING EDGE
DNA REPLICATION%PANTHER PATHWAY%P00017	19	-0.778175	-1.84378	0	0.0199875	0.935	3137	tags=68%, list=15%, signal=80%
22RV1: RNAseq the effect of canagliflozin in irradiated cells (showing the difference between canagliflozin (CANA) (10 uM) + radiation (RT) (5 Gy) and RT alone), FDR q-value < 0.05
22RV1 Upregulated Panther Pathways
NAME	SIZE	ES	NES	NOM p-val	FDR q-val	FWER p-val	RANK AT MAX	LEADING EDGE
CHOLESTEROL BIOSYNTHESIS%PANTHER PATHWAY%P00014	11	0.824293	1.74608	0.00619835	0.0480226	1	3289	tags=91%, list=16%, signal=108%

## Sheet: HUMANCyc
22RV1: RNAseq the effect of canagliflozin in irradiated cells (showing the difference between canagliflozin (CANA) (10 uM) + radiation (RT) (5 Gy) and RT alone), FDR q-value < 0.05
22RV1 Downegulated HUMANCyc pathways
NAME	SIZE	ES	NES	NOM p-val	FDR q-val	FWER p-val	RANK AT MAX	LEADING EDGE
N/A
22RV1: RNAseq the effect of canagliflozin in irradiated cells (showing the difference between canagliflozin (CANA) (10 uM) + radiation (RT) (5 Gy) and RT alone), FDR q-value < 0.05
22RV1 Upregulated HUMANCyc pathways
NAME	SIZE	ES	NES	NOM p-val	FDR q-val	FWER p-val	RANK AT MAX	LEADING EDGE
TRNA CHARGING%HUMANCYC%TRNA-CHARGING-PWY	38	0.744405	2.0591	0	0.000226225	0.028	473	tags=29%, list=2%, signal=30%
SUPERPATHWAY OF CHOLESTEROL BIOSYNTHESIS%HUMANCYC%PWY66-5	26	0.772938	1.92979	0	0.00385382	0.455	2937	tags=85%, list=14%, signal=98%
MEVALONATE PATHWAY I%HUMANCYC%PWY-922	11	0.879147	1.83214	0	0.0184267	0.974	1332	tags=82%, list=6%, signal=87%
SUPERPATHWAY OF GERANYLGERANYLDIPHOSPHATE BIOSYNTHESIS I (VIA MEVALONATE)%HUMANCYC%PWY-5910	13	0.824163	1.76584	0.00199601	0.0400058	1	1332	tags=69%, list=6%, signal=74%
