# Supplementary material for: The SGLT2 inhibitor canagliflozin suppresses growth and enhances prostate cancer response to radiotherapy
Source: Commun Biol. 2023 Sep 8;6:919. doi: 10.1038/s42003-023-05289-w (PMC10491589; doi:10.1038/s42003-023-05289-w)
Supplement: Supplementary file 6 — Supplementary data file 3 [file 42003_2023_5289_MOESM6_ESM.xlsx]

## Sheet: Cana vs Control Complete
ENTREZID	SYMBOL	GENENAME	featureCounts Control B	featureCounts Control A	featureCounts Control C	featureCounts 10 Cana C	featureCounts 10 Cana A	featureCounts 10 Cana B	Base Mean	log2(FC)	StdErr	Wald-Stats	P-value	P-adj	RANK
7035	TFPI	tissue factor pathway inhibitor	945.961	926.908	929.499	1661.83	1582.86	1702.42	1278.16	0.780208	0.0599279	13.0191	9.52694e-39	1.11655696626227e-34	38.021
1847	DUSP5	dual specificity phosphatase 5	1460.32	1499.24	1591.11	2473.83	2542.25	2739.81	2136.37	0.726866	0.0626471	11.6025	3.9999e-31	2.34394366755771e-27	30.398
6648	SOD2	superoxide dismutase 2	2660.84	2726	2736.25	3902.07	3749.49	3853.99	3419.97	0.485957	0.0494168	9.83384	8.04905e-23	2.35837041091983e-19	22.0943
154	ADRB2	adrenoceptor beta 2	674.639	704.587	653.52	1050.04	1033.94	1022.9	849.684	0.582906	0.0639348	9.1172	7.70912e-20	1.50584787164674e-16	19.113
54206	ERRFI1	ERBB receptor feedback inhibitor 1	8761.93	9242.86	8722.43	13115.5	12553.5	11669.2	11020.3	0.463514	0.0558435	8.30024	1.03906e-16	1.52221750594658e-13	15.9834
3569	IL6	interleukin 6	1243.47	1084.24	1159.85	2183.51	2380.58	3284.58	1899.17	0.931781	0.114094	8.16679	3.16697e-16	4.1240986585112e-13	15.4994
5054	SERPINE1	serpin family E member 1	1972.59	1874.34	1900.21	2834.23	3053.42	2612.31	2305.37	0.532741	0.0673998	7.90419	2.69689e-15	3.16075036203218e-12	14.5691
378805	LINC-PINT	long intergenic non-protein coding RNA, p53 induced transcript	275.513	265.645	306.153	471.63	445.33	492.615	382.015	0.64585	0.0877188	7.36274	1.80177e-13	1.91970020605703e-10	12.7443
390	RND3	Rho family GTPase 3	3042.16	3014.45	3341.93	4565.02	4402.96	4678.39	3862.93	0.502961	0.0690321	7.2859	3.19539e-13	3.12083471093807e-10	12.4955
3576	CXCL8	C-X-C motif chemokine ligand 8	5863.28	5846.48	6781	11781.9	11491.5	16753.2	9832.94	0.860999	0.118888	7.24208	4.4186e-13	3.98353695962613e-10	12.3547
3491	CCN1	cellular communication network factor 1	4440.67	4368.9	4501.04	5702.94	5956.78	5976.58	5133.02	0.390174	0.0543917	7.17342	7.31468e-13	6.12342864347362e-10	12.1358
10468	FST	follistatin	4674.28	4551.31	4869.02	8037.73	7813.61	11593.8	6173.5	0.787765	0.11004	7.15891	8.13211e-13	6.35388480510486e-10	12.0898
3553	IL1B	interleukin 1 beta	23525.4	23318.6	23458.3	31332.3	30848.8	35120.5	28530.8	0.444746	0.0626613	7.09761	1.26931e-12	9.29770050701861e-10	11.8964
1999	ELF3	E74 like ETS transcription factor 3	542.644	620.219	543.128	852.049	799.658	851.934	793.633	0.513644	0.0743685	6.90674	4.95913e-12	3.41888214088401e-09	11.3046
4550	RNR2	l-rRNA	83377.6	86259.5	92604.1	154431	138339	151353	121432	0.656342	0.0974741	6.7335	1.65626e-11	1.07841167359535e-08	10.7809
6364	CCL20	C-C motif chemokine ligand 20	98.4722	102.61	94.2011	204.67	173.292	262.245	164.693	0.82092	0.12322	6.66225	2.69668e-11	1.66342488639726e-08	10.5692
5239	PGM5	phosphoglucomutase 5	1542.03	1515.2	1543.28	1969.95	2004.95	2026.96	1769.14	0.367588	0.0556345	6.60719	3.91671e-11	2.29519171694088e-08	10.4071
4536	ND2	NADH dehydrogenase subunit 2	26732	27432.1	26562.5	41010.7	39138.7	42231.6	32180	0.544206	0.0829367	6.56171	5.31941e-11	2.91404470421647e-08	10.2741
7032	TFF2	trefoil factor 2	284.941	295.288	264.205	529.472	534.396	873.667	454.477	0.844951	0.129224	6.53864	6.20799e-11	3.16337419101901e-08	10.207
22898	DENND3	DENN domain containing 3	798.253	766.153	716.075	1283.63	1365.03	1027.25	1092.94	0.606668	0.0936408	6.47867	9.25319e-11	4.51864272568048e-08	10.0337
1476	CSTB	cystatin B	7239.8	7375.36	7302.05	11279.1	10503	14779.9	9289.38	0.634215	0.0990854	6.40069	1.54676e-10	7.2512062239563e-08	9.81058
4513	COX2	cytochrome c oxidase subunit II	42160.7	44552	45227.5	65885.8	60626.9	78037.4	52931.2	0.563142	0.0891092	6.31968	2.62098e-10	1.13078487647309e-07	9.58154
9734	HDAC9	histone deacetylase 9	646.354	640.741	646.896	1022.24	960.364	864.973	792.303	0.511044	0.0809254	6.315	2.70153e-10	1.13078487647309e-07	9.56839
4508	ATP6	ATP synthase F0 subunit 6	20690.7	21827.4	22542	30908.5	30852.7	36066.6	25287.8	0.531054	0.0845849	6.27835	3.42178e-10	1.33677441295323e-07	9.46575
4501	MT1X	metallothionein 1X	1151.29	1192.55	1146.6	2051.15	1994.3	3345.43	1736.56	0.784134	0.127086	6.17012	6.82398e-10	2.57990537345835e-07	9.16596
7031	TFF1	trefoil factor 1	709.209	723.969	582.869	1173.51	1160.76	1799.49	1030.48	0.766625	0.12438	6.16358	7.11171e-10	2.60466416146707e-07	9.14803
4512	COX1	cytochrome c oxidase subunit I	97424.6	104692	109833	149573	136712	139643	121139	0.420534	0.0696754	6.03562	1.58358e-09	5.6241051604141e-07	8.80036
56261	GPCPD1	glycerophosphocholine phosphodiesterase 1	808.729	774.134	852.961	1094.54	1116.23	1096.79	934.972	0.411835	0.0683177	6.02823	1.65769e-09	5.71413790682718e-07	8.7805
54704	PDP1	pyruvate dehyrogenase phosphatase catalytic subunit 1	1197.38	1127.57	1240.8	1580.63	1561.56	1503.92	1416.18	0.362423	0.0602687	6.01345	1.81611e-09	6.08137518038578e-07	8.74086
3638	INSIG1	insulin induced gene 1	517.503	499.368	491.612	681.862	684.453	795.428	600.211	0.471776	0.0789752	5.97372	2.31907e-09	7.54986780328423e-07	8.63469
4071	TM4SF1	transmembrane 4 L six family member 1	5436.92	5448.58	5745.53	8059.98	7820.39	10468.1	7222.21	0.574819	0.0966288	5.94873	2.70226e-09	8.3343275131843e-07	8.56827
65983	GRAMD2B	GRAM domain containing 2B	597.118	590.576	598.324	903.216	775.455	898.297	726.607	0.478352	0.0814072	5.87605	4.20177e-09	1.26268484218066e-06	8.37657
346389	MACC1	MET transcriptional regulator MACC1	99.5197	108.31	94.2011	218.018	194.59	160.824	141.241	0.708883	0.122587	5.78271	7.35048e-09	2.0511349815636e-06	8.13368
79644	SRD5A3	steroid 5 alpha-reductase 3	716.542	761.592	752.873	1022.24	964.237	1077.96	868.132	0.422357	0.0733182	5.7606	8.38134e-09	2.28440149502741e-06	8.07669
3433	IFIT2	interferon induced protein with tetratricopeptide repeats 2	585.595	544.972	590.964	743.04	797.722	757.757	697.698	0.390124	0.0681188	5.72711	1.02153e-08	2.66051776685708e-06	7.99075
10577	NPC2	NPC intracellular cholesterol transporter 2	1155.48	1162.91	1248.9	1749.7	1730.98	2464.52	1538.32	0.608933	0.107156	5.68269	1.32589e-08	3.30625960535232e-06	7.87749
6307	MSMO1	methylsterol monooxygenase 1	716.542	714.848	815.428	1086.75	1002.96	1190.97	895.746	0.484993	0.0863598	5.61595	1.9548e-08	4.67555401380866e-06	7.7089
51386	EIF3L	eukaryotic translation initiation factor 3 subunit L	3417.19	3651.77	3559.77	4801.95	4405.86	5063.79	4091.75	0.396407	0.0706938	5.60738	2.05413e-08	4.81488362312772e-06	7.68737
966	CD59	CD59 molecule (CD59 blood group)	11273	11020.3	11460.1	14391.4	14535.2	17980.4	13182.9	0.434091	0.0793738	5.46895	4.52716e-08	1.04036025072176e-05	7.34417
56267	KYAT3	kynurenine aminotransferase 3	278.655	264.505	302.474	462.731	387.244	510.001	343.603	0.567596	0.104633	5.42462	5.80796e-08	1.26054142081422e-05	7.23598
6232	RPS27	ribosomal protein S27	3755.56	3559.42	3950.56	5904.28	6033.26	9621.92	5140.86	0.684788	0.126359	5.4194	5.97992e-08	1.27426560758114e-05	7.2233
1437	CSF2	colony stimulating factor 2	312.178	281.607	287.755	439.372	422.096	588.24	394.246	0.585231	0.108078	5.4149	6.13237e-08	1.28341658484403e-05	7.21237
10040	TOM1L1	target of myb1 like 1 membrane trafficking protein	1372.32	1363.57	1358.56	1763.05	1622.55	1680.69	1501.93	0.295192	0.0545755	5.40888	6.34208e-08	1.30401969768007e-05	7.19777
5358	PLS3	plastin 3	14076.3	14704	15377.6	19256.7	18328.2	18773	16722	0.334217	0.061976	5.39269	6.94112e-08	1.40258514482648e-05	7.15857
10627	MYL12A	myosin light chain 12A	3832.03	3959.6	4122.03	6017.73	5542.43	7747.09	5131.74	0.576827	0.107164	5.38266	7.33921e-08	1.45789000243714e-05	7.13435
64786	TBC1D15	TBC1 domain family member 15	996.245	1005.58	1030.32	1338.14	1286.62	1412.65	1138.76	0.382949	0.0711863	5.37953	7.46816e-08	1.45878029442975e-05	7.12679
834	CASP1	caspase 1	36.6652	31.923	35.3254	70.0771	73.5763	85.4831	58.1093	0.723289	0.134977	5.35862	8.38604e-08	1.58523219366865e-05	7.07644
4519	CYTB	cytochrome b	35516	37904	39660.1	51364.3	48780.1	51175.4	42736	0.390484	0.0730125	5.34818	8.88425e-08	1.65275237307043e-05	7.05138
440	ASNS	asparagine synthetase (glutamine-hydrolyzing)	1031.86	1128.71	1120.85	1599.54	1553.82	1793.7	1317.89	0.513074	0.096358	5.32467	1.01136e-07	1.82356188022568e-05	6.99509
4495	MT1G	metallothionein 1G	211.61	214.34	197.969	327.027	372.722	633.155	313.949	0.708298	0.13569	5.21997	1.78953e-07	2.8203154966611e-05	6.74726
79674	VEPH1	ventricular zone expressed PH domain containing 1	585.595	552.953	596.852	745.265	734.795	762.104	659.691	0.343963	0.0659136	5.21839	1.80481e-07	2.8203154966611e-05	6.74357
114907	FBXO32	F-box protein 32	578.262	540.411	560.055	727.467	772.551	689.661	698.184	0.361879	0.0698474	5.181	2.20703e-07	3.27529268708763e-05	6.65619
6038	RNASE4	ribonuclease A family member 4	245.133	267.925	247.278	362.621	377.563	459.291	312.848	0.546626	0.105507	5.18094	2.20775e-07	3.27529268708763e-05	6.65605
5932	RBBP8	RB binding protein 8, endonuclease	1417.37	1428.56	1597.74	1928.79	1986.56	2179.1	1655.95	0.413981	0.080007	5.17431	2.28757e-07	3.35043239478429e-05	6.64063
8801	SUCLG2	succinate-CoA ligase GDP-forming subunit beta	1231.95	1177.73	1300.42	1695.2	1531.55	1742.99	1421.07	0.387055	0.074836	5.17204	2.31557e-07	3.35043239478429e-05	6.63534
57187	THOC2	THO complex 2	3032.73	3139.86	3246.99	3688.5	3673.97	3880.07	3304.01	0.245906	0.0475789	5.16839	2.36121e-07	3.37479835997354e-05	6.62687
83594	NUDT12	nudix hydrolase 12	526.931	547.252	558.583	773.073	676.708	744.717	606.839	0.390189	0.0761224	5.12581	2.96259e-07	4.14503080401307e-05	6.52833
79094	CHAC1	ChaC glutathione specific gamma-glutamylcyclotransferase 1	184.373	188.118	210.48	293.657	281.72	291.222	253.215	0.488956	0.0954007	5.12529	2.97084e-07	4.14503080401307e-05	6.52712
6167	RPL37	ribosomal protein L37	5901	6099.58	5735.96	9779.65	9338.38	16993.8	8418.81	0.685556	0.13418	5.10923	3.23477e-07	4.40831128839789e-05	6.49016
6210	RPS15A	ribosomal protein S15a	2487.99	2490	2758.32	4186.83	3838.55	6556.12	3494.26	0.653565	0.128708	5.07791	3.81615e-07	5.02530936553437e-05	6.41837
9349	RPL23	ribosomal protein L23	4606.19	4342.67	4405.37	6950.98	6618.96	11325.8	5946.14	0.6482	0.127908	5.06771	4.02635e-07	5.24320555562243e-05	6.39509
54407	SLC38A2	solute carrier family 38 member 2	17703	18050.2	19350.2	25253.3	23927.8	22098.1	20584.4	0.348194	0.0688638	5.05627	4.27545e-07	5.50639756906749e-05	6.36902
793	CALB1	calbindin 1	1715.93	1858.38	1940.69	2850.92	2329.27	2748.5	2286.68	0.461211	0.0914135	5.04533	4.52745e-07	5.76758336806445e-05	6.34415
1604	CD55	CD55 molecule (Cromer blood group)	1508.51	1644.04	1553.58	1929.9	1919.76	2170.4	1768.77	0.333299	0.0662348	5.03209	4.85173e-07	5.98549935658856e-05	6.3141
4514	COX3	cytochrome c oxidase subunit III	21882.8	22331.3	25897.2	35081.9	30751	41100	27899.5	0.514599	0.103192	4.98679	6.13895e-07	7.26752739679592e-05	6.21191
23421	ITGB3BP	integrin subunit beta 3 binding protein	510.17	535.851	565.206	768.624	789.977	1044.63	631.794	0.558154	0.112042	4.98167	6.30381e-07	7.38806070478691e-05	6.2004
11009	IL24	interleukin 24	290.179	272.486	294.378	359.284	454.043	507.103	353.33	0.518598	0.104306	4.97187	6.63115e-07	7.6748886719801e-05	6.17841
3646	EIF3E	eukaryotic translation initiation factor 3 subunit E	7268.08	7385.62	8142.5	11694	10379.1	14261.2	9435.31	0.548734	0.110399	4.97046	6.67951e-07	7.6748886719801e-05	6.17526
4549	RNR1	s-rRNA	9562.27	9125.43	8377.27	13440.3	12231.1	15675.3	10875.2	0.51511	0.103848	4.96024	7.04056e-07	8.01119718358976e-05	6.15239
4494	MT1F	metallothionein 1F	227.324	209.78	213.424	351.498	332.061	586.791	307.7	0.655427	0.13235	4.95222	7.337e-07	8.26823184752594e-05	6.13448
4538	ND4	NADH dehydrogenase subunit 4	103096	105638	117076	162850	155772	136664	128477	0.431955	0.0873497	4.94513	7.60946e-07	8.49360375051486e-05	6.11865
80008	TMEM156	transmembrane protein 156	797.205	841.4	854.433	1135.69	1067.82	1202.56	992.228	0.406215	0.0821933	4.94219	7.72481e-07	8.54102072369525e-05	6.11211
84419	C15orf48	chromosome 15 open reading frame 48	510.17	535.851	571.83	913.227	802.563	1411.2	852.901	0.646582	0.13159	4.91359	8.94216e-07	9.52746097050529e-05	6.04856
84171	LOXL4	lysyl oxidase like 4	442.077	433.241	472.477	665.176	636.048	575.2	591.567	0.427062	0.0869788	4.90996	9.10965e-07	9.61847716538244e-05	6.0405
10625	IVNS1ABP	influenza virus NS1A binding protein	1201.57	1197.11	1198.12	1471.62	1481.21	1493.78	1309.6	0.291673	0.0595924	4.89447	9.85709e-07	0.000102487273209189	6.00625
746	TMEM258	transmembrane protein 258	1459.27	1427.42	1312.93	1981.07	2139.52	3164.32	1843.2	0.598623	0.122661	4.8803	1.05927e-06	0.000108900013458065	5.97499
7178	TPT1	tumor protein, translationally-controlled 1	20690.7	20471.8	20641.8	29260	27661.8	41914.3	25534.7	0.545785	0.112783	4.83926	1.30322e-06	0.000131654074790234	5.88498
6135	RPL11	ribosomal protein L11	11596.7	11329.3	11315.2	15802.9	16030	23915	14335.3	0.558039	0.115355	4.83758	1.31429e-06	0.000131654074790234	5.88131
665	BNIP3L	BCL2 interacting protein 3 like	3442.33	3453.39	3533.28	4272.48	4050.57	4137.96	3740.69	0.247628	0.0514376	4.81415	1.4783e-06	0.000146828237278274	5.83024
8519	IFITM1	interferon induced transmembrane protein 1	123.614	140.233	128.791	250.275	212.016	398.438	202.07	0.669708	0.139566	4.79849	1.59869e-06	0.000154848692314272	5.79623
25978	CHMP2B	charged multivesicular body protein 2B	3462.24	3517.23	3778.35	4689.61	4224.83	5092.77	4020.16	0.351891	0.0736674	4.77676	1.78146e-06	0.000167420188982433	5.74922
399959	MIR100HG	mir-100-let-7a-2-mir-125b-1 cluster host gene	1356.61	1360.15	1571.24	2026.67	1836.5	1873.38	1693.85	0.381672	0.0799097	4.77629	1.78562e-06	0.000167420188982433	5.74821
5266	PI3	peptidase inhibitor 3	17134.2	17223.6	15321.7	22886.3	23563.8	36179.7	21440	0.567929	0.119151	4.76648	1.87473e-06	0.000174379369051629	5.72706
7385	UQCRC2	ubiquinol-cytochrome c reductase core protein 2	2202	2173.05	2187.97	2557.26	2577.11	2774.58	2330.94	0.257378	0.0541419	4.75377	1.99662e-06	0.000184255104804632	5.6997
144363	ETFRF1	electron transfer flavoprotein regulatory factor 1	174.945	186.978	214.16	284.758	282.688	325.995	228.414	0.513207	0.108132	4.7461	2.0738e-06	0.000189224610700731	5.68323
4690	NCK1	NCK adaptor protein 1	578.262	575.755	619.666	751.939	784.168	902.644	694.842	0.407531	0.0858824	4.74522	2.08276e-06	0.000189224610700731	5.68136
8667	EIF3H	eukaryotic translation initiation factor 3 subunit H	8303.09	8531.43	8692.99	11124.5	10649.2	14340.9	9823.47	0.439915	0.0927534	4.74284	2.10739e-06	0.000189988961296334	5.67626
307	ANXA4	annexin A4	1136.62	1101.34	1151.76	1377.07	1519.93	1806.74	1349.99	0.418453	0.0887278	4.71614	2.40366e-06	0.00021181136867662	5.61913
27063	ANKRD1	ankyrin repeat domain 1	36.6652	45.6043	43.4208	73.4141	79.385	110.114	65.7335	0.647099	0.137656	4.70085	2.59078e-06	0.000225908004577242	5.58657
4724	NDUFS4	NADH:ubiquinone oxidoreductase subunit S4	588.738	578.035	606.419	926.575	903.246	1480.74	769.676	0.619383	0.132225	4.68432	2.80888e-06	0.000238550856371548	5.55147
8887	TAX1BP1	Tax1 binding protein 1	4196.59	4229.8	4540.79	5477.14	5155.18	5469.47	4841.22	0.29514	0.0633204	4.66106	3.14588e-06	0.000265249420289455	5.50226
51390	AIG1	androgen induced 1	568.834	596.277	535.769	711.895	702.847	792.53	650.52	0.34762	0.0746388	4.65737	3.20275e-06	0.000268115809147572	5.49448
6170	RPL39	ribosomal protein L39	1014.05	990.754	1053.87	1670.73	1576.08	3358.47	1490.91	0.650957	0.140302	4.63968	3.48945e-06	0.000286423377124052	5.45724
6154	RPL26	ribosomal protein L26	4058.31	3887.77	4102.9	6408.16	6191.06	12273.3	5690.16	0.642663	0.138749	4.63186	3.62402e-06	0.000294954713211293	5.44081
6159	RPL29	ribosomal protein L29	5250.45	5133.91	5466.61	7477.12	7236.62	10673.8	6530.61	0.536347	0.116226	4.61468	3.93711e-06	0.000313799106391704	5.40482
4502	MT2A	metallothionein 2A	21383.1	20575.5	18951.3	28707.1	29637.7	50004.7	26150.5	0.594411	0.128846	4.61333	3.96265e-06	0.000313799106391704	5.40201
60674	GAS5	growth arrest specific 5	590.833	563.214	594.644	884.307	855.809	1482.19	789.671	0.606747	0.131724	4.6062	4.10101e-06	0.000322576141289752	5.38711
6235	RPS29	ribosomal protein S29	4234.3	3787.44	3918.91	6540.53	6067.14	12887.7	5798.68	0.644741	0.140166	4.59985	4.22795e-06	0.000327648188149727	5.37387
57728	WDR19	WD repeat domain 19	255.609	225.741	255.373	349.273	349.487	318.751	287.653	0.413343	0.0898647	4.59961	4.23276e-06	0.000327648188149727	5.37338
6128	RPL6	ribosomal protein L6	8448.7	8532.57	8718.01	11400.3	11433.4	16589.5	10242	0.504758	0.110096	4.58472	4.54605e-06	0.000345972293971909	5.34237
306	ANXA3	annexin A3	2481.71	2445.53	2633.21	3404.86	3327.39	4666.8	3063.83	0.490002	0.107292	4.56698	4.94798e-06	0.00036702763598793	5.30557
136	ADORA2B	adenosine A2b receptor	546.835	508.488	529.145	648.491	678.645	747.615	621.045	0.353262	0.077463	4.56039	5.10584e-06	0.000376355096346409	5.29193
80013	MINDY3	MINDY lysine 48 deubiquitinase 3	537.407	549.532	575.51	759.725	667.027	737.473	642.628	0.346528	0.0760193	4.55842	5.15411e-06	0.000377538561624116	5.28785
51088	KLHL5	kelch like family member 5	5894.71	6161.15	6559.48	7603.92	7137.87	7573.23	6822.03	0.250452	0.0550278	4.55136	5.32992e-06	0.000385488238662837	5.27328
6161	RPL32	ribosomal protein L32	12729.1	13179.7	13567.9	19336.8	18900.4	31879.4	16985.8	0.588971	0.129441	4.55013	5.36131e-06	0.000385488238662837	5.27073
968	CD68	CD68 molecule	1093.67	1067.14	1035.48	1249.15	1339.86	1348.89	1268.95	0.285999	0.0630834	4.53366	5.79694e-06	0.000411758759556875	5.2368
6147	RPL23A	ribosomal protein L23a	3022.26	3093.11	3205.78	4627.31	4508.48	8512.09	4123.51	0.609895	0.134991	4.51804	6.24135e-06	0.000438015732745713	5.20472
10371	SEMA3A	semaphorin 3A	757.398	853.941	819.108	1093.43	1070.73	966.394	922.317	0.34014	0.0753432	4.51455	6.34527e-06	0.000440226639499356	5.19755
23261	CAMTA1	calmodulin binding transcription activator 1	577.214	540.411	596.116	816.454	708.656	992.474	670.838	0.463677	0.103344	4.48672	7.23296e-06	0.000492850285365977	5.14068
4697	NDUFA4	NDUFA4 mitochondrial complex associated	4080.31	3856.99	3965.28	5471.58	5573.4	8474.42	4935.09	0.543788	0.121436	4.47799	7.53481e-06	0.000510450880089977	5.12293
6643	SNX2	sorting nexin 2	1465.56	1486.7	1544.75	1839.8	1783.26	1987.85	1642.25	0.297958	0.0666727	4.46897	7.85983e-06	0.000529409541691068	5.10459
6590	SLPI	secretory leukocyte peptidase inhibitor	1255	1260.96	1162.06	1897.64	1908.14	3859.78	1843.21	0.624547	0.139895	4.46439	8.0299e-06	0.000537774006845541	5.09529
347902	AMIGO2	adhesion molecule with Ig like domain 2	982.626	975.933	1009.72	1193.54	1245.96	1247.47	1125.25	0.293746	0.0658383	4.46163	8.13398e-06	0.000541649286520433	5.0897
51065	RPS27L	ribosomal protein S27 like	676.734	632.76	723.435	1044.48	971.982	1550.29	893.153	0.574306	0.129213	4.44466	8.80307e-06	0.000570011202078376	5.05537
6230	RPS25	ribosomal protein S25	7366.55	7634.17	7826.05	11438.1	10599.8	18542.6	9897.03	0.579775	0.130919	4.42849	9.48967e-06	0.000611092750020793	5.02275
5292	PIM1	Pim-1 proto-oncogene, serine/threonine kinase	549.977	469.725	445.983	645.154	689.294	666.479	603.749	0.400443	0.0906861	4.4157	1.00683e-05	0.000637837477905133	4.99705
6165	RPL35A	ribosomal protein L35a	7077.42	7124.54	7288.07	10780.8	10205.8	19101.9	9475.17	0.595618	0.134983	4.41255	1.0216e-05	0.000643716188871475	4.99072
441951	ZFAS1	ZNFX1 antisense RNA 1	1613.27	1632.64	1566.09	2314.77	2308.94	3936.57	2106.14	0.577167	0.13125	4.39745	1.09528e-05	0.0006711427710041	4.96048
401397	SMIM30	small integral membrane protein 30	628.546	587.156	690.317	935.474	874.203	1330.06	810.453	0.539721	0.122737	4.39737	1.0957e-05	0.0006711427710041	4.96031
26471	NUPR1	nuclear protein 1, transcriptional regulator	331.034	355.714	309.097	474.967	452.107	709.945	416.959	0.538846	0.122559	4.39662	1.09948e-05	0.0006711427710041	4.95881
3105	HLA-A	major histocompatibility complex, class I, A	224.181	197.239	214.16	382.643	424.032	508.552	369.815	0.611805	0.139314	4.39157	1.12536e-05	0.000683380007239653	4.94871
3934	LCN2	lipocalin 2	3842.51	4040.54	3574.49	4728.54	4907.35	6338.79	4652.45	0.417385	0.0951967	4.38445	1.16278e-05	0.000698861881280482	4.9345
6191	RPS4X	ribosomal protein S4 X-linked	11212.2	11314.4	11424.8	15267.9	14724	21569.3	13813.3	0.488795	0.111519	4.38304	1.17033e-05	0.000699809509612353	4.93169
55284	UBE2W	ubiquitin conjugating enzyme E2 W	2361.24	2257.41	2525.03	3141.23	2971.13	2957.14	2660.9	0.319156	0.0730151	4.3711	1.23624e-05	0.000735466261155485	4.9079
25934	NIPSNAP3A	nipsnap homolog 3A	227.324	210.92	262.733	335.925	341.743	489.717	288.686	0.541891	0.12408	4.36725	1.25818e-05	0.000744742828443976	4.90026
6164	RPL34	ribosomal protein L34	1564.03	1496.96	1604.36	2426	2408.66	4924.7	2233.75	0.61408	0.140746	4.36304	1.28267e-05	0.000751647454189895	4.89188
9045	RPL14	ribosomal protein L14	9784.36	9651.02	9191.96	12652.8	13252.4	20901.4	12003.6	0.534961	0.122736	4.35863	1.30878e-05	0.000763128055177543	4.88313
6224	RPS20	ribosomal protein S20	2682.84	2353.18	2493.38	3583.94	3685.59	6570.61	3358.5	0.585314	0.134369	4.35602	1.32451e-05	0.000764867199324332	4.87795
6229	RPS24	ribosomal protein S24	37077.9	36614.6	38793.2	57951.6	51132.6	93683.7	48521.3	0.579407	0.133015	4.35597	1.32481e-05	0.000764867199324332	4.87785
6136	RPL12	ribosomal protein L12	5101.7	5268.44	5107.46	7474.89	6496.98	10331.9	6310.82	0.510439	0.117265	4.35287	1.34366e-05	0.000767972463696534	4.87171
6155	RPL27	ribosomal protein L27	6000.52	5652.66	5488.68	7885.34	8385.76	14110.5	7367.99	0.572625	0.131582	4.35186	1.34985e-05	0.000767972463696534	4.86971
64754	SMYD3	SET and MYND domain containing 3	544.74	511.909	511.482	719.681	658.314	986.678	607.364	0.48033	0.110498	4.34696	1.38037e-05	0.000779724966262062	4.86001
6160	RPL31	ribosomal protein L31	5047.22	4684.71	4758.63	7026.62	6999.43	13517.9	6343.87	0.595045	0.136905	4.34641	1.38381e-05	0.000779724966262062	4.85892
638	BIK	BCL2 interacting killer	105.805	100.33	97.1448	152.39	141.344	185.455	135.747	0.507355	0.116908	4.33979	1.4262e-05	0.000795956978220886	4.84582
54453	RIN2	Ras and Rab interactor 2	2648.27	2622.25	2502.95	2932.12	2993.39	3151.29	2798.69	0.21644	0.0499106	4.33656	1.44731e-05	0.00079815699427026	4.83944
900	CCNG1	cyclin G1	1990.39	2065.88	2293.94	2936.57	2707.8	3712	2506.99	0.463341	0.10685	4.33637	1.44856e-05	0.00079815699427026	4.83906
4259	MGST3	microsomal glutathione S-transferase 3	1969.44	1967.83	2088.61	2835.34	2608.09	4181.43	2486	0.519239	0.120012	4.32654	1.51469e-05	0.000815692677774872	4.81968
4666	NACA	nascent polypeptide associated complex subunit alpha	6750.58	6761.98	6923.04	9236.83	8722.66	12764.5	8092.2	0.479183	0.110764	4.32617	1.51724e-05	0.000815692677774872	4.81894
51141	INSIG2	insulin induced gene 2	734.351	755.892	744.777	918.789	913.895	1014.21	826.363	0.320859	0.0742057	4.32391	1.53285e-05	0.000820168626574169	4.8145
3516	RBPJ	recombination signal binding protein for immunoglobulin kappa J region	2265.91	2189.01	2302.77	2724.11	2588.72	2712.28	2454.32	0.236892	0.0547988	4.32295	1.53957e-05	0.000820168626574169	4.8126
1915	EEF1A1	eukaryotic translation elongation factor 1 alpha 1	24042.9	23636.7	22533.2	29505.8	32152.8	44280.3	28836.8	0.481373	0.111414	4.32058	1.55616e-05	0.000822012117318907	4.80794
6286	S100P	S100 calcium binding protein P	103.71	109.45	106.712	165.738	172.323	339.035	170.271	0.607692	0.140655	4.32046	1.55705e-05	0.000822012117318907	4.8077
400986	ANKRD36C	ankyrin repeat domain 36C	64.9497	71.8268	69.1789	104.56	116.173	136.193	87.1384	0.558697	0.129404	4.31746	1.57836e-05	0.000829524614640284	4.80179
6156	RPL30	ribosomal protein L30	20418.3	19754.7	20572.6	28900.7	28951.3	51768	26652.2	0.575409	0.133522	4.30947	1.63643e-05	0.000848628463444412	4.7861
6189	RPS3A	ribosomal protein S3A	1547.27	1494.68	1609.51	2528.34	2186.96	4275.61	2143.81	0.593647	0.137948	4.30341	1.68192e-05	0.000865819677640049	4.77419
5828	PEX2	peroxisomal biogenesis factor 2	1643.65	1597.29	1667.65	2187.96	1976.88	2493.5	1841.27	0.388222	0.0904157	4.29375	1.75682e-05	0.000887497279798887	4.75527
6205	RPS11	ribosomal protein S11	23109.5	22413.4	21661.8	29513.6	30968.8	48655.8	27811.9	0.526305	0.123212	4.27154	1.94127e-05	0.0009681583702075	4.71191
6451	SH3BGRL	SH3 domain binding glutamate rich protein like	1834.31	1865.22	2029	2656.26	2283.77	2557.25	2135.86	0.351147	0.0822535	4.26908	1.96279e-05	0.000974740022287799	4.70713
55848	PLGRKT	plasminogen receptor with a C-terminal lysine	268.179	300.989	318.665	413.789	400.797	598.382	352.202	0.511047	0.119925	4.2614	2.03147e-05	0.0010003733759755	4.69219
64073	C19orf33	chromosome 19 open reading frame 33	618.07	549.532	556.375	898.767	821.925	1790.8	803.251	0.597086	0.140544	4.24839	2.1531e-05	0.0010514285586199	4.66694
10397	NDRG1	N-myc downstream regulated 1	8193.09	9424.14	7968.08	11502.7	10775.1	10231.9	10497.4	0.319717	0.0752869	4.24665	2.16993e-05	0.00105525427757489	4.66355
26286	ARFGAP3	ADP ribosylation factor GTPase activating protein 3	859.012	877.884	870.624	1036.7	1059.11	1230.09	969.96	0.320641	0.0757845	4.23096	2.32695e-05	0.00112381498578434	4.63321
6414	SELENOP	selenoprotein P	328.939	295.288	320.136	392.654	425	510.001	377.417	0.415997	0.0984405	4.22587	2.38023e-05	0.00114329261142845	4.62338
51526	OSER1	oxidative stress responsive serine rich 1	772.064	774.134	813.22	1023.35	1000.06	1175.03	887.342	0.38507	0.0912	4.22226	2.41861e-05	0.00115698617671272	4.61643
51773	RSF1	remodeling and spacing factor 1	2430.38	2507.1	2462.47	2790.85	2793.96	2951.34	2589.47	0.199035	0.0471874	4.21796	2.46524e-05	0.00116871697669691	4.60814
4537	ND3	NADH dehydrogenase subunit 3	10409.8	11437.6	12048.2	16885.2	14287.4	22387.9	13757.6	0.507293	0.120323	4.2161	2.48563e-05	0.00116994176344176	4.60456
54567	DLL4	delta like canonical Notch ligand 4	18.8564	17.1016	20.6065	50.0551	33.8838	49.2615	29.097	0.598953	0.142251	4.21052	2.5478e-05	NA	4.59383
26959	HBP1	HMG-box transcription factor 1	774.159	795.796	828.675	1063.39	1044.59	928.724	914.554	0.316145	0.0751286	4.20805	2.57587e-05	0.0012042840977623	4.58908
25963	TMEM87A	transmembrane protein 87A	1615.36	1706.74	1823.67	2153.48	2006.89	2366	1875.94	0.314506	0.0747443	4.20776	2.57914e-05	0.0012042840977623	4.58852
57402	S100A14	S100 calcium binding protein A14	51.3312	52.445	41.9489	76.7511	81.3212	123.154	73.3345	0.579105	0.137744	4.20421	2.61998e-05	0.00120595713201782	4.5817
23612	PHLDA3	pleckstrin homology like domain family A member 3	2112.96	2071.58	2198.27	2635.12	2790.09	3632.31	2634.92	0.427336	0.10177	4.19904	2.68052e-05	0.00122270986894357	4.57178
55837	EAPP	E2F associated phosphoprotein	825.49	734.23	798.501	1002.21	1063.95	1432.93	915.864	0.462565	0.110349	4.19183	2.76712e-05	0.00125700278685562	4.55797
3428	IFI16	interferon gamma inducible protein 16	861.108	884.724	878.719	1100.1	1019.42	1144.6	973.148	0.291551	0.0699076	4.17052	3.03908e-05	0.00135946718170744	4.51726
6168	RPL37A	ribosomal protein L37a	11906.7	11557.3	10618.2	16232.3	16651.5	33691.9	15555.9	0.580937	0.139578	4.16209	3.15353e-05	0.00139469488847239	4.5012
57132	CHMP1B	charged multivesicular body protein 1B	1725.36	1719.28	1736.83	2112.32	1979.78	2352.96	1905.77	0.291967	0.0702448	4.15642	3.23274e-05	0.00141901394848469	4.49043
55062	WIPI1	WD repeat domain, phosphoinositide interacting 1	496.551	506.208	482.78	645.154	574.089	678.07	585.511	0.321093	0.0772982	4.15395	3.26789e-05	0.00142909081087907	4.48573
400	ARL1	ADP ribosylation factor like GTPase 1	3241.2	3426.03	3477.34	4018.87	4000.23	4645.07	3714.15	0.29709	0.0715688	4.1511	3.30879e-05	0.00144159859840664	4.48033
84233	TMEM126A	transmembrane protein 126A	386.556	412.719	485.724	606.223	598.291	949.008	532.408	0.531597	0.128328	4.14249	3.43559e-05	0.00148579552020509	4.464
6138	RPL15	ribosomal protein L15	9060.49	9368.27	10014	12981	11788.7	17163.3	11196.5	0.457069	0.110372	4.14116	3.45558e-05	0.00148894773888097	4.46148
6201	RPS7	ribosomal protein S7	4333.82	4139.73	4503.25	6275.8	5979.04	10442	5589.94	0.549601	0.132866	4.13652	3.52608e-05	0.00149730556753213	4.45271
58505	OSTC	oligosaccharyltransferase complex non-catalytic subunit	993.102	1095.64	1169.42	1527.24	1448.29	2380.49	1385.92	0.522071	0.126438	4.12908	3.64218e-05	0.00152451262385075	4.43864
254863	TMEM256	transmembrane protein 256	213.706	255.384	221.52	325.914	362.073	659.234	322.915	0.575507	0.139507	4.12528	3.70278e-05	0.0015443630331026	4.43147
388524	RPSAP58	ribosomal protein SA pseudogene 58	302.749	273.626	369.445	530.584	445.33	549.12	390.418	0.510542	0.123834	4.12279	3.74311e-05	0.00155564536722519	4.42677
6133	RPL9	ribosomal protein L9	1344.04	1428.56	1612.46	2254.7	2106.61	3729.38	1968.28	0.562981	0.13696	4.11056	3.94709e-05	0.00162886934967267	4.40372
6277	S100A6	S100 calcium binding protein A6	20286.3	19804.8	20018.5	28118.7	25981.1	47960.4	25317	0.536188	0.130519	4.10813	3.98881e-05	0.00164030954448377	4.39916
6125	RPL5	ribosomal protein L5	9653.41	9592.87	9996.35	13423.7	12981.4	22661.7	12329.2	0.530597	0.129336	4.10246	4.08784e-05	0.0016693183211986	4.38851
5552	SRGN	serglycin	11956	11540.2	13534.8	16967.6	16695	25955	15540.4	0.510364	0.124506	4.09912	4.14733e-05	0.00167609285018696	4.38223
3422	IDI1	isopentenyl-diphosphate delta isomerase 1	710.257	753.612	767.591	1012.23	916.799	1289.49	879.759	0.43644	0.106522	4.09717	4.18238e-05	0.0016844482058143	4.37858
10974	ADIRF	adipogenesis regulatory factor	1240.33	1243.86	1199.59	1815.33	1588.67	2935.4	1571.53	0.540025	0.131846	4.09589	4.20556e-05	0.00168798393554829	4.37618
7114	TMSB4X	thymosin beta 4 X-linked	3152.16	2992.78	3415.52	4531.65	4259.68	7454.42	4163.03	0.534499	0.130582	4.0932	4.25454e-05	0.00170174266184644	4.37115
55773	TBC1D23	TBC1 domain family member 23	2033.35	2038.51	2190.91	2635.12	2532.57	2554.35	2300.36	0.282288	0.0689783	4.09242	4.26888e-05	0.00170174266184644	4.36969
837	CASP4	caspase 4	715.494	719.408	717.547	914.34	881.947	1037.39	826.545	0.353027	0.0864156	4.08522	4.40345e-05	0.00174352637346474	4.35621
51643	TMBIM4	transmembrane BAX inhibitor motif containing 4	1111.48	1117.31	1201.06	1527.24	1483.14	2247.19	1397.89	0.479956	0.117691	4.07809	4.54074e-05	0.00178581965384847	4.34287
79022	TMEM106C	transmembrane protein 106C	2378	2430.71	2441.13	3058.92	3031.15	4345.15	2761.33	0.435804	0.106925	4.0758	4.58565e-05	0.00179745126790483	4.3386
6206	RPS12	ribosomal protein S12	8494.79	8550.81	8659.87	12097.8	11977.4	21963.4	11282	0.551012	0.135484	4.06698	4.76266e-05	0.00186061132712071	4.32215
2098	ESD	esterase D	1537.84	1623.51	1760.38	2279.17	2009.79	2744.15	1906.01	0.429018	0.105525	4.06555	4.792e-05	0.0018658551526745	4.31948
51095	TRNT1	tRNA nucleotidyl transferase 1	465.124	443.502	444.511	559.505	545.045	614.319	502.539	0.313594	0.0771573	4.06434	4.81677e-05	0.00186928955275779	4.31724
6129	RPL7	ribosomal protein L7	8884.49	8695.61	8818.1	12196.8	11824.5	20340.6	11204.2	0.527885	0.130034	4.05958	4.91621e-05	0.00188911459170585	4.30837
6169	RPL38	ribosomal protein L38	8630.98	8244.12	8114.54	12561.6	11090.7	22529.9	10896.5	0.558605	0.137747	4.0553	5.0071e-05	0.00190530094869713	4.30041
259307	IL4I1	interleukin 4 induced 1	128.852	135.673	138.358	191.322	184.909	211.535	187.941	0.438339	0.108173	4.0522	5.07392e-05	0.00191826861430663	4.29466
6144	RPL21	ribosomal protein L21	435.792	441.222	457.758	639.593	677.676	1459.01	623.106	0.574045	0.141884	4.04587	5.21302e-05	0.00194921303769639	4.28291
6194	RPS6	ribosomal protein S6	10054.6	10004.5	10025.8	13933.1	13340.5	23260.1	12624.5	0.526709	0.130246	4.04395	5.25578e-05	0.00194921303769639	4.27936
10094	ARPC3	actin related protein 2/3 complex subunit 3	4405.06	4382.58	4458.36	5628.42	5367.2	7300.84	4978.28	0.40018	0.0989755	4.04322	5.27219e-05	0.00194921303769639	4.27801
7184	HSP90B1	heat shock protein 90 beta family member 1	27105	26962.4	26806.8	31671.5	31974.7	38344.3	30708.5	0.30841	0.0763494	4.03945	5.35768e-05	0.00197459308921508	4.27102
641638	SNHG6	small nucleolar RNA host gene 6	951.199	925.768	1061.97	1493.87	1294.36	2660.12	1300.59	0.555689	0.138038	4.02562	5.68249e-05	0.00205193587384552	4.24546
2167	FABP4	fatty acid binding protein 4	200.087	180.137	217.104	314.791	287.528	579.547	278.495	0.565993	0.140609	4.02531	5.6901e-05	0.00205193587384552	4.24488
9397	NMT2	N-myristoyltransferase 2	485.028	492.527	535.769	668.513	639.92	860.627	598.343	0.427196	0.106315	4.01822	5.86392e-05	0.00209527780127008	4.23181
6124	RPL4	ribosomal protein L4	10306.1	10483.3	10609.4	13461.5	12854.6	18349.9	12307.8	0.424459	0.105703	4.01557	5.93019e-05	0.00211251727932562	4.22693
9119	KRT75	keratin 75	302.749	291.868	284.075	351.498	390.148	394.092	352.55	0.335426	0.0836799	4.00844	6.11214e-05	0.00216417755263922	4.21381
2222	FDFT1	farnesyl-diphosphate farnesyltransferase 1	885.202	831.139	873.568	1057.83	1054.27	1392.36	1007.59	0.377633	0.0943555	4.00224	6.27454e-05	0.00221498830923713	4.20242
6318	SERPINB4	serpin family B member 4	61.807	64.9862	50.7803	92.3238	90.0342	111.563	85.7721	0.514261	0.128527	4.0012	6.30229e-05	0.00221810387104018	4.2005
6207	RPS13	ribosomal protein S13	5515.49	5467.96	5760.25	8229.06	7385.71	14333.6	7279.05	0.543871	0.136173	3.99397	6.49771e-05	0.00227323031965983	4.18724
51185	CRBN	cereblon	719.685	727.389	780.838	982.192	921.64	1199.66	881.646	0.403604	0.101136	3.99069	6.58824e-05	0.00229306990869947	4.18123
3921	RPSA	ribosomal protein SA	9011.25	8228.16	9241.27	12599.4	11400.5	19210.5	11239.9	0.509533	0.127693	3.9903	6.59904e-05	0.00229306990869947	4.18052
6228	RPS23	ribosomal protein S23	7003.05	6549.92	6722.13	9282.44	9131.21	15883.9	8602.16	0.52502	0.131614	3.98909	6.63269e-05	0.00229306990869947	4.17831
100128731	OST4	oligosaccharyltransferase complex subunit 4, non-catalytic	2367.52	2412.47	2336.63	3295.85	3061.16	5463.68	2993.87	0.517145	0.129778	3.98483	6.75272e-05	0.00232087742514376	4.17052
2710	GK	glycerol kinase	166.565	163.036	191.346	240.264	248.804	269.489	221.536	0.434622	0.109096	3.98386	6.78046e-05	0.00232359487522671	4.16874
567	B2M	beta-2-microglobulin	1373.37	1452.5	1535.18	2067.83	1885.88	2848.47	1810.2	0.485281	0.121894	3.98118	6.85727e-05	0.00234306548069044	4.16385
1350	COX7C	cytochrome c oxidase subunit 7C	6863.72	6567.02	6992.22	9438.16	9036.33	15830.3	8574.34	0.52072	0.131224	3.96816	7.24287e-05	0.00244384184307044	4.14009
10393	ANAPC10	anaphase promoting complex subunit 10	253.513	214.34	264.94	342.599	331.093	421.62	291.79	0.454254	0.114503	3.96717	7.27302e-05	0.00244384184307044	4.13828
30836	DNTTIP2	deoxynucleotidyltransferase terminal interacting protein 2	2512.09	2558.4	2681.79	3137.9	3096.98	3835.15	2884.34	0.338314	0.0852815	3.96703	7.27731e-05	0.00244384184307044	4.13803
2745	GLRX	glutaredoxin	1099.95	1123.01	1176.04	1552.82	1480.24	2273.27	1413.09	0.484622	0.122227	3.96493	7.34189e-05	0.00245848374793246	4.13419
135154	SDHAF4	succinate dehydrogenase complex assembly factor 4	73.3303	74.107	83.8978	122.357	131.663	204.29	113.748	0.556514	0.140614	3.95775	7.56584e-05	0.00252625619644477	4.12114
4925	NUCB2	nucleobindin 2	1456.13	1445.66	1460.12	1864.27	1742.6	2550.01	1699.65	0.415001	0.104898	3.95622	7.61443e-05	0.00252943146922176	4.11836
51382	ATP6V1D	ATPase H+ transporting V1 subunit D	2979.31	3030.41	3264.66	4081.16	3926.65	5350.66	3702.53	0.431533	0.109111	3.95501	7.65312e-05	0.00253374427038528	4.11616
153222	CREBRF	CREB3 regulatory factor	230.467	199.519	239.918	363.734	368.85	256.449	275.673	0.451972	0.114372	3.95176	7.75775e-05	0.00255395698690066	4.11026
51187	RSL24D1	ribosomal L24 domain containing 1	1295.85	1354.45	1431.41	1879.85	1805.52	2802.11	1643.4	0.494213	0.125104	3.95042	7.80136e-05	0.00256111988200542	4.10783
5366	PMAIP1	phorbol-12-myristate-13-acetate-induced protein 1	679.877	654.422	753.608	906.553	837.414	1099.69	804.178	0.3811	0.0965137	3.94866	7.85901e-05	0.00257283688482938	4.10463
1933	EEF1B2	eukaryotic translation elongation factor 1 beta 2	2478.56	2419.31	2477.19	3225.77	3207.35	5324.59	3001.14	0.495384	0.125632	3.94312	8.04292e-05	0.00261841696923537	4.09459
128229	TSACC	TSSK6 activating cochaperone	10.4758	10.261	9.56729	27.8084	26.1389	34.7728	20.9487	0.545199	0.13833	3.94129	8.1043e-05	NA	4.09128
6142	RPL18A	ribosomal protein L18a	3957.74	3998.36	4024.89	5012.18	5211.33	7806.49	4816.1	0.461983	0.117251	3.94013	8.14386e-05	0.00263662979988384	4.08917
57146	TMEM159	transmembrane protein 159	226.276	218.901	210.48	264.736	297.21	382.501	270.999	0.426785	0.108389	3.93755	8.23193e-05	0.00265050179503319	4.0845
1069	CETN2	centrin 2	1592.32	1589.31	1608.04	2066.72	2031.09	3106.37	1898.96	0.460733	0.117325	3.92697	8.6023e-05	0.00273964495110654	4.06539
81671	VMP1	vacuole membrane protein 1	2720.56	2607.43	2820.88	3322.55	3126.02	3774.3	3012.32	0.299822	0.0763645	3.92619	8.63003e-05	0.00274102953242411	4.06399
128338	DRAM2	DNA damage regulated autophagy modulator 2	478.742	522.17	577.717	709.67	657.346	757.757	598.414	0.369695	0.0942064	3.92431	8.698e-05	0.00275514900170178	4.06058
26061	HACL1	2-hydroxyacyl-CoA lyase 1	866.345	851.661	903.741	1048.93	1097.84	1275	1014.54	0.340764	0.0868675	3.9228	8.75242e-05	0.00276491416173701	4.05787
6617	SNAPC1	small nuclear RNA activating complex polypeptide 1	2668.18	2596.03	2798.07	3408.2	3355.47	4950.78	3028.62	0.437074	0.111571	3.91744	8.94932e-05	0.00281951594828068	4.04821
7388	UQCRH	ubiquinol-cytochrome c reductase hinge protein	3366.91	3211.69	3293.36	4410.41	4471.7	7993.4	4156.72	0.522912	0.133523	3.91626	8.9934e-05	0.0028258087347314	4.04608
4736	RPL10A	ribosomal protein L10a	3934.7	3753.24	4091.12	5280.26	4960.59	8325.19	4883.62	0.487412	0.124483	3.91548	9.02256e-05	0.00282730740444805	4.04467
64121	RRAGC	Ras related GTP binding C	1113.57	1043.2	1123.79	1461.61	1221.75	1499.58	1233.99	0.316265	0.0807863	3.91484	9.04642e-05	0.00282730740444805	4.04352
6227	RPS21	ribosomal protein S21	9812.65	9495.96	10407	14498.2	12960.1	27434.3	13069.5	0.54326	0.138869	3.91204	9.15209e-05	0.00284561284078133	4.03848
7485	GET1	guided entry of tail-anchored proteins factor 1	773.111	770.713	858.113	1032.25	1050.4	1450.32	931.904	0.444077	0.113535	3.91136	9.17783e-05	0.00284561284078133	4.03726
8644	AKR1C3	aldo-keto reductase family 1 member C3	503.884	505.068	504.123	723.018	635.08	1086.65	673.58	0.496702	0.127201	3.90487	9.42767e-05	0.0029076912116973	4.0256
84833	ATP5MD	ATP synthase membrane subunit DAPIT	1221.47	1289.46	1448.34	1923.23	1780.35	3326.6	1710.75	0.532879	0.13654	3.90274	9.51099e-05	0.00292157047495636	4.02177
55505	NOP10	NOP10 ribonucleoprotein	2694.37	2708.9	2702.39	3504.97	3733.03	6293.88	3390.5	0.512718	0.131482	3.89953	9.63783e-05	0.00294922517726313	4.01602
51646	YPEL5	yippee like 5	1165.95	1127.57	1236.39	1480.52	1390.2	1641.57	1349.53	0.318695	0.0817773	3.89711	9.73488e-05	0.00297086414465025	4.01167
727677	CASC8	cancer susceptibility 8	72.2827	64.9862	71.3867	101.223	121.982	214.432	103.782	0.553405	0.142101	3.89444	9.84255e-05	0.00298326521665447	4.00689
805	CALM2	calmodulin 2	8304.14	7931.73	8906.42	11016.6	10523.3	15697	10119.3	0.44923	0.115358	3.89424	9.85088e-05	0.00298326521665447	4.00652
6233	RPS27A	ribosomal protein S27a	5123.69	5087.16	5275.26	7543.86	7073.97	14733.5	6915.8	0.545479	0.140144	3.89228	9.93059e-05	0.00299351120483154	4.00303
6208	RPS14	ribosomal protein S14	14585.4	13606.1	12730.4	17566	20476.5	38636.9	18226.5	0.543607	0.139667	3.89215	9.9358e-05	0.00299351120483154	4.0028
5794	PTPRH	protein tyrosine phosphatase receptor type H	178.088	157.335	167.06	242.489	272.039	210.086	222.963	0.43285	0.111416	3.88501	0.000102327	0.00306719223809384	3.99001
2617	GARS1	glycyl-tRNA synthetase 1	4086.59	4194.46	4052.85	4560.57	4475.57	4720.41	4231.8	0.153848	0.039618	3.8833	0.000103048	0.00308093860775539	3.98696
8803	SUCLA2	succinate-CoA ligase ADP-forming subunit beta	1231.95	1290.6	1415.96	1684.08	1560.59	1861.79	1457.75	0.333649	0.0860824	3.87593	0.000106219	0.00314366267058118	3.9738
2058	EPRS1	glutamyl-prolyl-tRNA synthetase 1	9988.64	9979.37	10214.9	11735.1	11597	11127.3	10604.4	0.185708	0.0479306	3.87452	0.000106835	0.00315358911964158	3.97128
54543	TOMM7	translocase of outer mitochondrial membrane 7	2463.9	2225.49	2346.2	3405.97	3167.65	6656.09	3160.92	0.541926	0.13989	3.87393	0.000107093	0.00315358911964158	3.97024
308	ANXA5	annexin A5	8566.03	8442.5	8521.52	10171.2	9903.76	12557.3	9667.93	0.320534	0.0828764	3.86761	0.000109907	0.0032282474565826	3.95897
55863	TMEM126B	transmembrane protein 126B	948.056	921.208	1040.63	1338.14	1265.32	1774.86	1161.01	0.457334	0.118275	3.8667	0.000110316	0.0032282474565826	3.95736
6143	RPL19	ribosomal protein L19	10221.2	10068.3	9896.26	13211.2	12824.5	21350.5	12177	0.482711	0.12486	3.86601	0.00011063	0.0032282474565826	3.95613
9553	MRPL33	mitochondrial ribosomal protein L33	1330.42	1237.02	1374.75	1859.82	1725.17	3104.92	1657.7	0.515741	0.133412	3.86579	0.00011073	0.0032282474565826	3.95573
2967	GTF2H3	general transcription factor IIH subunit 3	1312.61	1267.8	1415.96	1616.22	1527.68	1827.02	1443.7	0.287289	0.0743432	3.86436	0.000111379	0.00323911055290755	3.9532
112597	CYTOR	cytoskeleton regulator RNA	318.463	274.766	289.227	392.654	432.745	763.553	376.348	0.531964	0.137798	3.86047	0.00011317	0.00326730773174388	3.94627
6181	RPLP2	ribosomal protein lateral stalk subunit P2	10747.1	10502.7	10899.4	14744	13680.4	26102.8	13380.5	0.515566	0.133571	3.85985	0.000113454	0.00326730773174388	3.94518
3598	IL13RA2	interleukin 13 receptor subunit alpha 2	267.132	258.805	287.019	399.328	329.157	479.575	312.494	0.446108	0.115577	3.85983	0.000113464	0.00326730773174388	3.94514
51474	LIMA1	LIM domain and actin binding 1	2648.27	2551.56	2681.79	3047.8	3025.34	2902.08	2756.06	0.182202	0.0472386	3.85706	0.000114759	0.00329651671202012	3.94021
3958	LGALS3	galectin 3	2632.56	2606.29	2773.04	3410.42	3097.95	4250.97	3142.08	0.368758	0.095631	3.85605	0.000115234	0.00330205625175206	3.93842
80173	IFT74	intraflagellar transport 74	332.082	332.912	360.613	443.822	421.128	533.183	380.093	0.377557	0.09796	3.8542	0.000116111	0.00331304532917873	3.93513
51068	NMD3	NMD3 ribosome export adaptor	3039.02	3118.2	3376.52	4014.42	3755.3	4179.98	3503.48	0.298495	0.0775099	3.85105	0.000117612	0.00334566532456541	3.92955
541471	MIR4435-2HG	MIR4435-2 host gene	341.51	376.236	409.186	545.044	513.098	940.315	496.59	0.526259	0.136708	3.84952	0.000118351	0.00335853218405445	3.92683
29796	UQCR10	ubiquinol-cytochrome c reductase, complex III subunit X	1355.56	1470.74	1480.72	1947.7	1823.92	3303.42	1749.07	0.502325	0.130561	3.84744	0.000119361	0.00337900609209491	3.92314
401505	TOMM5	translocase of outer mitochondrial membrane 5	1287.47	1160.63	1275.39	1698.54	1561.56	2697.79	1471.27	0.490502	0.127666	3.84207	0.000122001	0.0034353266252393	3.91364
2963	GTF2F2	general transcription factor IIF subunit 2	1584.98	1425.14	1549.9	1972.17	1944.93	2812.25	1780.32	0.443932	0.115606	3.84006	0.000123006	0.00344888729931808	3.91007
92259	MRPS36	mitochondrial ribosomal protein S36	58.6643	52.445	65.4992	92.3238	91.9704	113.012	70.9467	0.506234	0.131909	3.83775	0.000124169	0.0034718793907042	3.90599
29099	COMMD9	COMM domain containing 9	888.345	890.425	875.775	1052.27	1030.07	1189.52	977.339	0.277566	0.0723635	3.83572	0.000125199	0.00348020918822565	3.9024
10069	RWDD2B	RWD domain containing 2B	648.45	614.518	693.997	839.813	776.424	988.127	741.545	0.356513	0.0930313	3.83218	0.000127011	0.0035107827952778	3.89616
51290	ERGIC2	ERGIC and golgi 2	3888.6	3821.64	4533.43	5421.52	5091.29	6228.68	4652.66	0.384915	0.100539	3.82852	0.000128917	0.00355507302610931	3.88969
27309	ZNF330	zinc finger protein 330	848.537	818.598	841.922	992.203	1001.99	1260.51	915.987	0.33227	0.0869991	3.81923	0.000133869	0.00367434309163791	3.87332
26872	STEAP1	STEAP family member 1	871.583	986.194	1011.19	1296.98	1213.04	1786.45	1142.56	0.45165	0.1184	3.81461	0.000136399	0.00372576888895506	3.86519
23253	ANKRD12	ankyrin repeat domain 12	1785.07	1875.48	1993.68	2330.34	2449.32	3383.1	2183	0.427408	0.112143	3.81126	0.000138262	0.00375969121260605	3.8593
100506783	HOXD-AS2	HOXD cluster antisense RNA 2	60.7594	68.4065	63.2913	102.335	92.9385	121.705	83.6583	0.496383	0.130272	3.81035	0.000138769	0.00376475541119529	3.85771
6217	RPS16	ribosomal protein S16	8425.65	8030.92	7726.69	10714	10805.1	20179.8	10309.2	0.515909	0.135456	3.80869	0.000139702	0.00377260420809871	3.8548
51626	DYNC2LI1	dynein cytoplasmic 2 light intermediate chain 1	236.752	243.983	270.092	335.925	346.583	465.086	308.498	0.46051	0.121013	3.80547	0.000141536	0.00381009743833104	3.84913
4312	MMP1	matrix metallopeptidase 1	64.9497	72.9669	81.69	100.11	114.237	141.989	100.714	0.484054	0.127341	3.80125	0.000143969	0.00383479879225118	3.84173
4257	MGST1	microsomal glutathione S-transferase 1	3737.75	3879.79	4133.81	5091.16	4790.2	7189.28	4534.89	0.431558	0.113682	3.7962	0.000146934	0.00389607348313476	3.83288
3176	HNMT	histamine N-methyltransferase	137.232	131.112	140.566	194.659	177.164	240.512	177.052	0.443724	0.117007	3.79228	0.000149272	0.00393401330346356	3.82602
64769	MEAF6	MYST/Esa1 associated factor 6	1574.51	1465.04	1549.17	1774.17	1766.8	2031.31	1631.47	0.259882	0.0685322	3.79211	0.000149372	0.00393401330346356	3.82573
6152	RPL24	ribosomal protein L24	8297.85	7843.95	8161.64	11048.8	11382.1	24538	10924.4	0.535474	0.141352	3.78823	0.000151724	0.00397808659239597	3.81895
56892	TCIM	transcriptional and immune response regulator	32.4749	26.2225	35.3254	48.9428	57.1184	78.2388	46.4919	0.532777	0.140709	3.78638	0.000152859	0.00399890413962658	3.81571
6202	RPS8	ribosomal protein S8	10265.2	9655.58	10058.2	13537.1	12574.8	22169.1	12223	0.489189	0.129303	3.78326	0.000154787	0.00404031503395945	3.81027
1974	EIF4A2	eukaryotic translation initiation factor 4A2	3738.8	3644.93	4103.63	4719.64	4622.72	6260.55	4403.35	0.377477	0.099833	3.78109	0.000156144	0.00406090358742509	3.80647
5771	PTPN2	protein tyrosine phosphatase non-receptor type 2	1341.94	1351.03	1403.45	1645.14	1586.73	1967.56	1455.23	0.309767	0.0819297	3.78089	0.000156269	0.00406090358742509	3.80613
404672	GTF2H5	general transcription factor IIH subunit 5	498.646	508.488	497.499	644.042	669.932	1095.34	618.437	0.484971	0.128353	3.77843	0.000157823	0.00409222657594955	3.80183
10920	COPS8	COP9 signalosome subunit 8	1515.84	1518.62	1680.9	2108.99	1854.9	2550.01	1824.79	0.391036	0.103627	3.77348	0.000160985	0.00416500442347237	3.79321
55166	CENPQ	centromere protein Q	407.507	420.7	457.758	592.875	546.982	853.382	503.838	0.468188	0.124251	3.76807	0.000164512	0.00422824703508885	3.7838
1345	COX6C	cytochrome c oxidase subunit 6C	3992.31	3733.86	3991.03	5496.05	5360.42	11153.4	5175.47	0.52966	0.140604	3.76704	0.000165192	0.00423644480975876	3.78201
10103	TSPAN1	tetraspanin 1	349.89	342.033	339.271	423.8	430.809	511.45	402.163	0.35102	0.0932198	3.76551	0.000166208	0.00425318384904104	3.77935
1349	COX7B	cytochrome c oxidase subunit 7B	2967.78	2999.63	3317.64	4558.35	4012.81	8319.39	4012.59	0.524198	0.139305	3.76295	0.000167922	0.00427697928144572	3.77489
114569	MAL2	mal, T cell differentiation protein 2	7667.21	8437.94	8907.15	11006.6	9753.7	11356.2	9360.6	0.323681	0.0860286	3.76249	0.000168233	0.00427697928144572	3.77409
4179	CD46	CD46 molecule	3834.13	4013.18	4327.36	4691.83	4684.68	4943.53	4376.54	0.222182	0.0590816	3.7606	0.000169509	0.00427976773729787	3.77081
11235	PDCD10	programmed cell death 10	1235.09	1258.68	1376.95	1708.55	1546.07	2151.57	1494.68	0.399422	0.106227	3.76009	0.000169855	0.00427976773729787	3.76992
10550	ARL6IP5	ADP ribosylation factor like GTPase 6 interacting protein 5	1868.88	1943.88	2109.22	2478.28	2286.67	2849.92	2175.08	0.323703	0.0861004	3.7596	0.000170186	0.00427976773729787	3.76908
1329	COX5B	cytochrome c oxidase subunit 5B	2543.51	2485.44	2620.7	3498.29	3368.05	6467.74	3335.26	0.513719	0.13666	3.75909	0.000170533	0.00427976773729787	3.76819
26984	SEC22A	SEC22 homolog A, vesicle trafficking protein	669.401	734.23	705.036	873.183	820.957	933.07	755.927	0.289268	0.077065	3.75356	0.000174342	0.00432901165128011	3.7586
5570	PKIB	cAMP-dependent protein kinase inhibitor beta	575.119	633.9	647.632	867.621	769.647	1138.81	744.24	0.446764	0.119068	3.75218	0.000175306	0.00434109313515669	3.7562
5876	RABGGTB	Rab geranylgeranyltransferase subunit beta	1001.48	981.633	1067.86	1358.16	1205.3	1790.8	1175.13	0.415481	0.110833	3.74872	0.000177738	0.0043854447595974	3.75022
26355	FAM162A	family with sequence similarity 162 member A	1510.6	1600.71	1499.12	2173.5	1913.95	3448.3	1890.91	0.492207	0.131385	3.7463	0.000179459	0.004418616432268	3.74603
4291	MLF1	myeloid leukemia factor 1	386.556	352.294	377.54	450.496	485.023	680.967	445.751	0.423321	0.113076	3.74369	0.00018134	0.00445555963116206	3.74151
55845	BRK1	BRICK1 subunit of SCAR/WAVE actin nucleating complex	4604.1	4582.1	4618.06	5791.93	5222.95	6867.63	5139.22	0.332013	0.088787	3.73943	0.000184439	0.00451279256308801	3.73415
9976	CLEC2B	C-type lectin domain family 2 member B	60.7594	49.0247	59.6116	95.6608	77.4487	143.438	79.4717	0.520701	0.139598	3.73001	0.000191475	0.00461408758523067	3.71789
10443	N4BP2L2	NEDD4 binding protein 2 like 2	851.679	833.419	953.786	1110.11	1066.86	1108.38	953.851	0.2872	0.0771293	3.72362	0.000196389	0.00468209762656488	3.70688
1528	CYB5A	cytochrome b5 type A	714.447	700.027	719.755	868.734	974.886	1483.64	852.248	0.468995	0.125963	3.72327	0.000196658	0.00468209762656488	3.70629
100505633	LINC01133	long intergenic non-protein coding RNA 1133	114.186	103.75	109.656	177.974	154.897	302.813	171.763	0.524904	0.140994	3.72289	0.000196952	0.00468209762656488	3.70564
11343	MGLL	monoglyceride lipase	3054.73	2995.06	2867.24	3375.94	3430.98	3413.53	3268.84	0.191132	0.0514052	3.71814	0.000200693	0.00474468931195241	3.69747
9802	DAZAP2	DAZ associated protein 2	915.581	1001.02	952.314	1266.95	1146.24	1096.79	1049.33	0.272261	0.073242	3.71728	0.00020138	0.00474468931195241	3.69598
7357	UGCG	UDP-glucose ceramide glucosyltransferase	1295.85	1248.42	1319.55	1542.81	1557.69	1496.68	1389.71	0.237184	0.0638067	3.71723	0.000201419	0.00474468931195241	3.6959
9550	ATP6V1G1	ATPase H+ transporting V1 subunit G1	1482.32	1561.95	1618.34	1997.75	1958.48	2974.52	1872.21	0.442027	0.11895	3.71607	0.000202347	0.00475251897368375	3.6939
389336	C5orf46	chromosome 5 open reading frame 46	647.402	679.505	707.244	929.912	837.414	1286.59	797.564	0.447581	0.120486	3.7148	0.000203363	0.0047668178127124	3.69173
7979	SEM1	SEM1 26S proteasome complex subunit	2553.99	2274.52	2378.58	3177.94	3215.09	5802.71	3072.07	0.501173	0.134946	3.71388	0.000204105	0.00477467502050224	3.69015
51503	CWC15	CWC15 spliceosome associated protein homolog	1111.48	1030.66	1132.62	1433.8	1429.9	2636.94	1360.36	0.498957	0.134372	3.71324	0.000204626	0.00477731324644371	3.68904
8747	ADAM21	ADAM metallopeptidase domain 21	76.4731	78.6675	85.3697	133.48	123.918	111.563	106.978	0.458553	0.123625	3.70922	0.000207896	0.00484401428614132	3.68215
112942	CFAP36	cilia and flagella associated protein 36	826.538	800.356	809.54	1045.6	967.141	1344.55	938.549	0.38614	0.104156	3.70731	0.000209475	0.00487113620634913	3.67887
51510	CHMP5	charged multivesicular body protein 5	1493.84	1437.68	1624.23	2016.66	1964.29	3145.49	1882.04	0.469319	0.12666	3.70535	0.000211095	0.00489907768788419	3.67552
55871	CBWD1	COBW domain containing 1	207.42	186.978	181.043	256.949	248.804	294.12	221.064	0.393181	0.106235	3.70104	0.000214714	0.00495076256157044	3.66814
6157	RPL27A	ribosomal protein L27a	5763.76	5685.72	5636.61	7572.78	7139.81	12396.5	7038.66	0.476137	0.128668	3.7005	0.000215174	0.00495076256157044	3.66721
391356	PTRHD1	peptidyl-tRNA hydrolase domain containing 1	314.273	336.332	342.951	433.811	430.809	737.473	400.996	0.481775	0.130203	3.70019	0.000215434	0.00495076256157044	3.66669
23643	LY96	lymphocyte antigen 96	17.8088	15.9615	21.3424	34.4824	39.6925	53.6081	33.0362	0.525504	0.142021	3.70018	0.000215447	NA	3.66666
123	PLIN2	perilipin 2	943.866	1010.14	945.69	1144.59	1153.02	1319.92	1054.81	0.290885	0.0786741	3.69734	0.00021787	0.00497746817990388	3.6618
6303	SAT1	spermidine/spermine N1-acetyltransferase 1	1139.76	1102.48	1182.66	1529.46	1465.72	2387.73	1445.58	0.470516	0.127289	3.69643	0.000218656	0.00498569683605849	3.66024
282809	POC1B	POC1 centriolar protein B	832.823	866.482	883.135	1065.62	1012.64	1073.61	952.076	0.265598	0.0718661	3.69574	0.000219245	0.00498942729402755	3.65907
51098	IFT52	intraflagellar transport 52	720.732	719.408	781.574	941.036	884.852	1241.68	846.857	0.386528	0.104649	3.69355	0.000221141	0.00500343110140887	3.65533
54504	CPVL	carboxypeptidase vitellogenic like	890.44	898.405	908.893	1143.48	1075.57	1522.76	1028.17	0.391179	0.105942	3.69238	0.000222165	0.00500649901568627	3.65332
58515	SELENOK	selenoprotein K	877.869	867.623	825.731	1104.55	1113.33	1845.86	1056.91	0.47323	0.128175	3.69208	0.000222429	0.00500649901568627	3.65281
7295	TXN	thioredoxin	4136.88	3841.03	4286.88	5523.86	5352.68	9975.45	5116.23	0.501055	0.135716	3.69193	0.000222559	0.00500649901568627	3.65256
4694	NDUFA1	NADH:ubiquinone oxidoreductase subunit A1	1876.21	1827.59	1831.77	2491.63	2376.71	4420.49	2284.2	0.496912	0.134653	3.69032	0.000223976	0.00502077469771133	3.6498
89894	TMEM116	transmembrane protein 116	107.9	100.33	108.184	154.615	131.663	217.33	132.579	0.470246	0.12743	3.69023	0.00022405	0.00502077469771133	3.64966
7773	ZNF230	zinc finger protein 230	114.186	112.871	106.712	151.278	158.77	163.722	125.957	0.412308	0.11178	3.68857	0.000225522	0.00504412362249168	3.64681
989	SEPTIN7	septin 7	4393.53	4431.6	4659.27	5468.24	5068.05	5355.01	4862.71	0.224788	0.0609784	3.68636	0.000227483	0.00507827600701841	3.64305
9804	TOMM20	translocase of outer mitochondrial membrane 20	3130.16	3148.98	3227.86	3766.37	3441.63	4053.93	3320.37	0.23019	0.0624725	3.68467	0.000229001	0.00509604902834311	3.64016
4710	NDUFB4	NADH:ubiquinone oxidoreductase subunit B4	2592.75	2577.79	2455.12	3288.06	3018.56	4873.99	2899.41	0.432602	0.117452	3.68322	0.000230309	0.00510250113709229	3.63769
10276	NET1	neuroepithelial cell transforming 1	4134.78	4348.37	4331.04	4720.75	4743.74	4971.06	4476.02	0.166418	0.0451966	3.68208	0.00023134	0.00510603980485507	3.63575
6897	TARS1	threonyl-tRNA synthetase 1	6528.49	6633.15	6880.36	7835.29	7511.56	8651.18	7123.5	0.244111	0.0664524	3.67347	0.000239278	0.00524175088967475	3.6211
130355	C2orf76	chromosome 2 open reading frame 76	81.7109	95.7691	83.8978	125.694	116.173	156.478	102.055	0.451486	0.123086	3.66806	0.000244395	0.00533974360482153	3.61191
114926	SMIM19	small integral membrane protein 19	177.04	184.698	178.835	251.388	231.378	292.671	210.328	0.413748	0.112806	3.66778	0.000244662	0.00533974360482153	3.61143
729967	MORN2	MORN repeat containing 2	295.416	274.766	299.53	398.216	362.073	552.018	339.558	0.44603	0.12165	3.6665	0.000245896	0.00535140431365848	3.60925
55013	MCUB	mitochondrial calcium uniporter dominant negative subunit beta	482.933	484.546	507.067	632.919	579.897	792.53	552.288	0.371869	0.101453	3.66544	0.000246914	0.00535140431365848	3.60745
51019	WASHC3	WASH complex subunit 3	343.605	320.37	340.007	462.731	414.351	618.666	396.281	0.438729	0.119734	3.6642	0.000248113	0.00536510640517088	3.60535
152573	SHISA3	shisa family member 3	283.893	314.67	301.002	368.183	386.276	379.603	354.845	0.303784	0.0829442	3.66251	0.000249753	0.00538071364979627	3.60249
55973	BCAP29	B cell receptor associated protein 29	2196.77	2301.88	2594.21	2859.81	2833.66	3007.85	2559.81	0.271425	0.0741776	3.65912	0.000253079	0.0054130897234902	3.59674
6001	RGS10	regulator of G protein signaling 10	554.168	556.373	580.661	759.725	677.676	1041.74	670.424	0.429021	0.11725	3.65901	0.000253188	0.0054130897234902	3.59656
9419	CRIPT	CXXC repeat containing interactor of PDZ3 domain	475.6	443.502	543.128	650.716	590.547	847.587	579.648	0.409752	0.111996	3.65863	0.000253565	0.0054130897234902	3.59591
90410	IFT20	intraflagellar transport 20	262.942	297.568	291.435	400.441	334.966	482.473	344.808	0.409734	0.112041	3.65701	0.000255179	0.00543194432076173	3.59315
3032	HADHB	hydroxyacyl-CoA dehydrogenase trifunctional multienzyme complex subunit beta	1927.54	1964.41	1970.86	2411.54	2250.85	2861.51	2181.54	0.320223	0.0875768	3.65648	0.000255703	0.00543194432076173	3.59226
7381	UQCRB	ubiquinol-cytochrome c reductase binding protein	6029.85	5806.57	5918.48	7979.89	7496.07	14353.9	7305.94	0.494399	0.135221	3.65624	0.000255943	0.00543194432076173	3.59186
9406	ZRANB2	zinc finger RANBP2-type containing 2	2417.81	2422.73	2623.65	2999.97	2807.52	3351.23	2724.83	0.271354	0.0742275	3.65571	0.000256475	0.00543194432076173	3.59095
7164	TPD52L1	TPD52 like 1	280.75	295.288	271.564	349.273	348.519	441.904	327.893	0.361864	0.0990301	3.65408	0.000258108	0.0054396995362224	3.5882
58533	SNX6	sorting nexin 6	3262.15	3211.69	3718.73	4209.08	4057.35	4756.63	3767.01	0.315964	0.0864896	3.6532	0.000258989	0.0054396995362224	3.58672
79095	C9orf16	chromosome 9 open reading frame 16	781.492	800.356	791.878	1020.01	1027.16	1521.31	976.215	0.444469	0.121737	3.65105	0.000261167	0.00546585863676543	3.58308
529	ATP6V1E1	ATPase H+ transporting V1 subunit E1	1877.26	1836.71	1872.98	2248.03	2263.44	3167.22	2190.6	0.382965	0.104922	3.65	0.00026224	0.00547852027102914	3.5813
10092	ARPC5	actin related protein 2/3 complex subunit 5	3296.72	3058.91	3240.37	3867.59	3647.84	4598.7	3597.61	0.303238	0.0831632	3.6463	0.000266042	0.00554704579175639	3.57505
84300	UQCC2	ubiquinol-cytochrome c reductase complex assembly factor 2	1369.18	1247.28	1344.57	1754.15	1657.4	2958.59	1624.03	0.477196	0.13102	3.64215	0.000270369	0.00560835833037679	3.56804
9946	CRYZL1	crystallin zeta like 1	553.12	527.87	566.678	737.478	653.474	901.195	641.515	0.390449	0.107254	3.64042	0.000272196	0.00562634573097935	3.56512
121441	NEDD1	NEDD1 gamma-tubulin ring complex targeting factor	1837.45	1835.57	1951.73	2282.51	2213.1	2290.66	1952.81	0.252423	0.0693692	3.63884	0.000273874	0.00564281069213317	3.56245
388789	SMIM26	small integral membrane protein 26	592.928	598.557	624.082	850.936	780.296	1463.36	766.213	0.495941	0.136323	3.638	0.000274768	0.00564962536736444	3.56103
10010	TANK	TRAF family member associated NFKB activator	677.782	649.862	670.447	813.117	803.531	850.485	730.282	0.278251	0.0764983	3.63735	0.000275461	0.00565073760701809	3.55994
10455	ECI2	enoyl-CoA delta isomerase 2	2885.02	2818.35	2995.3	3670.71	3430.01	5079.73	3301.12	0.397834	0.109384	3.63704	0.000275787	0.00565073760701809	3.55943
6273	S100A2	S100 calcium binding protein A2	906.153	936.029	872.096	1205.77	1216.91	2577.53	1193.94	0.511377	0.140636	3.63617	0.000276726	0.00566008573336052	3.55795
56984	PSMG2	proteasome assembly chaperone 2	1580.79	1661.14	1675.75	2047.81	1934.28	2896.28	1842.8	0.396572	0.109098	3.635	0.000277979	0.00566963815930426	3.55599
2947	GSTM3	glutathione S-transferase mu 3	1239.28	1144.67	1251.11	1620.67	1497.66	2457.28	1504.19	0.454371	0.12509	3.63236	0.000280841	0.00569457077134363	3.55154
84240	ZCCHC9	zinc finger CCHC-type containing 9	618.07	574.615	630.706	763.062	752.221	1079.41	696.547	0.407416	0.112298	3.62801	0.000285618	0.00576151944753681	3.54421
10480	EIF3M	eukaryotic translation initiation factor 3 subunit M	3814.22	4015.46	4095.54	5083.37	4933.48	7684.79	4704.67	0.436905	0.120505	3.62563	0.000288263	0.00578494384827963	3.54021
28969	BZW2	basic leucine zipper and W2 domains 2	2705.89	2932.36	2854	3322.55	3278.99	3868.47	3079.9	0.277271	0.0764959	3.62465	0.000289349	0.0057869721677826	3.53858
6675	UAP1	UDP-N-acetylglucosamine pyrophosphorylase 1	6426.88	6252.35	6556.54	7542.75	7366.34	8664.22	6863.93	0.270862	0.0747923	3.62152	0.000292872	0.00583752130277499	3.53332
103910	MYL12B	myosin light chain 12B	6118.89	6286.56	6294.54	8186.79	7581.26	11598.2	7321.95	0.42808	0.11822	3.62104	0.000293422	0.00583854856878684	3.53251
339803	LOC339803	uncharacterized LOC339803	163.422	161.895	194.29	224.692	238.155	263.694	197.436	0.388655	0.107374	3.61964	0.00029501	0.00586020281771818	3.53016
112752	IFT43	intraflagellar transport 43	229.419	231.442	209.009	280.308	304.954	372.359	271.271	0.410529	0.113465	3.61811	0.000296768	0.00588514453385195	3.52758
3606	IL18	interleukin 18	844.346	814.037	933.179	1201.32	1042.65	1832.82	1085.97	0.465008	0.128559	3.61707	0.000297955	0.00589869414695842	3.52585
27089	UQCRQ	ubiquinol-cytochrome c reductase complex III subunit VII	1712.79	1587.03	1680.16	2284.74	2234.4	4820.38	2227.77	0.51051	0.14131	3.6127	0.000303027	0.00598900429810105	3.51852
51522	TMEM14C	transmembrane protein 14C	2431.42	2337.22	2675.16	3269.15	2965.32	4668.25	2920.06	0.42764	0.11844	3.6106	0.000305484	0.00602739584302209	3.51501
8649	LAMTOR3	late endosomal/lysosomal adaptor, MAPK and MTOR activator 3	444.172	371.675	429.792	595.099	552.79	596.933	496.383	0.395681	0.109659	3.60829	0.000308224	0.00607123215054152	3.51113
2512	FTL	ferritin light chain	10592	10554	10259.1	13245.7	12410.2	19566.9	12169.4	0.416936	0.115608	3.60647	0.000310392	0.0060934557374803	3.50809
93380	MMGT1	membrane magnesium transporter 1	1341.94	1396.63	1427	1667.39	1598.35	1602.45	1464.12	0.213797	0.0593083	3.60485	0.000312339	0.00612143153100204	3.50537
7873	MANF	mesencephalic astrocyte derived neurotrophic factor	3411.96	3436.29	3383.88	4352.57	4042.82	6430.07	4026.4	0.420429	0.116719	3.60208	0.000315683	0.00617036483301727	3.50075
1176	AP3S1	adaptor related protein complex 3 subunit sigma 1	1044.43	1067.14	1123.05	1407.1	1228.53	1557.53	1192.27	0.328218	0.0911234	3.60191	0.000315889	0.00617036483301727	3.50047
6146	RPL22	ribosomal protein L22	4896.37	4614.02	5129.54	6658.44	5774.77	9172.78	5758.07	0.43211	0.119998	3.60099	0.000317013	0.00617390160297613	3.49892
51650	MRPS33	mitochondrial ribosomal protein S33	982.626	973.653	987.639	1243.59	1267.25	2171.85	1199.58	0.469364	0.130362	3.60046	0.000317657	0.00617402527436448	3.49804
84366	PRAC1	PRAC1 small nuclear protein	477.695	515.329	546.808	734.141	637.984	1198.21	627.907	0.486557	0.135176	3.59942	0.000318926	0.00618843652398811	3.49631
6745	SSR1	signal sequence receptor subunit 1	5367.78	5373.33	5690.33	6370.34	6262.7	6350.38	5747.9	0.199482	0.0554452	3.59781	0.000320903	0.00621086522422364	3.49363
51699	VPS29	VPS29 retromer complex component	1718.02	1808.21	1935.54	2292.52	2213.1	3259.95	2076.35	0.407138	0.113182	3.59719	0.000321672	0.00621086522422364	3.49259
1316	KLF6	Kruppel like factor 6	2128.67	2081.84	2028.27	2337.02	2456.09	2810.8	2277.05	0.263838	0.0733627	3.59635	0.000322709	0.00621656161191564	3.49119
539	ATP5PO	ATP synthase peripheral stalk subunit OSCP	4731.9	4725.75	4880.06	6363.67	6028.42	10915.8	5930.97	0.47775	0.132852	3.5961	0.000323028	0.00621656161191564	3.49076
1047	CLGN	calmegin	1538.89	1499.24	1641.16	1915.44	1867.48	2584.78	1743.96	0.372677	0.103795	3.5905	0.000330047	0.0063102015770011	3.48142
9403	SELENOF	selenoprotein F	4385.15	4383.72	4763.78	5728.53	5393.34	7693.48	5229.49	0.390599	0.108816	3.58954	0.000331262	0.00632189380624352	3.47983
26127	FGFR1OP2	FGFR1 oncogene partner 2	1262.33	1167.47	1342.37	1466.06	1496.7	1831.37	1367.08	0.307307	0.0856476	3.58805	0.000333164	0.00633173933508513	3.47734
6731	SRP72	signal recognition particle 72	6478.21	6543.08	6672.82	7690.69	7421.53	8173.06	7037.88	0.22835	0.0636514	3.58751	0.000333853	0.00633173933508513	3.47644
857	CAV1	caveolin 1	11643.8	11854.8	12271.9	13687.3	13269.9	14222.1	12366	0.195026	0.0544024	3.58487	0.000337243	0.00638191652629306	3.47206
84418	CYSTM1	cysteine rich transmembrane module containing 1	585.595	579.175	578.453	701.884	729.954	1062.02	688.13	0.409255	0.114171	3.58459	0.00033761	0.00638191652629306	3.47158
54585	LZTFL1	leucine zipper transcription factor like 1	540.549	581.455	623.346	733.029	684.453	831.649	654.422	0.31936	0.0891358	3.58285	0.000339866	0.00640567555718267	3.46869
83939	EIF2A	eukaryotic translation initiation factor 2A	2360.19	2401.07	2584.64	3040.01	2887.87	3361.37	2614.26	0.304	0.0848863	3.58126	0.000341935	0.0064222447357593	3.46606
10063	COX17	cytochrome c oxidase copper chaperone COX17	712.352	681.785	773.479	997.765	935.193	2102.31	973.078	0.505584	0.141206	3.58047	0.000342982	0.00642474906303259	3.46473
1486	CTBS	chitobiase	525.883	515.329	588.757	676.3	625.399	746.166	595.414	0.290663	0.0811928	3.57991	0.000343713	0.00642474906303259	3.4638
301	ANXA1	annexin A1	4503.53	4689.27	4715.94	5721.85	5571.47	7016.86	5291.21	0.344049	0.0961598	3.57789	0.000346384	0.00644863535034551	3.46044
2634	GBP2	guanylate binding protein 2	214.753	210.92	219.312	282.533	254.613	328.893	266.23	0.35361	0.0988323	3.57788	0.000346386	0.00644863535034551	3.46044
258010	SVIP	small VCP interacting protein	769.968	769.573	836.77	996.652	980.695	1593.75	907.308	0.440571	0.123144	3.57769	0.000346642	0.00644863535034551	3.46012
153733	CCDC112	coiled-coil domain containing 112	389.698	441.222	408.45	519.461	526.651	802.672	465.375	0.436101	0.121945	3.57621	0.000348609	0.00645866524748356	3.45766
90701	SEC11C	SEC11 homolog C, signal peptidase complex subunit	755.302	664.683	746.249	955.496	889.692	1664.75	878.779	0.474512	0.132692	3.57604	0.000348834	0.00645866524748356	3.45738
79717	PPCS	phosphopantothenoylcysteine synthetase	653.687	755.892	712.395	895.43	834.51	1237.33	822.775	0.392632	0.109898	3.57268	0.000353345	0.00652157952354887	3.4518
55967	NDUFA12	NADH:ubiquinone oxidoreductase subunit A12	1425.75	1336.21	1357.08	1701.87	1762.93	2935.4	1631.02	0.457242	0.128141	3.56827	0.000359345	0.0066114905102448	3.44449
10007	GNPDA1	glucosamine-6-phosphate deaminase 1	1741.07	1701.04	1706.66	2004.43	1923.63	2232.7	1861.58	0.241127	0.0676895	3.56224	0.000367698	0.00672897585140429	3.43451
159	ADSS2	adenylosuccinate synthase 2	1965.25	2124.02	2271.86	2587.29	2405.75	2600.72	2260.99	0.238402	0.0669411	3.56137	0.000368924	0.00672897585140429	3.43306
5303	PIN4	peptidylprolyl cis/trans isomerase, NIMA-interacting 4	495.503	487.966	484.252	625.132	632.175	1106.93	599.797	0.470724	0.132197	3.56078	0.000369749	0.00672897585140429	3.43209
64172	OSGEPL1	O-sialoglycoprotein endopeptidase like 1	297.512	314.67	327.496	409.339	361.105	443.353	342.765	0.318729	0.0895284	3.56008	0.000370735	0.00673100179551759	3.43094
23521	RPL13A	ribosomal protein L13a	17318.5	17012.7	16522	21687.2	23239.5	45213.3	22499.5	0.496118	0.139485	3.55678	0.000375433	0.00679024403119882	3.42547
6727	SRP14	signal recognition particle 14	6003.66	5708.52	5828.69	7305.82	7019.76	10552.1	6748.17	0.404075	0.113622	3.5563	0.000376118	0.00679214691369442	3.42468
10133	OPTN	optineurin	1240.33	1280.34	1217.99	1402.65	1450.23	1640.12	1386.22	0.246497	0.0693474	3.55453	0.00037866	0.00681704684570844	3.42175
10175	CNIH1	cornichon family AMPA receptor auxiliary protein 1	4845.04	4892.21	5599.81	6804.15	6041.97	8175.95	5813.35	0.378227	0.106422	3.55404	0.000379366	0.0068192786268382	3.42094
57099	AVEN	apoptosis and caspase activation inhibitor	214.753	199.519	221.52	249.163	278.815	340.484	257.346	0.367437	0.103424	3.55273	0.000381263	0.00684287664691528	3.41878
28977	MRPL42	mitochondrial ribosomal protein L42	1610.12	1801.37	1870.77	2221.33	2144.36	2729.66	1978.71	0.360737	0.101582	3.55119	0.000383495	0.00686193393991147	3.41624
51124	IER3IP1	immediate early response 3 interacting protein 1	1058.05	1081.96	1233.45	1365.95	1391.17	1902.36	1270.21	0.382554	0.107898	3.54551	0.000391855	0.00699382695192358	3.40687
100463486	MTRNR2L8	MT-RNR2 like 8	231.514	259.945	317.929	556.168	423.064	495.512	397.804	0.497338	0.140306	3.54467	0.000393098	0.00699628427969644	3.4055
23071	ERP44	endoplasmic reticulum protein 44	827.585	852.801	857.377	1073.4	979.727	1037.39	915.488	0.262248	0.0739962	3.54408	0.000393989	0.00699628427969644	3.40452
1666	DECR1	2,4-dienoyl-CoA reductase 1	2933.21	2800.11	3048.29	3668.48	3487.13	5040.61	3422.47	0.387586	0.109453	3.54113	0.000398423	0.00703795492184716	3.39966
6134	RPL10	ribosomal protein L10	8858.3	8293.15	8469.26	10176.8	10198.1	14269.9	9710.49	0.366831	0.103598	3.54092	0.000398737	0.00703795492184716	3.39931
9482	STX8	syntaxin 8	270.275	310.11	311.305	412.676	376.594	750.513	374.641	0.488991	0.138139	3.53985	0.00040036	0.00704349928632968	3.39755
134429	STARD4	StAR related lipid transfer domain containing 4	193.802	171.016	192.082	261.399	258.485	233.268	214.293	0.367544	0.103841	3.53949	0.000400901	0.00704349928632968	3.39696
4848	CNOT2	CCR4-NOT transcription complex subunit 2	1375.47	1417.15	1522.67	1701.87	1667.08	1783.55	1538.45	0.237747	0.0671746	3.53923	0.000401291	0.00704349928632968	3.39654
6635	SNRPE	small nuclear ribonucleoprotein polypeptide E	1515.84	1463.9	1586.7	2114.55	1923.63	4116.23	1919.13	0.4961	0.140176	3.53913	0.000401455	0.00704349928632968	3.39636
9069	CLDN12	claudin 12	1192.14	1117.31	1299.68	1548.37	1470.56	1412.65	1313.82	0.271343	0.0766945	3.53797	0.000403212	0.00706374708190644	3.39447
6921	ELOC	elongin C	3580.62	3697.37	3522.24	4422.64	4505.58	6802.43	4116.48	0.420859	0.11902	3.53605	0.000406164	0.00709778298291368	3.3913
54841	BIVM	basic, immunoglobulin-like variable motif containing	216.848	201.799	192.818	281.421	244.932	340.484	235.849	0.399586	0.113008	3.53591	0.000406366	0.00709778298291368	3.39108
58472	SQOR	sulfide quinone oxidoreductase	1643.65	1670.26	1672.07	2025.56	2025.28	2962.93	1926.44	0.396492	0.112275	3.53143	0.000413313	0.00719506464451125	3.38372
401466	RBIS	ribosomal biogenesis factor	1781.93	1660	1924.5	2510.54	2255.69	4632.03	2300.64	0.49143	0.13916	3.5314	0.00041336	0.00719506464451125	3.38367
130814	SLC66A3	solute carrier family 66 member 3	213.706	207.5	246.542	294.769	290.433	315.853	252.123	0.358058	0.101419	3.5305	0.00041478	0.00719506464451125	3.38218
11179	ZNF277	zinc finger protein 277	520.645	433.241	509.274	621.795	586.674	744.717	549.914	0.35137	0.0995284	3.53035	0.000415005	0.00719506464451125	3.38195
692094	MSMP	microseminoprotein, prostate associated	2012.39	2362.3	2010.6	2879.84	2704.9	4459.61	2786.76	0.458452	0.129893	3.52947	0.000416388	0.00720837188116921	3.3805
102724532	LOC102724532	uncharacterized LOC102724532	148.756	152.775	144.981	180.198	206.207	285.427	181.229	0.434669	0.123283	3.52579	0.000422222	0.00728784196856325	3.37446
100129195	ZSCAN16-AS1	ZSCAN16 antisense RNA 1	91.1391	71.8268	79.4821	117.908	122.95	226.023	109.883	0.500017	0.142016	3.52086	0.000430156	0.00741386234288814	3.36637
10399	RACK1	receptor for activated C kinase 1	17002.2	17919.1	17129.9	20284.5	20310.9	26767.8	19205.6	0.326949	0.092873	3.52039	0.000430912	0.00741599006298287	3.36561
522	ATP5PF	ATP synthase peripheral stalk subunit F6	2992.92	2833.17	3124.09	3756.36	3600.4	5378.19	3468.11	0.403983	0.114997	3.513	0.000443082	0.00756986265643845	3.35352
1347	COX7A2	cytochrome c oxidase subunit 7A2	2308.86	2212.95	2249.05	2935.45	2956.61	5431.8	2845.66	0.478963	0.13636	3.51249	0.000443921	0.00757315704505566	3.35269
26289	AK5	adenylate kinase 5	155.041	158.475	185.458	218.018	213.952	312.955	187.301	0.427661	0.121884	3.50874	0.000450231	0.00763647394548823	3.34656
196294	IMMP1L	inner mitochondrial membrane peptidase subunit 1	167.612	157.335	182.515	214.681	222.665	321.648	197.329	0.428367	0.122352	3.5011	0.000463344	0.00778196929319951	3.3341
388722	C1orf53	chromosome 1 open reading frame 53	42.9506	37.6236	43.4208	62.2908	68.7358	121.705	59.0569	0.498135	0.1423	3.50059	0.000464221	0.00778196929319951	3.33328
83719	YPEL3	yippee like 3	71.2352	83.2279	100.825	136.817	120.046	140.54	111.234	0.445453	0.127263	3.50027	0.000464793	0.00778196929319951	3.33274
440567	UQCRHL	ubiquinol-cytochrome c reductase hinge protein like	429.506	438.942	404.034	551.718	540.205	866.422	501.335	0.447162	0.12781	3.49866	0.0004676	0.00780665470047394	3.33013
10096	ACTR3	actin related protein 3	8445.56	8529.15	9002.09	9833.04	9542.65	10605.7	9190.95	0.19756	0.0564769	3.49807	0.000468638	0.00781285158097765	3.32916
6176	RPLP1	ribosomal protein lateral stalk subunit P1	11124.2	10519.8	11083.3	14710.6	13419.9	27812.4	13679.5	0.483212	0.138161	3.49746	0.00046971	0.00781959731390253	3.32817
25873	RPL36	ribosomal protein L36	8837.35	8494.95	8584.81	11380.3	10212.6	18697.6	10286.3	0.452548	0.129437	3.49629	0.000471782	0.0078429628502386	3.32626
152078	SLC66A1L	solute carrier family 66 member 1 like	156.089	150.494	193.554	241.377	212.984	325.995	203.035	0.448749	0.128441	3.49381	0.000476188	0.00788266595496272	3.32222
127253	TYW3	tRNA-yW synthesizing protein 3 homolog	901.963	959.971	1009.72	1143.48	1091.06	1261.96	1039.37	0.258508	0.0740236	3.49223	0.000479005	0.00791811177268743	3.31966
133	ADM	adrenomedullin	539.502	560.933	493.084	638.48	659.282	769.348	639.487	0.32774	0.0938739	3.49127	0.000480724	0.00792717700772628	3.3181
7311	UBA52	ubiquitin A-52 residue ribosomal protein fusion product 1	9614.65	9639.62	9642.36	12270.2	11967.8	20704.3	11640.9	0.452117	0.129503	3.49117	0.000480906	0.00792717700772628	3.31794
6137	RPL13	ribosomal protein L13	5408.64	5519.27	5772.76	7183.46	6836.79	12261.8	6860.43	0.456583	0.130848	3.48942	0.000484073	0.00794584357964458	3.31509
5999	RGS4	regulator of G protein signaling 4	84.8537	71.8268	72.1227	150.165	129.727	97.0741	108.549	0.472487	0.135456	3.48811	0.000486446	0.0079731722162628	3.31296
23256	SCFD1	sec1 family domain containing 1	1326.23	1338.49	1384.31	1666.28	1572.21	1858.9	1458.52	0.297132	0.0851931	3.48775	0.000487098	0.0079731722162628	3.31238
5440	POLR2K	RNA polymerase II, I and III subunit K	2279.53	2442.11	2617.02	3195.74	2947.89	4568.28	2848.88	0.419007	0.120192	3.48614	0.000490051	0.00798803304135238	3.30976
1649	DDIT3	DNA damage inducible transcript 3	389.698	369.395	347.366	467.181	479.214	780.939	433.197	0.452643	0.129871	3.48534	0.000491504	0.00799927062272819	3.30847
3257	HPS1	HPS1 biogenesis of lysosomal organelles complex 3 subunit 1	314.273	300.989	289.963	360.397	380.467	398.438	349.735	0.298456	0.0856399	3.48502	0.000492105	0.00799927062272819	3.30794
3094	HINT1	histidine triad nucleotide binding protein 1	3017.02	2770.46	3049.02	3875.38	3680.75	6637.26	3567.51	0.464003	0.133273	3.4816	0.00049843	0.00809085071555898	3.3024
27258	LSM3	LSM3 homolog, U6 small nuclear RNA and mRNA degradation associated	2694.37	2432.99	2856.21	3563.92	3373.86	5973.68	3291.93	0.465935	0.133853	3.48094	0.000499661	0.00809448154686751	3.30132
4707	NDUFB1	NADH:ubiquinone oxidoreductase subunit B1	474.552	403.598	445.247	601.773	586.674	1359.04	581.198	0.495011	0.142231	3.48034	0.000500786	0.00809448154686751	3.30035
129531	MITD1	microtubule interacting and trafficking domain containing 1	315.32	321.511	345.159	439.372	410.478	691.109	386.962	0.453605	0.130346	3.48	0.000501416	0.00809448154686751	3.2998
6993	DYNLT1	dynein light chain Tctex-type 1	1185.86	1039.78	1049.46	1429.35	1344.7	2413.81	1329.86	0.457762	0.131791	3.4734	0.000513914	0.00827344595521434	3.28911
8942	KYNU	kynureninase	190.659	185.838	217.84	234.703	280.752	350.626	249.759	0.411146	0.118482	3.47012	0.000520218	0.00831781204987346	3.28381
4953	ODC1	ornithine decarboxylase 1	31182.1	30519.6	31870.9	37619.2	36680.7	50569.8	37259.6	0.353184	0.101844	3.46788	0.000524588	0.00834216066718384	3.28018
10153	CEBPZ	CCAAT enhancer binding protein zeta	2151.72	2267.68	2271.86	2627.34	2599.37	3249.81	2484.09	0.303612	0.0875803	3.46667	0.000526943	0.00834361003439027	3.27824
4701	NDUFA7	NADH:ubiquinone oxidoreductase subunit A7	883.107	904.106	893.438	1127.91	1188.84	2024.07	1127.14	0.464496	0.133993	3.46657	0.000527135	0.00834361003439027	3.27808
170622	COMMD6	COMM domain containing 6	609.689	646.441	716.075	905.441	843.223	1806.74	855.876	0.487874	0.140881	3.46302	0.000534144	0.00842470355092671	3.27234
54469	ZFAND6	zinc finger AN1-type containing 6	853.775	887.004	976.6	1107.89	1077.51	1208.35	1013.15	0.286706	0.0827988	3.46269	0.000534811	0.00842470355092671	3.2718
29997	NOP53	NOP53 ribosome biogenesis factor	1256.04	1198.25	1117.9	1454.93	1451.2	2045.8	1436.08	0.382471	0.1105	3.46127	0.00053763	0.0084577422745622	3.26952
830	CAPZA2	capping actin protein of muscle Z-line subunit alpha 2	2322.48	2241.45	2608.93	3112.31	2720.39	3761.26	2673.51	0.354293	0.102382	3.46051	0.000539152	0.00846817846454088	3.26829
51186	TCEAL9	transcription elongation factor A like 9	1748.4	1726.12	1842.07	2289.19	2166.63	3790.24	2126.05	0.448336	0.129584	3.4598	0.000540574	0.00846817846454088	3.26714
51639	SF3B6	splicing factor 3b subunit 6	1800.78	1792.25	1936.27	2528.34	2302.16	4297.34	2274.29	0.470428	0.136005	3.45891	0.00054236	0.00846817846454088	3.26571
9861	PSMD6	proteasome 26S subunit, non-ATPase 6	1846.88	1752.35	1853.11	2144.58	2050.46	2463.07	1957.37	0.263479	0.0761746	3.45888	0.000542426	0.00846817846454088	3.26566
6280	S100A9	S100 calcium binding protein A9	205.325	199.519	179.571	258.062	253.645	463.637	254.988	0.471264	0.136263	3.45849	0.000543219	0.00846817846454088	3.26503
619208	FAM229B	family with sequence similarity 229 member B	117.329	124.272	151.605	201.333	160.706	291.222	167.06	0.468362	0.135426	3.45842	0.000543351	0.00846817846454088	3.26492
389084	SNORC	secondary ossification center associated regulator of chondrocyte maturation	60.7594	64.9862	86.8416	105.672	101.651	212.983	106.648	0.491221	0.142208	3.45425	0.000551817	0.00858870230793489	3.25821
1615	DARS1	aspartyl-tRNA synthetase 1	2624.18	2648.47	2714.17	3201.3	2988.55	3967	2882.09	0.307372	0.0889953	3.4538	0.000552739	0.00859070499870531	3.25748
150684	COMMD1	copper metabolism domain containing 1	310.083	323.791	334.119	391.542	441.458	665.03	388.106	0.445365	0.128982	3.45293	0.00055454	0.00859070499870531	3.25607
5805	PTS	6-pyruvoyltetrahydropterin synthase	643.212	589.436	644.688	844.262	740.604	1248.92	725.136	0.434711	0.125902	3.45276	0.000554877	0.00859070499870531	3.2558
162966	ZNF600	zinc finger protein 600	247.228	247.404	278.923	360.397	316.572	339.035	296.336	0.334068	0.0967836	3.4517	0.000557076	0.00861337177957564	3.25409
6223	RPS19	ribosomal protein S19	8235	7956.82	8122.63	10365.9	10105.1	19807.5	10153.1	0.4701	0.136403	3.44641	0.000568097	0.00874913771443686	3.24558
29095	ORMDL2	ORMDL sphingolipid biosynthesis regulator 2	444.172	377.376	413.602	490.54	544.077	734.575	495.433	0.40271	0.116875	3.44565	0.000569693	0.00876220414507268	3.24436
7341	SUMO1	small ubiquitin like modifier 1	2451.33	2301.88	2576.55	3103.42	2728.13	3446.85	2704.51	0.302318	0.0877525	3.44512	0.000570804	0.00876467496730564	3.24351
125144	SNHG29	small nucleolar RNA host gene 29	2716.36	2792.13	2896.68	3420.43	3340.94	4882.68	3211.6	0.381994	0.110888	3.44486	0.000571349	0.00876467496730564	3.2431
440574	MICOS10	mitochondrial contact site and cristae organizing system subunit 10	1962.11	1793.39	1950.99	2454.92	2362.19	4352.4	2331.7	0.460469	0.133746	3.44285	0.000575609	0.00878737635701357	3.23987
6119	RPA3	replication protein A3	831.775	739.93	830.883	1088.98	1016.51	2058.84	1000.84	0.479993	0.139428	3.44259	0.000576174	0.00878737635701357	3.23945
38	ACAT1	acetyl-CoA acetyltransferase 1	1909.73	1941.6	2173.98	2478.28	2363.15	3126.65	2244.55	0.343692	0.09984	3.44243	0.000576512	0.00878737635701357	3.23919
64343	AZI2	5-azacytidine induced 2	1466.61	1357.87	1513.1	1734.13	1621.58	1951.62	1535.85	0.264551	0.076851	3.44239	0.000576598	0.00878737635701357	3.23913
1975	EIF4B	eukaryotic translation initiation factor 4B	4078.21	3737.28	3758.47	4412.63	4477.51	4468.3	4215.12	0.198247	0.0576045	3.44152	0.000578466	0.00878737635701357	3.23772
1622	DBI	diazepam binding inhibitor, acyl-CoA binding protein	2322.48	2114.9	2192.38	2708.54	2857.86	5208.68	2720.11	0.463555	0.13494	3.43525	0.000591997	0.00895252669310009	3.22768
6392	SDHD	succinate dehydrogenase complex subunit D	1090.53	1073.98	1243.75	1539.47	1358.26	1969.01	1300.91	0.40183	0.1171	3.43153	0.000600195	0.00906480708230521	3.22171
23029	RBM34	RNA binding motif protein 34	703.971	715.988	724.907	875.408	827.733	1117.08	791.822	0.336614	0.098131	3.43025	0.000603017	0.00908190555804058	3.21967
9341	VAMP3	vesicle associated membrane protein 3	3403.57	3302.89	3550.94	4037.78	3821.13	4265.46	3700.53	0.226108	0.0659213	3.42997	0.000603652	0.00908190555804058	3.21921
56986	DTWD1	DTW domain containing 1	278.655	270.206	335.591	432.698	348.519	517.245	352.442	0.415094	0.121084	3.42814	0.000607729	0.00912056317481366	3.21629
51060	TXNDC12	thioredoxin domain containing 12	1900.3	1727.26	1818.52	2239.13	2063.04	2719.52	2048.71	0.31997	0.0933395	3.42802	0.000607999	0.00912056317481366	3.2161
9643	MORF4L2	mortality factor 4 like 2	8197.28	8203.08	8355.19	9591.67	9085.7	9943.57	8840.75	0.199677	0.0582542	3.42768	0.000608757	0.00912056317481366	3.21556
100188893	TOMM6	translocase of outer mitochondrial membrane 6	2231.34	2209.53	2309.4	2793.07	2810.42	4530.61	2668.4	0.430874	0.125731	3.42695	0.0006104	0.00912056317481366	3.21439
51131	PHF11	PHD finger protein 11	148.756	163.036	179.571	238.04	200.399	257.898	187.734	0.390988	0.11417	3.42461	0.000615684	0.00914537077523865	3.21064
51248	PDZD11	PDZ domain containing 11	1136.62	1108.19	1047.99	1350.37	1309.85	1870.49	1274.36	0.37551	0.109651	3.4246	0.00061571	0.00914537077523865	3.21062
8992	ATP6V0E1	ATPase H+ transporting V0 subunit e1	2518.37	2499.12	2608.93	3156.81	3095.05	4674.04	3009.77	0.403875	0.117975	3.42339	0.00061845	0.00916337806675647	3.2087
23480	SEC61G	SEC61 translocon subunit gamma	2281.62	2064.74	2374.16	3031.11	2791.06	5454.98	2821.08	0.470931	0.137581	3.42294	0.000619472	0.0091669353102474	3.20798
90427	BMF	Bcl2 modifying factor	224.181	224.601	197.969	271.41	293.337	281.08	284.461	0.338516	0.0989275	3.42186	0.000621948	0.00918039566951128	3.20625
6130	RPL7A	ribosomal protein L7a	5575.2	5716.5	5459.25	6775.23	6952.96	10934.6	6648.28	0.420092	0.122913	3.41781	0.000631269	0.00925966960501472	3.19979
4499	MT1M	metallothionein 1M	20.9515	11.4011	20.6065	28.9207	33.8838	65.199	30.7438	0.477632	0.139786	3.41687	0.000633451	NA	3.19829
10975	UQCR11	ubiquinol-cytochrome c reductase, complex III subunit XI	1938.02	1911.96	1884.76	2487.18	2496.75	5046.4	2440.28	0.478181	0.140067	3.41395	0.000640276	0.00932591541769878	3.19363
10476	ATP5PD	ATP synthase peripheral stalk subunit d	3975.55	3748.68	3778.35	5266.91	4741.8	9185.82	4842.95	0.468646	0.137279	3.41383	0.00064056	0.00932591541769878	3.19344
6234	RPS28	ribosomal protein S28	4895.32	4657.34	5036.08	6606.16	5793.17	11512.7	6010.04	0.463956	0.135987	3.41177	0.000645425	0.0093840436527785	3.19015
6342	SCP2	sterol carrier protein 2	3490.52	3414.62	3733.45	4066.7	4040.89	4716.06	3829.48	0.248895	0.0729584	3.41146	0.000646154	0.0093840436527785	3.18966
7190	HSP90B2P	heat shock protein 90 beta family member 2, pseudogene	452.553	416.14	409.922	511.674	535.364	536.081	484.357	0.281085	0.0824425	3.40947	0.000650899	0.00942958193825743	3.18649
51023	MRPS18C	mitochondrial ribosomal protein S18C	665.211	623.639	622.61	781.972	796.754	1328.61	744.153	0.435553	0.127776	3.40872	0.000652673	0.00943679824357183	3.1853
9446	GSTO1	glutathione S-transferase omega 1	1271.76	1085.38	1262.15	1595.09	1481.21	2819.49	1525.29	0.461121	0.135282	3.40859	0.000653007	0.00943679824357183	3.18508
8886	DDX18	DEAD-box helicase 18	2817.98	2941.48	3118.2	3493.85	3366.12	4006.12	3152.15	0.266161	0.0780989	3.408	0.000654407	0.00944538419054987	3.18415
401152	C4orf3	chromosome 4 open reading frame 3	1685.55	1677.1	1699.3	2175.73	1990.43	3078.84	1998.68	0.402137	0.118086	3.40545	0.000660553	0.00950259106369642	3.18009
100506144	TMEM35B	transmembrane protein 35B	209.515	220.041	237.71	320.353	276.879	381.052	285.663	0.412414	0.121118	3.40507	0.000661478	0.00950259106369642	3.17948
84317	CCDC115	coiled-coil domain containing 115	570.929	521.03	529.145	646.267	636.048	731.678	603.406	0.280584	0.0824129	3.40461	0.000662575	0.00950474417770313	3.17877
10412	NSA2	NSA2 ribosome biogenesis factor	1282.23	1364.71	1298.21	1700.76	1619.65	2676.06	1574.63	0.435075	0.127813	3.40399	0.000664096	0.00951491821167722	3.17777
4712	NDUFB6	NADH:ubiquinone oxidoreductase subunit B6	1007.77	941.73	1127.47	1379.3	1251.77	2458.73	1259.78	0.465448	0.136777	3.40296	0.000666599	0.00953912695628438	3.17614
389203	SMIM20	small integral membrane protein 20	334.177	306.689	338.535	418.238	389.18	604.177	384.226	0.403148	0.118518	3.40157	0.000669995	0.00956435788527714	3.17393
8813	DPM1	dolichyl-phosphate mannosyltransferase subunit 1, catalytic	1661.46	1634.92	1850.9	2137.91	2056.26	3119.41	1979.9	0.397149	0.116866	3.39834	0.000677953	0.00963540311670093	3.1688
5910	RAP1GDS1	Rap1 GTPase-GDP dissociation stimulator 1	1044.43	1068.28	1199.59	1350.37	1280.81	1348.89	1159.04	0.243241	0.0715791	3.39822	0.00067826	0.00963540311670093	3.1686
9556	ATP5MPL	ATP synthase membrane subunit 6.8PL	1510.6	1494.68	1492.5	2065.61	1838.44	3436.71	1866.62	0.46102	0.135714	3.39699	0.000681316	0.00965540732138903	3.16665
200916	RPL22L1	ribosomal protein L22 like 1	496.551	498.227	549.751	697.434	629.271	1063.47	588.015	0.442487	0.130283	3.39636	0.000682879	0.00966587890244073	3.16566
6158	RPL28	ribosomal protein L28	12835.9	12887.8	12444.1	15487	15065.7	23686.1	15038.2	0.397644	0.117102	3.39571	0.000684503	0.00967717760152018	3.16462
51002	TPRKB	TP53RK binding protein	874.726	896.125	997.942	1270.29	1062.98	1874.83	1086.88	0.434172	0.127893	3.3948	0.00068679	0.00969424000472442	3.16318
51642	MRPL48	mitochondrial ribosomal protein L48	443.125	418.42	427.584	569.516	520.843	892.502	497.537	0.439372	0.129438	3.39445	0.000687657	0.00969424000472442	3.16263
51121	RPL26L1	ribosomal protein L26 like 1	508.074	461.744	503.387	619.571	622.494	1053.33	579.753	0.444576	0.130993	3.39389	0.000689078	0.00969424000472442	3.16173
7360	UGP2	UDP-glucose pyrophosphorylase 2	2596.94	2378.27	2555.2	3114.54	2924.66	3638.1	2788.93	0.316526	0.093323	3.39172	0.000694546	0.00971476875790933	3.1583
64776	C11orf1	chromosome 11 open reading frame 1	119.424	117.431	139.094	176.861	162.642	257.898	156.419	0.447701	0.132002	3.39162	0.000694819	0.00971476875790933	3.15813
6193	RPS5	ribosomal protein S5	19447.2	18568.9	19362.7	23439.1	24714.9	46581.1	23879.1	0.463892	0.136786	3.39137	0.000695451	0.00971476875790933	3.15773
51013	EXOSC1	exosome component 1	415.888	419.56	456.286	531.696	517.938	708.496	495.38	0.362576	0.106977	3.38928	0.000700754	0.00974238943602391	3.15443
55856	ACOT13	acyl-CoA thioesterase 13	517.503	588.296	490.876	675.187	668.963	982.332	613.023	0.412073	0.121672	3.38676	0.000707233	0.00980647432703814	3.15044
3895	KTN1	kinectin 1	17135.2	17246.4	17729.7	19317.9	19043.7	21524.4	18400.6	0.191949	0.0566804	3.38651	0.000707873	0.00980647432703814	3.15004
11224	RPL35	ribosomal protein L35	4261.54	4259.45	4398.01	5329.2	5570.5	10258	5305.82	0.461315	0.136236	3.38615	0.000708806	0.0098068287463422	3.14947
597	BCL2A1	BCL2 related protein A1	790.92	784.395	796.293	1044.48	986.503	1874.83	972.483	0.462448	0.136619	3.38495	0.000711914	0.0098229518972431	3.14757
57149	LYRM1	LYR motif containing 1	450.458	404.739	442.303	543.932	531.492	728.78	504.748	0.379497	0.112119	3.38476	0.000712415	0.0098229518972431	3.14727
11067	DEPP1	DEPP1 autophagy regulator	82.7585	107.17	86.8416	134.593	137.472	143.438	128.442	0.4265	0.126295	3.377	0.000732809	0.0100333172525869	3.13501
51389	RWDD1	RWD domain containing 1	662.068	712.568	705.772	957.721	850	1834.27	863.249	0.473983	0.140456	3.37461	0.000739213	0.0100856571999231	3.13123
51371	POMP	proteasome maturation protein	1711.74	1736.39	1904.63	2322.56	2192.77	3561.31	2146.84	0.429406	0.12728	3.37372	0.000741609	0.0101065778189233	3.12983
27071	DAPP1	dual adaptor of phosphotyrosine and 3-phosphoinositides 1	83.8061	95.7691	87.5775	150.165	119.077	118.807	113.15	0.410789	0.121882	3.37039	0.000750608	0.0101573489563594	3.12459
754	PTTG1IP	PTTG1 interacting protein	12508.1	12429.5	13025.5	13874.2	13490.6	14296	13425	0.130775	0.0388041	3.37012	0.000751357	0.0101573489563594	3.12415
57691	KIAA1586	KIAA1586	329.986	328.351	345.895	420.463	425.968	418.722	360.143	0.296138	0.087872	3.3701	0.000751401	0.0101573489563594	3.12413
283131	NEAT1	nuclear paraspeckle assembly transcript 1	1228.81	1116.17	1156.91	1774.17	1602.22	1306.88	1405.67	0.35282	0.104711	3.36947	0.000753128	0.0101586891006539	3.12313
7181	NR2C1	nuclear receptor subfamily 2 group C member 1	617.022	652.142	663.087	797.544	729.954	849.036	679.039	0.268427	0.0796652	3.36943	0.000753234	0.0101586891006539	3.12307
10611	PDLIM5	PDZ and LIM domain 5	2094.1	2198.13	2332.95	2723	2724.26	2448.58	2440.16	0.236857	0.0703495	3.36686	0.000760294	0.0102256028836441	3.11902
9255	AIMP1	aminoacyl tRNA synthetase complex interacting multifunctional protein 1	1026.62	1086.52	1077.42	1306.99	1255.64	1918.3	1214.08	0.387617	0.115134	3.36667	0.000760813	0.0102256028836441	3.11872
1477	CSTF1	cleavage stimulation factor subunit 1	1248.71	1314.55	1347.52	1441.59	1483.14	1606.79	1389.75	0.199074	0.0591474	3.36572	0.000763445	0.0102492247033339	3.11722
3682	ITGAE	integrin subunit alpha E	300.654	288.447	292.906	391.542	359.169	592.586	345.82	0.431561	0.1284	3.36106	0.000776437	0.0103998202007502	3.10989
5155	PDGFB	platelet derived growth factor subunit B	394.936	408.159	395.203	501.663	516.97	447.7	502.422	0.271712	0.0808877	3.35913	0.000781891	0.0104416628667495	3.10685
400569	MED11	mediator complex subunit 11	130.947	116.291	112.6	146.828	170.387	257.898	148.365	0.44872	0.133713	3.35585	0.000791213	0.0105255559330879	3.10171
57862	ZNF410	zinc finger protein 410	913.486	1004.44	916.988	1114.56	1082.35	1289.49	1018.26	0.270377	0.0805816	3.35532	0.000792718	0.0105336273779688	3.10088
50862	RNF141	ring finger protein 141	742.731	767.293	844.13	954.384	940.034	1098.24	856.148	0.302768	0.0902939	3.35314	0.000799014	0.0106003543682293	3.09745
8087	FXR1	FMR1 autosomal homolog 1	5322.73	5393.85	5476.17	6091.15	6003.25	6198.25	5713.15	0.169663	0.0506022	3.35287	0.000799777	0.0106003543682293	3.09703
644068	RPS14P3	ribosomal protein S14 pseudogene 3	138.28	129.972	153.077	195.771	196.526	434.66	195.33	0.477065	0.142295	3.35264	0.000800453	0.0106003543682293	3.09666
10671	DCTN6	dynactin subunit 6	567.786	491.387	518.106	627.357	661.219	905.542	591.718	0.379493	0.11327	3.35034	0.000807113	0.0106764845240592	3.09307
55847	CISD1	CDGSH iron sulfur domain 1	1308.42	1306.56	1376.22	1740.8	1605.13	3006.4	1571.91	0.449566	0.134206	3.34981	0.000808663	0.0106849314379363	3.09223
10109	ARPC2	actin related protein 2/3 complex subunit 2	5859.09	5836.22	5841.94	6789.69	6735.14	8716.38	6503.11	0.30316	0.0905331	3.34861	0.000812176	0.0107192534952012	3.09035
521	ATP5ME	ATP synthase membrane subunit e	1384.9	1322.53	1281.28	1743.03	1719.36	3958.3	1702	0.475676	0.142178	3.34564	0.000820916	0.0108078652431949	3.0857
389538	CCZ1P-OR7E38P	CCZ1P-OR7E38P readthrough	143.518	114.011	115.543	157.952	170.387	244.858	163.713	0.431351	0.128939	3.34539	0.000821656	0.0108078652431949	3.08531
928	CD9	CD9 molecule	2295.24	2362.3	2293.94	2652.92	2680.69	3414.98	2675.44	0.294691	0.0881141	3.34443	0.000824528	0.0108213588321029	3.08379
114876	OSBPL1A	oxysterol binding protein like 1A	1274.9	1340.77	1432.15	1666.28	1622.55	1492.33	1486.29	0.225786	0.0675401	3.34299	0.000828819	0.0108654990977184	3.08154
9694	EMC2	ER membrane protein complex subunit 2	1531.56	1434.26	1530.77	1838.69	1737.76	2505.09	1691.24	0.35913	0.107445	3.34245	0.000830415	0.0108742608262535	3.0807
9648	GCC2	GRIP and coiled-coil domain containing 2	988.912	1027.24	1164.27	1329.24	1215.95	1259.07	1145.83	0.237353	0.0710408	3.34108	0.000834532	0.0109159781877191	3.07856
5204	PFDN5	prefoldin subunit 5	4419.72	4517.11	4406.11	5566.13	5661.5	11253.3	5587.69	0.463109	0.138732	3.33815	0.000843374	0.0109739289605062	3.07398
8876	VNN1	vanin 1	107.9	106.03	97.1448	129.031	153.929	169.517	140.616	0.406017	0.121639	3.33788	0.000844206	0.0109739289605062	3.07355
57291	DANCR	differentiation antagonizing non-protein coding RNA	608.642	623.639	683.694	776.41	756.093	933.07	684.098	0.313444	0.0939173	3.33745	0.000845517	0.0109739289605062	3.07288
55012	PPP2R3C	protein phosphatase 2 regulatory subunit B''gamma	617.022	629.34	683.694	880.97	754.157	886.706	692.246	0.329154	0.0986853	3.33539	0.000851794	0.0110431725148049	3.06967
728730	MAP4K3-DT	MAP4K3 divergent transcript	104.758	129.972	122.167	152.39	154.897	201.392	141.261	0.390114	0.1172	3.32862	0.000872763	0.011252784456412	3.0591
10979	FERMT2	fermitin family member 2	3305.1	3452.25	3536.22	4186.83	3885.99	3732.28	3711.32	0.189606	0.0569954	3.3267	0.000878812	0.0113183293175337	3.0561
1164	CKS2	CDC28 protein kinase regulatory subunit 2	1041.29	1073.98	1117.17	1347.04	1305.98	2060.29	1269.12	0.408512	0.122812	3.32632	0.000880021	0.011321457657155	3.05551
10283	CWC27	CWC27 spliceosome associated cyclophilin	806.634	751.331	829.411	951.047	963.269	1441.62	920.389	0.385489	0.115918	3.32553	0.000882496	0.0113408530621129	3.05429
9318	COPS2	COP9 signalosome subunit 2	2019.73	2135.42	2393.3	2844.24	2659.4	2838.33	2368.64	0.30666	0.0923252	3.32152	0.000895297	0.011417711926986	3.04803
84896	ATAD1	ATPase family AAA domain containing 1	996.245	1052.32	1059.03	1243.59	1183.03	1232.99	1108.47	0.220688	0.0664502	3.32111	0.000896612	0.0114220559178529	3.0474
9702	CEP57	centrosomal protein 57	1566.13	1640.62	1655.14	1987.74	1834.57	2009.58	1724.56	0.242515	0.0730369	3.32045	0.000898731	0.0114366162396297	3.04637
23593	HEBP2	heme binding protein 2	935.485	889.285	1008.25	1191.31	1090.09	1648.81	1097	0.376083	0.113368	3.31736	0.000908719	0.0115261778750932	3.04157
57415	C3orf14	chromosome 3 open reading frame 14	294.369	316.95	322.344	403.778	375.626	604.177	353.474	0.415315	0.125221	3.31665	0.000911039	0.0115310109276222	3.04046
388962	BOLA3	bolA family member 3	819.204	766.153	843.394	1080.08	922.608	1605.34	944.611	0.417628	0.125921	3.31659	0.000911218	0.0115310109276222	3.04038
85437	ZCRB1	zinc finger CCHC-type and RNA binding motif containing 1	1468.7	1401.19	1530.77	1928.79	1780.35	3642.45	1781.65	0.459354	0.138523	3.3161	0.000912842	0.0115310109276222	3.0396
7494	XBP1	X-box binding protein 1	1277	1298.58	1319.55	1545.03	1426.99	1832.82	1434.43	0.271858	0.0820343	3.31396	0.000919848	0.0115920583425583	3.03628
440498	HSBP1L1	heat shock factor binding protein 1 like 1	436.839	383.076	411.394	482.753	518.907	720.087	469.338	0.380398	0.114846	3.31225	0.00092549	0.0116506385396217	3.03363
3925	STMN1	stathmin 1	7963.67	7898.67	8207.27	9727.37	9376.14	13586	8919.57	0.362306	0.109413	3.31136	0.000928438	0.0116752018535126	3.03225
11337	GABARAP	GABA type A receptor-associated protein	2317.24	2227.77	2246.84	2654.03	2710.71	3596.09	2589.79	0.338075	0.102163	3.30916	0.00093578	0.0117297097130335	3.02883
29058	TMEM230	transmembrane protein 230	2256.48	2374.85	2595.68	2992.18	2697.15	3361.37	2641.11	0.288805	0.0872825	3.30886	0.000936775	0.0117297097130335	3.02836
10542	LAMTOR5	late endosomal/lysosomal adaptor, MAPK and MTOR activator 5	1709.64	1606.41	1833.98	2245.8	2066.91	3594.64	2100.32	0.432044	0.130589	3.30842	0.00093824	0.01173550901837	3.02769
51562	MBIP	MAP3K12 binding inhibitory protein 1	512.265	505.068	557.111	656.278	631.207	780.939	566.875	0.331712	0.100338	3.30594	0.000946599	0.0118274440311591	3.02383
157506	RDH10	retinol dehydrogenase 10	930.248	1101.34	1046.51	1301.43	1179.16	1295.29	1227.6	0.267345	0.0808827	3.30534	0.000948623	0.0118347155200846	3.02291
1351	COX8A	cytochrome c oxidase subunit 8A	4378.87	3924.25	3595.83	4838.66	4817.31	7996.3	4713.89	0.416881	0.126142	3.30487	0.000950207	0.0118347155200846	3.02218
4509	ATP8	ATP synthase F0 subunit 8	3912.7	3920.83	4365.63	6034.42	4345.84	7126.98	4614.79	0.399148	0.120824	3.30355	0.000954688	0.0118652685878465	3.02014
100616345	MIR4426	microRNA 4426	75.4255	79.8076	95.6729	131.256	108.428	191.25	104.38	0.460443	0.139451	3.30181	0.000960619	0.0119263229928452	3.01745
54741	LEPROT	leptin receptor overlapping transcript	1116.72	1123.01	1222.41	1413.78	1367.94	1330.06	1247.25	0.230794	0.0699151	3.30106	0.000963211	0.0119458556649213	3.01628
11112	HIBADH	3-hydroxyisobutyrate dehydrogenase	1745.26	1524.33	1699.3	1877.62	1913.95	2163.16	1781.53	0.24006	0.0727395	3.30027	0.000965925	0.0119659624623395	3.01506
79974	CPED1	cadherin like and PC-esterase domain containing 1	131.995	110.591	160.436	233.59	211.048	168.069	166.116	0.426389	0.129226	3.29957	0.000968318	0.0119659624623395	3.01398
6386	SDCBP	syndecan binding protein	1390.13	1409.17	1494.71	1726.34	1590.6	1937.13	1617.08	0.262995	0.0797229	3.29886	0.000970768	0.0119730441612376	3.01288
81853	TMEM14B	transmembrane protein 14B	1632.12	1585.89	1682.37	1988.86	2017.54	3070.15	1900.53	0.401843	0.121821	3.29864	0.000971533	0.0119730441612376	3.01254
4048	LTA4H	leukotriene A4 hydrolase	2241.81	2264.26	2332.21	2668.49	2496.75	3099.13	2463.06	0.250115	0.0758437	3.29777	0.000974555	0.0119976713533154	3.01119
80306	MED28	mediator complex subunit 28	432.649	422.98	423.905	527.247	494.704	708.496	482.961	0.354927	0.107725	3.29475	0.0009851	0.0121147622677483	3.00652
26521	TIMM8B	translocase of inner mitochondrial membrane 8 homolog B	680.924	676.084	674.126	904.329	808.371	1879.18	858.888	0.465164	0.141269	3.29275	0.000992124	0.0121628979108255	3.00343
54951	COMMD8	COMM domain containing 8	394.936	402.458	482.044	570.628	522.779	751.962	476.466	0.399169	0.121227	3.29275	0.000992127	0.0121628979108255	3.00343
8878	SQSTM1	sequestosome 1	11831.3	11812.7	11023	13313.5	13283.4	17141.5	13485.8	0.296939	0.0902942	3.28857	0.00100697	0.0123022505132252	2.99698
22803	XRN2	5'-3' exoribonuclease 2	4494.1	4731.45	4551.82	5110.07	5031.26	5097.11	4749.49	0.142205	0.0432462	3.28827	0.00100804	0.0123022505132252	2.99652
4717	NDUFC1	NADH:ubiquinone oxidoreductase subunit C1	839.108	865.342	919.932	1184.64	995.216	1886.42	1030.4	0.434346	0.132097	3.28808	0.00100874	0.0123022505132252	2.99622
10402	ST3GAL6	ST3 beta-galactoside alpha-2,3-sialyltransferase 6	385.508	383.076	407.714	535.033	444.362	591.138	445.557	0.344057	0.104679	3.28679	0.00101336	0.0123457248196244	2.99424
79009	DDX50	DExD-box helicase 50	1575.55	1520.9	1535.92	1874.28	1706.78	2000.88	1639.1	0.246918	0.0751454	3.28587	0.00101666	0.0123731110396769	2.99282
29103	DNAJC15	DnaJ heat shock protein family (Hsp40) member C15	70.1876	92.3488	86.8416	117.908	129.727	191.25	107.157	0.462776	0.140906	3.28429	0.00102238	0.0124168928841623	2.99039
55364	IMPACT	impact RWD domain protein	765.778	787.815	837.506	957.721	910.991	1033.04	835.409	0.252388	0.0769653	3.27924	0.00104085	0.0126151067864879	2.98261
6902	TBCA	tubulin folding cofactor A	1035.01	991.894	898.59	1223.57	1198.52	2150.12	1162.87	0.436772	0.133252	3.27779	0.00104623	0.0126671815591381	2.98037
175	AGA	aspartylglucosaminidase	619.117	598.557	582.133	775.298	665.091	935.968	676.636	0.33602	0.102559	3.27638	0.00105148	0.0127016484431966	2.9782
6990	DYNLT3	dynein light chain Tctex-type 3	1350.33	1288.32	1527.82	1914.33	1597.38	2000.88	1591.72	0.338746	0.103412	3.27568	0.00105407	0.0127016484431966	2.97713
51110	LACTB2	lactamase beta 2	1229.85	1183.43	1346.78	1559.49	1396.01	1777.76	1362.79	0.292005	0.0891498	3.27544	0.00105497	0.0127016484431966	2.97676
4711	NDUFB5	NADH:ubiquinone oxidoreductase subunit B5	1820.69	1779.71	2034.89	2390.41	2259.57	4178.53	2294.45	0.43704	0.133444	3.27507	0.00105635	0.0127016484431966	2.97619
27068	PPA2	inorganic pyrophosphatase 2	1161.76	1162.91	1421.85	1710.77	1481.21	2632.59	1473.4	0.434594	0.132732	3.27421	0.00105956	0.0127234638824921	2.97487
10056	FARSB	phenylalanyl-tRNA synthetase subunit beta	2926.93	2971.12	3054.17	3427.1	3286.73	3574.35	3000.2	0.19043	0.0581837	3.27291	0.00106448	0.0127693723460548	2.97286
4729	NDUFV2	NADH:ubiquinone oxidoreductase core subunit V2	3227.58	3378.14	3638.52	4343.67	4037.02	6811.12	4007.4	0.414536	0.126688	3.27211	0.00106747	0.0127803364237583	2.97164
28985	MCTS1	MCTS1 re-initiation and release factor	1424.7	1398.91	1608.04	2004.43	1645.79	2594.92	1686.1	0.385337	0.117813	3.27076	0.00107259	0.0128272887912707	2.96957
3006	H1-2	H1.2 linker histone, cluster member	749.017	768.433	745.513	958.833	880.011	1595.2	921.71	0.423658	0.129599	3.26898	0.00107935	0.0128949823753309	2.96684
9147	NEMF	nuclear export mediator factor	2231.34	2092.1	2410.22	2803.08	2607.12	4020.61	2550.07	0.381513	0.116768	3.26727	0.00108589	0.0129335968495676	2.96421
4677	NARS1	asparaginyl-tRNA synthetase 1	5585.68	5457.7	5727.87	6318.06	6223.97	6586.55	5861.39	0.181439	0.0555568	3.26584	0.0010914	0.0129820839792603	2.96201
55246	CCDC25	coiled-coil domain containing 25	850.632	874.463	958.201	1046.71	1036.84	1356.14	996.714	0.308509	0.0945085	3.26436	0.00109713	0.0130180101409721	2.95974
22944	KIN	Kin17 DNA and RNA binding protein	214.753	215.48	199.441	265.848	271.071	469.433	260.05	0.441149	0.135144	3.26428	0.00109742	0.0130180101409721	2.95963
23658	LSM5	LSM5 homolog, U6 small nuclear RNA and mRNA degradation associated	1141.86	1180.01	1337.21	1640.69	1459.91	2596.37	1459.42	0.434057	0.132989	3.26387	0.00109904	0.0130239556453614	2.95899
55737	VPS35	VPS35 retromer complex component	3663.37	3716.75	3858.56	4325.87	4154.16	4474.1	4014.56	0.194418	0.0595791	3.26319	0.00110167	0.0130419474733311	2.95795
10600	USP16	ubiquitin specific peptidase 16	1498.03	1441.1	1560.94	1816.44	1725.17	2238.5	1605.05	0.312252	0.0957333	3.26169	0.00110752	0.0130976679114554	2.95565
54985	HCFC1R1	host cell factor C1 regulator 1	362.461	338.612	328.968	411.564	440.49	718.638	427.212	0.424192	0.130064	3.26141	0.00110861	0.0130976679114554	2.95522
55854	ZC3H15	zinc finger CCCH-type containing 15	2273.24	2316.7	2358.71	2784.18	2748.46	4084.36	2610.6	0.3734	0.114505	3.26098	0.00111026	0.0131040009386193	2.95457
5687	PSMA6	proteasome 20S subunit alpha 6	4583.15	4547.89	4939.67	5830.86	5733.14	9011.95	5619.78	0.406357	0.12467	3.25945	0.00111627	0.0131484444686604	2.95223
5997	RGS2	regulator of G protein signaling 2	633.784	717.128	761.704	919.901	824.829	1190.97	805.449	0.37454	0.114909	3.25945	0.00111627	0.0131484444686604	2.95223
10591	DNPH1	2'-deoxynucleoside 5'-phosphate N-hydrolase 1	495.503	467.444	490.876	647.379	565.376	1077.96	602.51	0.436518	0.133983	3.25802	0.00112193	0.013201819393883	2.95003
134510	UBLCP1	ubiquitin like domain containing CTD phosphatase 1	828.633	820.878	864.736	1119.01	913.895	1212.7	922.951	0.315815	0.0969663	3.25696	0.00112613	0.0132310030152712	2.94841
26263	FBXO22	F-box protein 22	579.31	567.774	658.671	736.366	725.114	925.826	680.685	0.335199	0.102922	3.25682	0.00112667	0.0132310030152712	2.9482
11103	KRR1	KRR1 small subunit processome component homolog	2137.06	2077.28	2367.54	2625.11	2577.11	3068.7	2339.75	0.291281	0.0894979	3.25461	0.00113546	0.0133209633946292	2.94483
6748	SSR4	signal sequence receptor subunit 4	2874.55	2731.7	2874.6	3548.35	3387.41	6078	3474.42	0.427583	0.131401	3.25403	0.00113782	0.0133219476683955	2.94393
3364	HUS1	HUS1 checkpoint clamp component	457.791	495.947	458.494	569.516	531.492	633.155	497.934	0.265925	0.08176	3.25251	0.00114391	0.0133610779863193	2.94161
4535	ND1	NADH dehydrogenase subunit 1	31800.2	36010.3	34928.7	43182	43599.8	37951.6	36816.3	0.256506	0.0788968	3.25115	0.00114937	0.0133794285714741	2.93954
55892	MYNN	myoneurin	514.36	579.175	617.458	720.793	651.537	769.348	606.615	0.283818	0.087318	3.25039	0.00115247	0.013399807298942	2.93837
1603	DAD1	defender against cell death 1	3262.15	3133.02	3244.78	3764.14	3941.17	5734.61	3796.82	0.377569	0.116181	3.24984	0.0011547	0.0134124086334223	2.93753
64976	MRPL40	mitochondrial ribosomal protein L40	540.549	571.194	524.729	639.593	676.708	996.82	625.108	0.385516	0.118648	3.24924	0.00115712	0.0134233057669399	2.93662
4725	NDUFS5	NADH:ubiquinone oxidoreductase subunit S5	3565.95	3501.27	3320.59	4273.59	4416.51	9164.08	4319.29	0.456666	0.140563	3.24884	0.00115877	0.0134233057669399	2.936
6166	RPL36AL	ribosomal protein L36a like	3122.82	2975.68	2943.05	3818.65	3661.39	7387.77	3725.33	0.448426	0.138074	3.24773	0.0011633	0.0134455890854614	2.93431
5052	PRDX1	peroxiredoxin 1	14829.5	14857.9	14848.4	17919.7	17215.9	26070.9	17113.7	0.368127	0.113387	3.24665	0.00116774	0.0134836033876369	2.93266
2971	GTF3A	general transcription factor IIIA	3055.78	2977.96	3260.98	3679.6	3616.86	5075.38	3489.81	0.343481	0.105806	3.24633	0.00116903	0.0134852738464109	2.93217
55005	RMND1	required for meiotic nuclear division 1 homolog	371.89	357.994	367.973	441.597	438.553	596.933	414.52	0.34854	0.107396	3.24536	0.00117302	0.0134977393109572	2.93069
51028	VPS36	vacuolar protein sorting 36 homolog	347.795	405.879	385.636	461.619	447.266	538.978	421.635	0.299253	0.0922142	3.2452	0.0011737	0.0134977393109572	2.93044
9101	USP8	ubiquitin specific peptidase 8	1216.24	1329.37	1343.1	1542.81	1518	1506.82	1379.64	0.217774	0.0671283	3.24414	0.00117805	0.0135094835521271	2.92884
26503	SLC17A5	solute carrier family 17 member 5	306.94	351.153	361.349	484.978	402.733	488.268	405.705	0.351792	0.108448	3.24386	0.00117922	0.0135097037275495	2.92841
100505817	LINC02582	long intergenic non-protein coding RNA 2582	3137.49	3220.81	3147.64	3696.29	3459.05	4324.87	3563.71	0.249404	0.0768995	3.24324	0.00118177	0.0135257347571475	2.92747
5203	PFDN4	prefoldin subunit 4	674.639	693.186	878.719	1082.3	897.437	1647.36	910.138	0.443106	0.13667	3.24216	0.00118627	0.0135507523409382	2.92582
79768	KATNBL1	katanin regulatory subunit B1 like 1	603.404	617.939	744.777	866.509	759.966	1048.98	741.316	0.357911	0.110467	3.23998	0.00119539	0.0135946421088667	2.92249
10135	NAMPT	nicotinamide phosphoribosyltransferase	1949.54	2078.42	2229.92	2628.45	2465.77	2461.62	2298.85	0.249523	0.0770148	3.23994	0.00119555	0.0135946421088667	2.92243
7423	VEGFB	vascular endothelial growth factor B	613.88	595.137	618.93	736.366	699.943	934.519	708.953	0.318276	0.0982376	3.23985	0.00119591	0.0135946421088667	2.9223
196394	AMN1	antagonist of mitotic exit network 1 homolog	82.7585	75.2472	85.3697	115.683	110.364	126.051	92.8334	0.394545	0.121978	3.23455	0.00121834	0.0137812054416063	2.91423
10325	RRAGB	Ras related GTP binding B	322.653	334.052	333.383	389.317	398.861	475.228	362.04	0.302169	0.0934242	3.23438	0.00121908	0.0137812054416063	2.91397
149111	CNIH3	cornichon family AMPA receptor auxiliary protein 3	496.551	468.585	452.607	553.943	582.802	565.058	533.162	0.246409	0.076186	3.23431	0.00121938	0.0137812054416063	2.91386
7518	XRCC4	X-ray repair cross complementing 4	229.419	242.843	282.603	342.599	319.476	450.598	301.842	0.405451	0.125454	3.23186	0.00122986	0.0138345082909745	2.91014
29082	CHMP4A	charged multivesicular body protein 4A	691.4	607.678	665.295	767.511	835.478	1350.34	779.693	0.417001	0.129034	3.23171	0.00123054	0.0138345082909745	2.9099
56954	NIT2	nitrilase family member 2	1414.23	1346.47	1404.18	1620.67	1694.19	2332.68	1587.81	0.356775	0.110475	3.22946	0.00124022	0.0139094888956439	2.9065
8100	IFT88	intraflagellar transport 88	231.514	229.162	239.182	313.679	279.784	289.773	241.924	0.294213	0.0911847	3.22656	0.00125286	0.0140278224501587	2.9021
5706	PSMC6	proteasome 26S subunit, ATPase 6	3079.87	3076.01	3443.49	3981.05	3793.05	5795.47	3721.99	0.385285	0.119423	3.22622	0.00125437	0.0140278224501587	2.90158
6029	RN7SL1	RNA component of signal recognition particle 7SL1	806.634	508.488	660.143	713.007	1223.69	1370.63	797.315	0.449737	0.139573	3.22224	0.00127193	0.0141971236410233	2.89554
7251	TSG101	tumor susceptibility 101	1070.62	1060.3	1040.63	1170.18	1222.72	1489.43	1127.11	0.262477	0.0815073	3.22029	0.0012806	0.0142631283307946	2.89259
6637	SNRPG	small nuclear ribonucleoprotein polypeptide G	683.02	635.04	721.963	919.901	824.829	1435.83	806.089	0.430674	0.133739	3.22026	0.00128075	0.0142631283307946	2.89254
51020	HDDC2	HD domain containing 2	841.204	836.84	875.775	1018.9	1016.51	1598.1	985.653	0.387952	0.120478	3.22009	0.00128149	0.0142631283307946	2.89228
3476	IGBP1	immunoglobulin binding protein 1	1032.91	1062.58	1078.9	1251.38	1261.45	1869.04	1222.65	0.368667	0.114544	3.21856	0.00128835	0.0142907567746636	2.88997
8559	PRPF18	pre-mRNA processing factor 18	311.13	329.491	328.232	398.216	391.116	472.331	359.794	0.320846	0.0998218	3.21419	0.00130812	0.0144907370297371	2.88335
9582	APOBEC3B	apolipoprotein B mRNA editing enzyme catalytic subunit 3B	485.028	523.31	490.876	558.392	594.419	680.967	574.379	0.260953	0.0812373	3.21223	0.00131708	0.0145499376086027	2.88039
10668	CGRRF1	cell growth regulator with ring finger domain 1	681.972	731.95	743.305	908.778	837.414	1244.58	803.259	0.371166	0.115558	3.21195	0.00131838	0.0145499376086027	2.87996
6288	SAA1	serum amyloid A1	309.035	285.027	279.659	367.071	379.499	802.672	407.917	0.454112	0.141383	3.21194	0.00131843	0.0145499376086027	2.87994
22931	RAB18	RAB18, member RAS oncogene family	1611.17	1605.27	1688.26	1886.52	1827.79	2093.61	1724.14	0.225208	0.0701246	3.21155	0.00132023	0.0145560556728356	2.87935
84081	NSRP1	nuclear speckle splicing regulatory protein 1	535.311	525.59	449.663	602.886	658.314	1079.41	606.047	0.427526	0.133187	3.20997	0.00132748	0.0146066836439956	2.87697
23595	ORC3	origin recognition complex subunit 3	689.305	705.727	816.164	1046.71	876.139	976.536	838.685	0.328651	0.102389	3.20983	0.00132812	0.0146066836439956	2.87676
10200	MPHOSPH6	M-phase phosphoprotein 6	478.742	524.45	493.084	596.212	585.706	775.144	550.789	0.325591	0.101449	3.2094	0.00133012	0.0146101115323752	2.87611
257194	NEGR1	neuronal growth regulator 1	578.262	613.378	699.884	770.848	729.954	863.525	632.096	0.281043	0.0875784	3.20905	0.00133176	0.0146144076097954	2.87558
4709	NDUFB3	NADH:ubiquinone oxidoreductase subunit B3	1041.29	1006.72	1013.4	1322.57	1263.38	2212.42	1220.61	0.431591	0.134517	3.20846	0.00133448	0.0146280115731517	2.87469
6175	RPLP0	ribosomal protein lateral stalk subunit P0	29715.5	28795.7	29470.9	35033	35375.7	55058.4	34460.6	0.38976	0.121497	3.20797	0.00133674	0.0146280115731517	2.87395
388335	TMEM220	transmembrane protein 220	65.9973	76.3873	78.0102	104.56	91.9704	134.745	98.3031	0.406137	0.126631	3.20725	0.00134013	0.0146513667676569	2.87285
84324	SARNP	SAP domain containing ribonucleoprotein	1016.15	1036.36	1059.76	1249.15	1280.81	2124.04	1201.11	0.413449	0.129008	3.20482	0.00135145	0.0147339414220842	2.8692
51374	ATRAID	all-trans retinoic acid induced differentiation factor	1865.73	1691.92	1687.52	2129.01	2033.03	3026.68	1998.69	0.363754	0.11353	3.20403	0.00135517	0.0147470466992306	2.86801
134145	ATPSCKMT	ATP synthase c subunit lysine N-methyltransferase	403.317	346.593	395.939	452.72	451.139	534.632	419.537	0.283658	0.0885544	3.2032	0.00135908	0.0147621847336637	2.86676
84791	LINC00467	long intergenic non-protein coding RNA 467	193.802	166.456	153.813	214.681	243.964	486.819	230.346	0.45523	0.142216	3.20097	0.00136966	0.0147983934665101	2.86339
55329	MNS1	meiosis specific nuclear structural 1	215.801	224.601	219.312	266.96	273.975	411.478	233.798	0.394202	0.123153	3.2009	0.00136999	0.0147983934665101	2.86328
25847	ANAPC13	anaphase promoting complex subunit 13	641.117	534.711	648.368	803.106	679.613	1046.08	673.636	0.369652	0.115559	3.19881	0.00137997	0.0148787871548763	2.86013
5162	PDHB	pyruvate dehydrogenase E1 subunit beta	2296.29	2248.29	2361.65	2716.32	2588.72	3556.97	2491.19	0.31019	0.0970017	3.19778	0.00138492	0.0149086574504301	2.85858
128387	TATDN3	TatD DNase domain containing 3	294.369	307.829	349.574	374.857	395.957	456.393	331.517	0.308544	0.0964893	3.1977	0.00138528	0.0149086574504301	2.85846
53340	SPA17	sperm autoantigenic protein 17	296.464	304.409	273.036	341.487	374.658	467.984	329.018	0.354268	0.110811	3.19706	0.00138835	0.0149279141263732	2.8575
112770	GLMP	glycosylated lysosomal membrane protein	1143.95	1125.29	1141.45	1282.52	1277.9	1498.13	1318.52	0.230103	0.0720027	3.19576	0.00139464	0.0149544056789928	2.85554
100506233	RAB30-DT	RAB30 divergent transcript	171.802	142.514	184.722	213.568	215.888	283.978	191.475	0.383945	0.120253	3.1928	0.00140901	0.0150946769917465	2.85109
5684	PSMA3	proteasome 20S subunit alpha 3	5424.35	5328.87	6048	7195.7	6598.63	11262	6525.1	0.411657	0.128993	3.19131	0.00141628	0.0151381989837725	2.84885
10099	TSPAN3	tetraspanin 3	2348.67	2356.6	2357.97	2651.81	2710.71	3535.23	2659.77	0.292509	0.0916617	3.19118	0.00141695	0.0151381989837725	2.84865
4189	DNAJB9	DnaJ heat shock protein family (Hsp40) member B9	325.796	357.994	366.501	471.63	408.542	518.694	406.591	0.338849	0.106237	3.18956	0.00142488	0.0151952942949628	2.84622
10549	PRDX4	peroxiredoxin 4	2683.89	2643.91	2779.67	3363.7	3153.13	5150.72	3126.51	0.393622	0.123433	3.18895	0.00142791	0.0152016221234492	2.8453
25879	DCAF13	DDB1 and CUL4 associated factor 13	3883.36	4221.82	4317.06	5126.75	4782.46	7077.71	4704.39	0.361879	0.11348	3.18892	0.00142807	0.0152016221234492	2.84525
10923	SUB1	SUB1 regulator of transcription	3749.27	3691.67	4241.26	4848.67	4809.57	8262.89	4697.66	0.422384	0.132497	3.18788	0.00143318	0.0152422016260461	2.8437
4190	MDH1	malate dehydrogenase 1	4436.48	4477.21	4779.23	5716.29	5361.39	8771.44	5424.49	0.397194	0.124632	3.18693	0.00143791	0.0152648017420752	2.84227
60592	SCOC	short coiled-coil protein	2103.53	2090.96	2385.94	3006.64	2490.94	3446.85	2467.41	0.357155	0.112137	3.18499	0.00144758	0.0153535510929494	2.83936
91612	CHURC1	churchill domain containing 1	1623.74	1745.51	1864.89	2154.59	2005.92	2845.57	1966.17	0.345213	0.108424	3.18391	0.00145299	0.0153969871496846	2.83774
80195	TMEM254	transmembrane protein 254	1823.83	1695.34	1811.16	2108.99	2001.08	2040	1837.6	0.195259	0.0613423	3.1831	0.00145708	0.0154124209047367	2.83652
25912	C1orf43	chromosome 1 open reading frame 43	4287.73	4411.08	4384.03	4936.54	4930.58	6359.08	4791.36	0.277314	0.0871486	3.18208	0.0014622	0.0154526064086265	2.83499
120534	ARL14EP	ADP ribosylation factor like GTPase 14 effector protein	703.971	652.142	724.907	849.824	779.328	927.275	752.078	0.263534	0.0828358	3.1814	0.00146563	0.015469709954232	2.83397
57820	CCNB1IP1	cyclin B1 interacting protein 1	625.403	625.92	702.828	801.994	810.307	946.11	717.783	0.32592	0.102451	3.18124	0.00146645	0.015469709954232	2.83373
56945	MRPS22	mitochondrial ribosomal protein S22	754.255	755.892	891.23	1040.03	949.715	1399.61	916.027	0.380714	0.119756	3.17909	0.00147737	0.0155708737046877	2.83051
9167	COX7A2L	cytochrome c oxidase subunit 7A2 like	2185.24	2186.73	2140.87	2583.95	2698.12	4324.87	2607.13	0.405049	0.127448	3.17815	0.00148217	0.0156074247008378	2.8291
10169	SERF2	small EDRK-rich factor 2	7668.26	7654.69	6881.83	8622.82	9803.07	19164.2	9382.64	0.445771	0.140329	3.17662	0.00149004	0.0156624473612863	2.8268
11321	GPN1	GPN-loop GTPase 1	1437.27	1443.38	1508.69	1726.34	1631.26	1908.16	1575.79	0.239876	0.0755132	3.17661	0.00149007	0.0156624473612863	2.82679
23788	MTCH2	mitochondrial carrier 2	2682.84	2731.7	2765.68	3115.65	3060.19	4037.99	2940.36	0.283556	0.0892928	3.17558	0.00149539	0.0156825848681807	2.82525
27243	CHMP2A	charged multivesicular body protein 2A	1960.01	2003.17	1740.51	2316.99	2400.91	4203.16	2341.96	0.427645	0.134676	3.17536	0.00149652	0.0156825848681807	2.82492
9076	CLDN1	claudin 1	251.418	230.302	233.295	317.016	301.082	285.427	286.323	0.29871	0.0940823	3.17499	0.00149843	0.0156825848681807	2.82436
22826	DNAJC8	DnaJ heat shock protein family (Hsp40) member C8	3240.15	3138.72	3182.23	3630.66	3858.88	5592.63	3651.5	0.361521	0.113867	3.17494	0.00149868	0.0156825848681807	2.82429
26520	TIMM9	translocase of inner mitochondrial membrane 9	1090.53	1016.98	1170.89	1405.99	1211.1	1857.45	1176.18	0.358872	0.113215	3.16983	0.00152527	0.0158617521172419	2.81665
64431	ACTR6	actin related protein 6	896.725	815.178	903.741	1102.32	1023.29	1577.82	1002.62	0.382324	0.120648	3.16893	0.00153003	0.015897160939915	2.8153
644919	LINC02315	long intergenic non-protein coding RNA 2315	39.8079	37.6236	45.6286	74.5265	52.2779	85.4831	54.8339	0.443683	0.140045	3.16816	0.00153409	0.0159110720708029	2.81415
6188	RPS3	ribosomal protein S3	16059.3	15380.1	15050.1	18689.5	19260.5	33990.4	19098.8	0.423497	0.133715	3.16717	0.0015393	0.0159433301928355	2.81268
81892	SLIRP	SRA stem-loop interacting RNA binding protein	1088.43	932.609	1146.6	1428.24	1243.05	2605.06	1279.6	0.442406	0.139716	3.16647	0.00154299	0.0159610133012189	2.81164
84060	RBM48	RNA binding motif protein 48	253.513	256.524	259.789	354.835	291.401	321.648	289.051	0.288523	0.0911655	3.16482	0.00155177	0.0160376470076659	2.80917
139341	FUNDC1	FUN14 domain containing 1	494.456	505.068	575.51	655.165	605.068	983.781	619.21	0.383989	0.121423	3.1624	0.00156474	0.0161573546737915	2.80556
5867	RAB4A	RAB4A, member RAS oncogene family	826.538	850.521	892.702	1057.83	951.651	1204.01	914.323	0.282714	0.0894303	3.16128	0.0015708	0.0161799564573119	2.80388
6274	S100A3	S100 calcium binding protein A3	89.044	106.03	116.279	154.615	124.886	188.353	135.247	0.40468	0.128014	3.16123	0.00157106	0.0161799564573119	2.80381
120224	TMEM45B	transmembrane protein 45B	777.301	822.018	765.384	932.137	887.756	1043.18	896.079	0.250366	0.0792161	3.16054	0.00157474	0.0161914735687762	2.80279
163081	ZNF567	zinc finger protein 567	149.803	145.934	178.835	215.793	217.825	197.046	185.351	0.335467	0.106143	3.16051	0.00157494	0.0161914735687762	2.80274
6317	SERPINB3	serpin family B member 3	95.3294	139.093	129.526	162.401	165.547	204.29	153.594	0.395882	0.125271	3.16021	0.00157655	0.016193787923605	2.80229
112616	CMTM7	CKLF like MARVEL transmembrane domain containing 7	812.919	940.589	760.968	987.754	981.663	1154.75	951.223	0.279506	0.0884615	3.15964	0.00157963	0.0162113149568725	2.80144
84316	NAA38	N-alpha-acetyltransferase 38, NatC auxiliary subunit	1376.51	1328.23	1410.81	1698.54	1728.07	3422.22	1682.18	0.441287	0.139697	3.1589	0.00158366	0.0162384493185258	2.80034
3157	HMGCS1	3-hydroxy-3-methylglutaryl-CoA synthase 1	1310.52	1264.38	1394.62	1665.17	1559.62	1480.74	1444.07	0.227945	0.0721715	3.15838	0.00158647	0.0162387933117778	2.79957
9552	SPAG7	sperm associated antigen 7	368.747	413.859	428.32	474.967	495.672	659.234	466.296	0.345351	0.109413	3.1564	0.00159729	0.0162948253890542	2.79662
3313	HSPA9	heat shock protein family A (Hsp70) member 9	9592.65	9251.98	9431.88	10715.1	10132.2	11719.9	9827.32	0.193357	0.0612597	3.15636	0.00159753	0.0162948253890542	2.79655
84365	NIFK	nucleolar protein interacting with the FHA domain of MKI67	1224.62	1330.51	1409.34	1651.82	1512.19	2111	1480.62	0.339236	0.107486	3.15611	0.00159889	0.0162948253890542	2.79618
55591	VEZT	vezatin, adherens junctions transmembrane protein	3074.64	3005.33	3277.9	3621.76	3531.66	3487.42	3212.39	0.17694	0.0560865	3.15476	0.00160628	0.016335748084965	2.79418
5683	PSMA2	proteasome 20S subunit alpha 2	3977.65	3723.59	4194.89	5078.92	4666.29	8248.4	4728.46	0.414389	0.13137	3.15437	0.00160847	0.016335748084965	2.79359
221154	MICU2	mitochondrial calcium uptake 2	577.214	541.552	645.424	731.917	687.358	1050.43	666.582	0.373436	0.118454	3.15258	0.00161834	0.0164216336234447	2.79093
117143	TADA1	transcriptional adaptor 1	359.319	331.772	421.697	439.372	471.469	546.223	394.482	0.321454	0.101992	3.15176	0.00162291	0.016453743628959	2.78971
23582	CCNDBP1	cyclin D1 binding protein 1	761.588	841.4	803.653	1001.1	881.947	1138.81	904.303	0.287149	0.0911153	3.15149	0.00162438	0.0164544225830795	2.78931
55100	WDR70	WD repeat domain 70	688.257	660.123	677.806	771.961	778.36	1018.55	744.692	0.295257	0.0937391	3.14977	0.00163397	0.0164802718532566	2.78676
28972	SPCS1	signal peptidase complex subunit 1	2799.12	2923.24	2932.01	3607.3	3268.34	5246.35	3323.17	0.375558	0.119273	3.14872	0.00163988	0.0165256557993375	2.78519
57561	ARRDC3	arrestin domain containing 3	1266.52	1176.59	1261.41	1508.33	1464.75	1372.08	1324.18	0.216284	0.0687205	3.14731	0.00164783	0.0165915078826997	2.78309
23673	STX12	syntaxin 12	920.819	972.513	1048.72	1129.02	1159.79	1141.71	1041.65	0.206331	0.0655842	3.14605	0.0016549	0.0166484833810947	2.78123
9141	PDCD5	programmed cell death 5	936.533	933.749	995.735	1256.94	1089.12	2015.37	1102.92	0.415956	0.132307	3.14388	0.00166723	0.016715054938731	2.77801
57038	RARS2	arginyl-tRNA synthetase 2, mitochondrial	535.311	530.15	593.908	680.749	638.952	691.109	593.401	0.247734	0.0788314	3.14257	0.0016747	0.0167612622360674	2.77606
800	CALD1	caldesmon 1	3262.15	3217.39	3425.09	3607.3	3591.69	3740.97	3496.35	0.13761	0.0438038	3.14152	0.00168072	0.0168066172540035	2.7745
170712	COX7B2	cytochrome c oxidase subunit 7B2	46.0933	46.7444	38.2692	70.0771	65.8314	128.949	65.887	0.444821	0.141616	3.14103	0.00168353	0.0168066172540035	2.77378
64979	MRPL36	mitochondrial ribosomal protein L36	696.638	651.002	684.43	829.802	818.052	1344.55	802.792	0.400986	0.127684	3.14046	0.00168683	0.016825219255391	2.77293
8763	CD164	CD164 molecule	4869.13	5042.7	5521.8	6361.45	5874.49	6066.4	5624.02	0.228165	0.0726608	3.14014	0.00168865	0.0168290161937653	2.77246
7419	VDAC3	voltage dependent anion channel 3	1768.31	1729.54	1792.03	2057.82	2033.03	2545.66	1915.5	0.287256	0.0914951	3.13957	0.00169193	0.0168474613257716	2.77162
115209	OMA1	OMA1 zinc metallopeptidase	193.802	190.398	225.935	274.747	249.772	283.978	219.345	0.329775	0.10511	3.13744	0.00170431	0.0169375219353812	2.76845
2495	FTH1	ferritin heavy chain 1	54289.6	55860.8	55624.3	66763.5	62963.9	96067.1	64633.6	0.356787	0.113774	3.13593	0.00171312	0.0170006101910104	2.76621
29071	C1GALT1C1	C1GALT1 specific chaperone 1	690.353	739.93	838.242	917.677	893.565	1237.33	849.025	0.344795	0.109965	3.1355	0.00171561	0.0170110044878969	2.76558
9541	CIR1	corepressor interacting with RBPJ, CIR1	735.398	616.799	652.048	860.947	782.232	1515.51	782.849	0.426623	0.136081	3.13507	0.00171812	0.0170214539012146	2.76495
387103	CENPW	centromere protein W	678.829	579.175	615.251	789.758	804.499	1557.53	791.824	0.439632	0.140283	3.1339	0.001725	0.0170607952570426	2.76321
84661	DPY30	dpy-30 histone methyltransferase complex regulatory subunit	873.678	834.559	868.416	1116.78	991.344	1811.08	1021.9	0.414259	0.132274	3.13183	0.00173718	0.0171666909157117	2.76016
103344932	PGM5P4-AS1	PGM5P4 antisense RNA 1	5.23788	9.12087	8.0954	21.1344	13.5535	26.0796	11.7308	0.395021	0.12614	3.13161	0.0017385	NA	2.75983
11345	GABARAPL2	GABA type A receptor associated protein like 2	955.389	986.194	966.297	1172.4	1092.03	1501.03	1064.17	0.315595	0.100819	3.1303	0.00174626	0.0172419363794383	2.75789
2965	GTF2H1	general transcription factor IIH subunit 1	1218.33	1402.33	1430.68	1648.48	1576.08	1760.37	1483.75	0.267397	0.0854334	3.12988	0.00174875	0.0172520250884531	2.75727
1195	CLK1	CDC like kinase 1	852.727	735.37	1067.12	1249.15	1045.56	1308.33	1029.73	0.351723	0.112417	3.12875	0.00175551	0.0173041332469356	2.7556
729678	LINC00847	long intergenic non-protein coding RNA 847	276.56	307.829	292.906	368.183	326.253	467.984	333.24	0.330897	0.10582	3.12699	0.00176606	0.0173642593872045	2.753
10632	ATP5MG	ATP synthase membrane subunit g	4028.98	3975.56	4032.98	4964.35	4855.07	9067.01	4893.29	0.424073	0.135738	3.12419	0.00178295	0.0174822372476074	2.74886
6338	SCNN1B	sodium channel epithelial 1 subunit beta	135.137	127.692	119.959	167.963	173.292	163.722	156.996	0.3368	0.10781	3.12401	0.00178402	0.0174822372476074	2.7486
137392	CIBAR1	CBY1 interacting BAR domain containing 1	97.4246	87.7884	105.24	131.256	125.854	175.313	118.664	0.398551	0.127612	3.12314	0.00178932	0.0175186504253849	2.74731
11017	SNRNP27	small nuclear ribonucleoprotein U4/U6.U5 subunit 27	585.595	616.799	688.845	760.837	728.986	1070.71	705.216	0.349292	0.111848	3.12291	0.00179073	0.0175186504253849	2.74697
25994	HIGD1A	HIG1 hypoxia inducible domain family member 1A	2762.46	2560.68	2963.65	3476.05	3306.09	4701.57	3158.52	0.367382	0.117721	3.12079	0.00180366	0.0176157136436746	2.74385
8491	MAP4K3	mitogen-activated protein kinase kinase kinase kinase 3	1897.16	1881.18	2056.23	2527.23	2287.64	2096.51	2145.6	0.227287	0.0728481	3.12002	0.00180841	0.0176474268832611	2.7427
284184	NDUFAF8	NADH:ubiquinone oxidoreductase complex assembly factor 8	725.97	827.719	870.624	995.54	1025.23	2077.67	1045.98	0.438259	0.14054	3.11838	0.00181847	0.0177308746960607	2.74029
25949	SYF2	SYF2 pre-mRNA splicing factor	1038.15	1001.02	1042.1	1301.43	1206.26	2181.99	1230.64	0.413151	0.132598	3.11582	0.00183432	0.0178297170910465	2.73652
80145	THOC7	THO complex 7	920.819	848.241	977.336	1116.78	1066.86	1647.36	1034.11	0.370308	0.11885	3.11576	0.0018347	0.0178297170910465	2.73644
8664	EIF3D	eukaryotic translation initiation factor 3 subunit D	3714.7	3749.82	3472.19	3975.49	4181.26	4872.54	3930.87	0.233163	0.0748471	3.11519	0.00183829	0.0178498090435438	2.73559
83943	IMMP2L	inner mitochondrial membrane peptidase subunit 2	313.225	299.849	299.53	392.654	360.137	563.609	350.228	0.388241	0.124652	3.1146	0.00184195	0.0178558279416791	2.73472
5732	PTGER2	prostaglandin E receptor 2	285.988	258.805	297.322	391.542	317.54	353.523	331.597	0.287832	0.0924859	3.11218	0.00185714	0.0179881783718505	2.73116
56180	MOSPD1	motile sperm domain containing 1	767.873	827.719	871.36	1071.18	926.481	1092.45	909.072	0.284036	0.0912885	3.11141	0.00186199	0.0180053858007666	2.73002
29080	CCDC59	coiled-coil domain containing 59	869.488	865.342	950.106	1115.67	1035.88	1706.76	1011.75	0.387425	0.124546	3.11069	0.00186648	0.0180190887480506	2.72898
151525	WDSUB1	WD repeat, sterile alpha motif and U-box domain containing 1	196.944	189.258	209.745	254.725	244.932	263.694	214.335	0.301334	0.0969478	3.10821	0.00188224	0.0181562295611111	2.72533
378	ARF4	ADP ribosylation factor 4	8087.29	8379.8	8590.69	9914.24	8962.75	11047.6	9089.13	0.23575	0.0759774	3.10289	0.00191638	0.018394756698235	2.71752
51575	ESF1	ESF1 nucleolar pre-rRNA processing protein homolog	1636.31	1429.7	1561.68	1830.9	1929.44	3809.07	1897.36	0.431713	0.139178	3.10188	0.00192299	0.0184430664778387	2.71602
583	BBS2	Bardet-Biedl syndrome 2	596.071	544.972	612.307	657.39	691.23	756.308	626.22	0.236399	0.0762287	3.10119	0.00192745	0.0184568922580319	2.71502
9126	SMC3	structural maintenance of chromosomes 3	2079.44	2041.93	2102.6	2378.17	2227.62	2396.43	2043.43	0.161924	0.052214	3.10117	0.00192758	0.0184568922580319	2.71499
9166	EBAG9	estrogen receptor binding site associated antigen 9	595.023	529.01	624.082	692.985	676.708	780.939	617.03	0.262521	0.0846741	3.10037	0.00193281	0.0184918772988528	2.71381
51637	RTRAF	RNA transcription, translation and transport factor	6108.42	6166.85	6677.24	7627.28	7318.91	10786.8	7170.6	0.352963	0.113872	3.09964	0.00193753	0.018521916097758	2.71275
6633	SNRPD2	small nuclear ribonucleoprotein D2 polypeptide	4222.78	4086.15	3952.76	4869.8	5036.1	10014.6	5040.61	0.43012	0.138783	3.09923	0.00194022	0.018532505989663	2.71215
219402	MTIF3	mitochondrial translational initiation factor 3	276.56	291.868	287.755	337.038	374.658	608.524	340.983	0.41533	0.134071	3.09783	0.00194941	0.0185767752055982	2.7101
80184	CEP290	centrosomal protein 290	931.295	1003.3	1071.54	1123.46	1207.23	1306.88	1016.92	0.247894	0.0800594	3.09637	0.00195903	0.0186362188322701	2.70796
51138	COPS4	COP9 signalosome subunit 4	920.819	974.793	1022.96	1208	1184	1658.95	1081.94	0.36678	0.118466	3.09609	0.00196093	0.0186391715173078	2.70754
11034	DSTN	destrin, actin depolymerizing factor	7357.13	7710.55	8356.66	9600.57	8638.44	12072	8507.09	0.31539	0.102047	3.09062	0.00199736	0.0189394109398541	2.69954
3624	INHBA	inhibin subunit beta A	6354.6	6177.11	6001.64	7207.93	7712.93	12319.7	7448.78	0.397139	0.128561	3.08911	0.00200755	0.0190205843877239	2.69733
8896	BUD31	BUD31 homolog	1671.93	1644.04	1616.14	1957.71	1990.43	3533.79	1951.52	0.409974	0.132759	3.08811	0.00201431	0.019060620462788	2.69587
2631	NIPSNAP2	nipsnap homolog 2	1992.49	2069.3	2224.03	2551.7	2367.03	2606.51	2140.23	0.237516	0.0769195	3.08785	0.0020161	0.019060620462788	2.69549
6231	RPS26	ribosomal protein S26	514.36	492.527	470.269	609.56	600.228	1109.83	594.441	0.420461	0.13617	3.08777	0.00201665	0.019060620462788	2.69537
28957	MRPS28	mitochondrial ribosomal protein S28	1011.96	921.208	989.111	1174.63	1201.42	2234.15	1150.3	0.422253	0.1368	3.08664	0.00202434	0.0190793578579796	2.69372
6629	SNRPB2	small nuclear ribonucleoprotein polypeptide B2	2243.91	2225.49	2382.26	2878.72	2636.16	4850.81	2714.19	0.40886	0.132465	3.08656	0.00202486	0.0190793578579796	2.69361
84817	TXNDC17	thioredoxin domain containing 17	1647.84	1568.79	1662.5	2070.06	1954.61	3968.45	2037.79	0.43006	0.139333	3.08655	0.00202491	0.0190793578579796	2.69359
65991	FUNDC2	FUN14 domain containing 2	1020.34	950.85	939.803	1210.22	1116.23	1867.59	1122.92	0.38723	0.125472	3.08619	0.00202741	0.0190853589379619	2.69306
79086	SMIM7	small integral membrane protein 7	1032.91	1003.3	1010.45	1208	1203.36	1809.63	1131.64	0.365014	0.118339	3.08448	0.00203905	0.0191238719945562	2.69057
10797	MTHFD2	methylenetetrahydrofolate dehydrogenase (NADP+ dependent) 2, methenyltetrahydrofolate cyclohydrolase	2639.89	2532.18	2609.66	2884.29	2932.4	3496.12	2672.06	0.237102	0.0768714	3.0844	0.00203966	0.0191238719945562	2.69044
1366	CLDN7	claudin 7	227.324	249.684	242.126	290.319	283.656	378.154	294.648	0.327796	0.106328	3.08288	0.00205007	0.0191752537501996	2.68823
6251	RSU1	Ras suppressor protein 1	1112.53	1077.4	1183.4	1296.98	1339.86	1305.43	1222.42	0.209484	0.0679561	3.08265	0.00205169	0.0191752537501996	2.68789
23483	TGDS	TDP-glucose 4,6-dehydratase	231.514	233.722	274.508	300.331	303.986	394.092	277.333	0.341268	0.110729	3.082	0.00205615	0.0192016709290632	2.68694
55003	PAK1IP1	PAK1 interacting protein 1	942.818	998.735	1113.49	1225.79	1201.42	1813.98	1141.62	0.365646	0.118715	3.08004	0.00206969	0.0192695514733521	2.68409
6204	RPS10	ribosomal protein S10	123.614	91.2087	94.937	143.491	148.121	353.523	146.508	0.430215	0.13968	3.08	0.00207	0.0192695514733521	2.68403
5538	PPT1	palmitoyl-protein thioesterase 1	2669.22	2570.94	2733.3	2938.79	2946.92	3246.91	2769.78	0.184575	0.0599341	3.07964	0.00207251	0.0192776356282058	2.6835
29085	PHPT1	phosphohistidine phosphatase 1	697.686	714.848	682.222	794.207	901.31	1505.37	854.356	0.411003	0.133479	3.07916	0.00207588	0.0192936480194408	2.6828
23741	EID1	EP300 interacting inhibitor of differentiation 1	3603.66	3667.73	3822.5	4360.35	4223.86	5865.01	4035.66	0.320265	0.104032	3.07852	0.00208029	0.0193040832216999	2.68188
6391	SDHC	succinate dehydrogenase complex subunit C	1508.51	1507.22	1541.07	1690.75	1678.7	1899.46	1634.62	0.195326	0.0635002	3.07599	0.00209805	0.019446308778319	2.67818
4331	MNAT1	MNAT1 component of CDK activating kinase	2041.73	1996.33	2066.54	2497.19	2298.29	3707.65	2328.79	0.367939	0.119713	3.07352	0.00211549	0.0195070742636277	2.67459
6632	SNRPD1	small nuclear ribonucleoprotein D1 polypeptide	1730.6	1828.73	1765.53	2135.68	2157.92	3584.5	2038.35	0.399162	0.129976	3.07105	0.00213306	0.0196382455704534	2.671
100505622	LOC100505622	uncharacterized LOC100505622	32.4749	34.2033	16.1908	36.7071	51.3098	81.1365	37.8125	0.428747	0.139682	3.06944	0.00214457	NA	2.66866
6814	STXBP3	syntaxin binding protein 3	758.445	869.903	919.932	1053.38	997.152	1147.5	949.66	0.284836	0.0928001	3.06935	0.00214525	0.0197349123740598	2.66852
302	ANXA2	annexin A2	28311.8	28554	27830.5	32425.7	32889.6	46368.1	31886.1	0.330173	0.107632	3.0676	0.00215783	0.0198299263065594	2.66598
51611	DPH5	diphthamide biosynthesis 5	667.306	660.123	670.447	774.185	805.467	1151.85	754.523	0.354608	0.115651	3.06618	0.0021681	0.019883969292862	2.66392
255919	CNEP1R1	CTD nuclear envelope phosphatase 1 regulatory subunit 1	259.799	263.365	292.17	341.487	336.902	350.626	290.549	0.287811	0.0938786	3.06578	0.00217105	0.019883969292862	2.66333
509	ATP5F1C	ATP synthase F1 subunit gamma	2192.58	2171.91	2327.06	2764.15	2607.12	3882.96	2542.64	0.363183	0.118467	3.0657	0.00217163	0.019883969292862	2.66321
6500	SKP1	S-phase kinase associated protein 1	3814.22	3858.13	3995.45	4681.82	4426.2	6913.99	4442.64	0.358753	0.11706	3.06469	0.00217897	0.0199356481760072	2.66175
728568	C12orf73	chromosome 12 open reading frame 73	276.56	263.365	313.513	349.273	359.169	656.337	345.691	0.422011	0.137736	3.06391	0.00218466	0.0199441583821561	2.66062
1508	CTSB	cathepsin B	4121.16	3975.56	3940.99	4279.15	4430.07	4711.71	4342.55	0.15131	0.0493878	3.06371	0.00218614	0.0199441583821561	2.66032
84319	CMSS1	cms1 ribosomal small subunit homolog	1787.16	1713.58	1755.23	2046.7	2138.55	3688.81	2003.11	0.403765	0.1318	3.06347	0.00218783	0.0199441583821561	2.65999
51574	LARP7	La ribonucleoprotein 7, transcriptional regulator	581.405	560.933	632.913	725.243	714.465	1435.83	712.257	0.425552	0.138932	3.06302	0.00219117	0.0199477478354851	2.65932
51255	RNF181	ring finger protein 181	1229.85	1202.81	1178.25	1444.92	1444.42	2542.76	1454.7	0.404089	0.132062	3.05985	0.00221451	0.020103810494152	2.65472
729852	UMAD1	UBAP1-MVB12-associated (UMA) domain containing 1	315.32	383.076	396.675	443.822	443.394	512.899	387.406	0.299519	0.0979505	3.05786	0.00222924	0.0201906083207267	2.65184
192286	HIGD2A	HIG1 hypoxia inducible domain family member 2A	1088.43	1097.92	1098.77	1318.12	1257.57	2186.34	1253.01	0.388396	0.127098	3.05588	0.00224404	0.020293331384932	2.64897
79703	C11orf80	chromosome 11 open reading frame 80	252.466	236.002	237.71	276.971	318.508	407.132	282.257	0.358945	0.117473	3.05555	0.00224646	0.0202995057245019	2.6485
132	ADK	adenosine kinase	6983.14	6909.06	7369.76	8747.4	8016.91	11958.9	7857.11	0.34766	0.113788	3.05532	0.00224819	0.0202995057245019	2.64817
51126	NAA20	N-alpha-acetyltransferase 20, NatB catalytic subunit	2746.74	2720.3	2901.1	3383.72	3073.75	4316.17	3062.51	0.309168	0.101417	3.04849	0.00229992	0.0206394060923225	2.63829
550643	NBDY	negative regulator of P-body association	1049.67	1158.35	1082.58	1294.76	1267.25	1921.2	1216.46	0.352277	0.115601	3.04734	0.00230877	0.0206713111470647	2.63662
1340	COX6B1	cytochrome c oxidase subunit 6B1	2778.17	2903.86	2647.93	3182.39	3479.38	6305.47	3313.35	0.414737	0.136133	3.04656	0.00231475	0.0207090220000514	2.6355
2959	GTF2B	general transcription factor IIB	489.218	468.585	487.932	577.302	601.196	705.598	557.051	0.317614	0.104342	3.04398	0.00233472	0.0208717897509604	2.63177
1992	SERPINB1	serpin family B member 1	954.342	845.96	909.629	1080.08	1019.42	1243.13	1055.18	0.267016	0.0877596	3.04259	0.00234553	0.020952413416577	2.62976
9709	HERPUD1	homocysteine inducible ER protein with ubiquitin like domain 1	774.159	887.004	771.271	983.304	898.405	1166.34	904.878	0.283763	0.0932882	3.04179	0.00235178	0.0209922937557171	2.6286
51115	RMDN1	regulator of microtubule dynamics 1	1606.98	1650.88	1737.57	2035.57	1792.94	2174.75	1760.52	0.240332	0.0790317	3.04096	0.00235826	0.021014180810431	2.62741
7443	VRK1	VRK serine/threonine kinase 1	1171.19	1178.87	1226.82	1484.97	1401.82	1834.27	1301.26	0.32887	0.108335	3.03568	0.00239997	0.0213088300952261	2.61979
55299	BRIX1	biogenesis of ribosomes BRX1	1282.23	1221.06	1321.02	1631.8	1401.82	2132.73	1411.44	0.345763	0.113933	3.0348	0.00240693	0.0213317496215623	2.61854
10199	MPHOSPH10	M-phase phosphoprotein 10	1133.48	1048.9	1120.11	1254.71	1266.29	1561.88	1175.28	0.269426	0.0889828	3.02784	0.00246309	0.0217211814778979	2.60852
642946	FLVCR1-DT	FLVCR1 divergent transcript	124.662	135.673	131.734	180.198	152.961	320.2	167.072	0.424372	0.140313	3.02447	0.00249071	0.0219152135432944	2.60368
55093	NTAQ1	N-terminal glutamine amidase 1	579.31	611.098	618.194	701.884	698.007	1033.04	658.029	0.341042	0.112801	3.02341	0.00249943	0.0219755043481057	2.60216
378938	MALAT1	metastasis associated lung adenocarcinoma transcript 1	3054.73	2875.35	3093.18	4548.34	5028.36	12589.2	4959.72	0.397329	0.131531	3.02081	0.00252099	0.0221109581993702	2.59843
9367	RAB9A	RAB9A, member RAS oncogene family	436.839	438.942	473.213	541.707	535.364	812.814	512.117	0.366517	0.121337	3.02064	0.00252238	0.0221109581993702	2.59819
23350	U2SURP	U2 snRNP associated SURP domain containing	2787.6	2833.17	3066.69	3318.1	3192.82	3475.83	2995.66	0.188902	0.0625608	3.0195	0.00253194	0.0221285128037106	2.59655
122961	ISCA2	iron-sulfur cluster assembly 2	331.034	274.766	336.327	387.093	399.829	523.041	362.117	0.361019	0.119594	3.01872	0.00253846	0.02213600764785	2.59543
51660	MPC1	mitochondrial pyruvate carrier 1	173.898	151.634	198.705	231.366	212.016	343.381	203.72	0.39672	0.131458	3.01786	0.00254567	0.0221659027252649	2.5942
59286	UBL5	ubiquitin like 5	3970.31	3477.33	3716.53	4479.37	4615.94	9921.84	4760.35	0.426947	0.141531	3.01664	0.0025559	0.0222054724706998	2.59246
90871	DMAC1	distal membrane arm assembly complex 1	591.88	551.812	563.734	706.333	667.027	1201.11	682.482	0.400951	0.132913	3.01664	0.0025559	0.0222054724706998	2.59246
286053	NSMCE2	NSE2 (MMS21) homolog, SMC5-SMC6 complex SUMO ligase	932.343	923.488	928.028	1091.2	1063.95	1489.43	1040.47	0.320915	0.106402	3.01606	0.00256084	0.0222154274845211	2.59162
1937	EEF1G	eukaryotic translation elongation factor 1 gamma	9315.05	9279.34	8998.41	10481.5	10619.2	13935.2	10469.8	0.296494	0.0983392	3.01501	0.00256971	0.0222759291103809	2.59012
2633	GBP1	guanylate binding protein 1	201.135	205.22	195.762	231.366	250.74	304.262	244.761	0.31593	0.10483	3.01374	0.00258046	0.0223128658227917	2.5883
56925	LXN	latexin	707.114	858.502	876.511	1159.05	962.301	1208.35	987.186	0.350389	0.116267	3.01367	0.00258107	0.0223128658227917	2.5882
50486	G0S2	G0/G1 switch 2	5944.99	5501.02	6040.64	6697.37	6998.46	10570.9	6960.36	0.3623	0.120222	3.01359	0.00258173	0.0223128658227917	2.58809
4942	OAT	ornithine aminotransferase	1584.98	1613.25	1816.31	1963.27	1920.73	2355.86	1885.81	0.275924	0.0915665	3.01337	0.00258366	0.0223128658227917	2.58776
100289098	GS1-124K5.4	uncharacterized LOC100289098	36.6652	27.3626	35.3254	53.3921	56.1503	68.0967	43.6994	0.428509	0.142207	3.01328	0.00258442	NA	2.58764
3945	LDHB	lactate dehydrogenase B	10459	9599.71	10512.2	12180.1	12065.5	18483.2	11781.3	0.366821	0.121806	3.01152	0.00259944	0.0223916633246074	2.58512
2787	GNG5	G protein subunit gamma 5	1368.13	1359.01	1433.62	1779.74	1499.6	2238.5	1528.52	0.331373	0.110038	3.01143	0.00260016	0.0223916633246074	2.585
4688	NCF2	neutrophil cytosolic factor 2	485.028	518.749	523.257	572.853	602.164	705.598	573.322	0.263189	0.0873969	3.01142	0.00260026	0.0223916633246074	2.58498
50640	PNPLA8	patatin like phospholipase domain containing 8	959.58	956.551	1078.9	1196.87	1120.1	1273.55	1106.15	0.235456	0.078197	3.01107	0.00260333	0.0224015978376726	2.58447
128	ADH5	alcohol dehydrogenase 5 (class III), chi polypeptide	2450.28	2453.51	2595.68	2964.37	2787.19	3751.12	2793.62	0.29372	0.0976002	3.00942	0.00261745	0.0224951094736076	2.58212
100129424	RPL19P12	ribosomal protein L19 pseudogene 12	95.3294	82.0878	102.296	112.346	131.663	185.455	110.241	0.402972	0.133911	3.00926	0.00261886	0.0224951094736076	2.58189
145282	MIPOL1	mirror-image polydactyly 1	415.888	456.043	442.303	550.606	547.95	478.126	450.007	0.24439	0.0812162	3.00913	0.00261995	0.0224951094736076	2.58171
51009	DERL2	derlin 2	882.059	892.705	925.82	1038.92	1039.75	1512.62	1010.77	0.332394	0.110566	3.00629	0.00264459	0.022656858488918	2.57764
79925	SPEF2	sperm flagellar 2	130.947	127.692	138.358	193.546	165.547	166.62	142.228	0.329765	0.109706	3.00589	0.00264804	0.0226698766728377	2.57708
9768	PCLAF	PCNA clamp associated factor	943.866	1012.42	1204.01	1338.14	1216.91	2006.68	1156.47	0.383194	0.127509	3.00523	0.00265384	0.0226998575660777	2.57613
6827	SUPT4H1	SPT4 homolog, DSIF elongation factor subunit	2369.62	2312.14	2348.4	2678.5	2696.18	3862.68	2650.64	0.324338	0.107953	3.00444	0.00266069	0.0227117921028246	2.57501
285148	IAH1	isoamyl acetate hydrolyzing esterase 1 (putative)	710.257	719.408	746.249	875.408	857.745	1222.84	807.925	0.347542	0.115726	3.00314	0.00267206	0.0227756687297577	2.57315
9474	ATG5	autophagy related 5	1089.48	1143.53	1248.9	1413.78	1283.71	1676.34	1253	0.28405	0.0947464	2.99801	0.00271751	0.0231294560501074	2.56583
51651	PTRH2	peptidyl-tRNA hydrolase 2	853.775	977.073	937.595	1094.54	1088.15	1621.28	1063.22	0.354752	0.11838	2.99672	0.00272904	0.0231770852652525	2.56399
63877	FAM204A	family with sequence similarity 204 member A	615.975	612.238	607.891	760.837	689.294	986.678	672.881	0.330362	0.110292	2.99533	0.00274149	0.0232453251490415	2.56201
8915	BCL10	BCL10 immune signaling adaptor	934.438	898.405	1042.84	1153.49	1090.09	1251.82	1040.4	0.250217	0.0835604	2.99444	0.00274946	0.0232793683035234	2.56075
255758	DYNLT2B	dynein light chain Tctex-type 2B	202.182	168.736	202.385	229.141	254.613	411.478	232.19	0.408475	0.136429	2.99405	0.002753	0.0232793683035234	2.56019
55862	ECHDC1	ethylmalonyl-CoA decarboxylase 1	1045.48	1050.04	1212.1	1321.45	1296.3	1714.01	1200.24	0.320444	0.107041	2.99367	0.00275647	0.0232918779493151	2.55965
54344	DPM3	dolichyl-phosphate mannosyltransferase subunit 3, regulatory	481.885	400.178	426.113	508.337	565.376	1219.95	551.879	0.425606	0.142195	2.99311	0.00276151	0.023317690173733	2.55885
154467	CCDC167	coiled-coil domain containing 167	261.894	298.708	257.581	340.375	357.232	651.99	343.3	0.420126	0.140378	2.99281	0.00276418	0.0233234125117933	2.55843
5478	PPIA	peptidylprolyl isomerase A	9594.75	9242.86	9223.61	10877.5	10698.6	16535.9	10426.7	0.348393	0.116423	2.99248	0.00276723	0.0233323394092076	2.55795
127018	LYPLAL1	lysophospholipase like 1	760.54	723.969	783.782	884.307	885.82	1325.71	861.388	0.349573	0.116912	2.99005	0.0027893	0.0234846180739168	2.5545
84125	LRRIQ1	leucine rich repeats and IQ motif containing 1	38.7603	42.184	37.5332	60.0661	64.8633	63.7501	50.1764	0.414324	0.138716	2.98686	0.00281861	0.0236634166770341	2.54996
4695	NDUFA2	NADH:ubiquinone oxidoreductase subunit A2	1297.95	1164.05	1327.65	1546.15	1519.93	2975.97	1553.4	0.413967	0.138612	2.98651	0.00282179	0.0236731068255564	2.54948
6726	SRP9	signal recognition particle 9	4369.44	4374.6	5142.05	5827.52	5251.02	8407.77	5229.36	0.367571	0.123163	2.98443	0.00284104	0.0238175628625355	2.54652
51084	CRYL1	crystallin lambda 1	455.696	506.208	474.685	565.066	544.077	688.212	533.876	0.278891	0.0934819	2.98337	0.00285094	0.0238653972970666	2.54501
29097	CNIH4	cornichon family AMPA receptor auxiliary protein 4	1568.22	1582.47	1676.48	1975.51	1805.52	2865.86	1829.63	0.355839	0.119278	2.98328	0.00285175	0.0238653972970666	2.54489
858	CAV2	caveolin 2	1980.97	2014.57	2232.12	2451.59	2364.12	3167.22	2217.39	0.303205	0.101639	2.98316	0.00285285	0.0238653972970666	2.54472
25915	NDUFAF3	NADH:ubiquinone oxidoreductase complex assembly factor 3	1186.9	1280.34	1180.46	1347.04	1434.74	1947.28	1369.42	0.312451	0.104752	2.98276	0.0028566	0.0238796911718318	2.54415
83608	C18orf21	chromosome 18 open reading frame 21	232.562	264.505	266.412	321.465	295.273	454.944	281.507	0.36427	0.122208	2.98073	0.00287564	0.0239704532079867	2.54127
7163	TPD52	tumor protein D52	6394.4	6659.37	6833.26	7460.43	7123.35	8116.55	6841.74	0.180872	0.0607161	2.97899	0.00289202	0.0240674542031858	2.5388
79023	NUP37	nucleoporin 37	1657.27	1615.53	1661.03	1987.74	1880.07	2397.87	1774.49	0.294971	0.099048	2.97807	0.00290074	0.0240882732627755	2.53749
54460	MRPS21	mitochondrial ribosomal protein S21	1813.35	1691.92	1797.18	2062.27	2129.84	3380.21	2029.71	0.375923	0.126252	2.97756	0.00290552	0.0240882732627755	2.53678
6120	RPE	ribulose-5-phosphate-3-epimerase	1641.55	1633.78	1723.58	1925.45	1842.31	1970.46	1714.56	0.186533	0.0626507	2.97736	0.00290746	0.0240882732627755	2.53649
5500	PPP1CB	protein phosphatase 1 catalytic subunit beta	5890.52	5904.62	6287.18	6717.39	6717.71	7464.56	6375.07	0.196169	0.0658891	2.97727	0.00290831	0.0240882732627755	2.53636
64318	NOC3L	NOC3 like DNA replication regulator	912.439	905.246	1020.02	1160.17	1114.29	1133.01	993.715	0.238567	0.0801354	2.97705	0.00291032	0.0240882732627755	2.53606
5464	PPA1	inorganic pyrophosphatase 1	4453.25	4741.71	5102.31	5786.37	5415.6	8378.8	5317.23	0.352817	0.118531	2.97657	0.00291492	0.0241092728222605	2.53537
515	ATP5PB	ATP synthase peripheral stalk-membrane subunit b	4093.93	4265.15	4345.02	5126.75	4782.46	7355.9	4726.39	0.34781	0.116865	2.97617	0.00291875	0.0241239640785478	2.5348
63826	SRR	serine racemase	292.274	315.81	295.114	360.397	352.392	389.745	323.652	0.256221	0.0860983	2.97591	0.00292119	0.0241270936254442	2.53444
4673	NAP1L1	nucleosome assembly protein 1 like 1	11117.9	11140	11347.5	13134.5	12277.6	17757.3	12054.5	0.305692	0.102812	2.9733	0.00294616	0.0242991066230323	2.53074
64080	RBKS	ribokinase	92.1867	124.272	117.015	163.513	133.599	201.392	139.336	0.390984	0.131524	2.97272	0.00295176	0.0243281615822855	2.52992
316	AOX1	aldehyde oxidase 1	2715.32	2757.92	2915.08	3332.56	3217.03	3044.07	2836.36	0.184042	0.0619214	2.97219	0.00295688	0.0243531831612598	2.52917
286451	YIPF6	Yip1 domain family member 6	2194.67	2090.96	2249.79	2547.25	2459	2474.66	2318.38	0.184244	0.0620636	2.96863	0.00299129	0.0246020297870583	2.52414
8533	COPS3	COP9 signalosome subunit 3	1762.02	1851.54	1864.89	2063.38	2072.72	2586.23	1928.07	0.261692	0.0881839	2.96757	0.00300162	0.0246696838625605	2.52264
11161	ERG28	ergosterol biosynthesis 28 homolog	847.489	852.801	854.433	973.293	948.747	1238.78	942.044	0.268151	0.0904144	2.96579	0.00301903	0.0247780216948038	2.52013
9168	TMSB10	thymosin beta 10	29030.4	27834.6	27263.8	33776.1	32678.5	62943.1	33272.4	0.403647	0.136153	2.96466	0.00303016	0.0248520053748871	2.51853
689	BTF3	basic transcription factor 3	4128.5	4147.71	4228.74	5125.64	4585.93	7547.15	4628.37	0.356914	0.120444	2.96333	0.00304332	0.0249424946704463	2.51665
140823	ROMO1	reactive oxygen species modulator 1	1966.3	1808.21	1890.64	2291.41	2213.1	5399.93	2426.47	0.42119	0.14222	2.96153	0.00306117	0.0250537146369713	2.51411
93081	TEX30	testis expressed 30	347.795	308.969	367.237	434.923	390.148	638.95	389.501	0.372925	0.126015	2.95938	0.0030826	0.0251238429281197	2.51108
7095	SEC62	SEC62 homolog, preprotein translocation factor	4291.92	4175.08	4498.1	4957.68	4889.92	6854.59	4728.55	0.307177	0.103834	2.95833	0.0030931	0.025164647898796	2.50961
427	ASAH1	N-acylsphingosine amidohydrolase 1	1537.84	1460.48	1571.24	1721.89	1700.97	1969.01	1611.02	0.218399	0.0738254	2.95832	0.0030932	0.025164647898796	2.50959
10434	LYPLA1	lysophospholipase 1	515.407	595.137	615.251	730.804	648.633	759.206	614.457	0.269188	0.0910145	2.95764	0.00310007	0.0251869892011327	2.50863
101927811	LOC101927811	uncharacterized LOC101927811	8.38061	10.261	9.56729	16.685	16.4579	50.7103	16.9509	0.356067	0.120414	2.95703	0.00310615	NA	2.50778
78988	MRPL57	mitochondrial ribosomal protein L57	582.452	591.716	616.723	698.547	699.943	1177.93	667.351	0.377449	0.127674	2.95636	0.00311291	0.0252654472269142	2.50683
9246	UBE2L6	ubiquitin conjugating enzyme E2 L6	1251.85	1210.8	1180.46	1338.14	1389.24	1671.99	1390.66	0.244521	0.0827392	2.95532	0.00312349	0.0253337728427531	2.50536
2665	GDI2	GDP dissociation inhibitor 2	4449.06	4423.62	4728.45	5233.54	4885.08	5408.62	4777.07	0.180589	0.0611302	2.95417	0.00313514	0.0253869408324994	2.50374
9978	RBX1	ring-box 1	903.011	948.57	917.724	1167.95	1046.53	1950.17	1054.5	0.395617	0.133988	2.95263	0.00315081	0.025426144831984	2.50158
1161	ERCC8	ERCC excision repair 8, CSA ubiquitin ligase complex subunit	137.232	127.692	150.869	171.3	188.781	202.841	158.503	0.33857	0.114668	2.9526	0.00315105	0.025426144831984	2.50154
10404	CPQ	carboxypeptidase Q	500.741	456.043	517.37	599.549	562.471	602.729	545.196	0.23197	0.0785675	2.95249	0.00315223	0.025426144831984	2.50138
84987	COX14	cytochrome c oxidase assembly factor COX14	629.593	685.205	687.373	822.016	813.212	1521.31	807.497	0.40793	0.138194	2.95187	0.00315859	0.0254423732007229	2.50051
85014	TMEM141	transmembrane protein 141	296.464	271.346	263.469	339.262	342.711	525.939	346.441	0.379628	0.128655	2.95074	0.00317012	0.0255177402288246	2.49892
51275	MAPKAPK5-AS1	MAPKAPK5 antisense RNA 1	351.986	395.618	400.354	478.304	425	673.723	420.482	0.350483	0.118817	2.94978	0.00318001	0.0255652526246445	2.49757
546	ATRX	ATRX chromatin remodeler	2911.21	3180.9	3213.14	3454.91	3419.36	4166.94	3265.77	0.225856	0.0765724	2.94957	0.00318215	0.0255652526246445	2.49728
128153	SPATA17	spermatogenesis associated 17	100.567	99.1894	88.3135	124.582	125.854	168.069	117.297	0.379403	0.128637	2.94941	0.00318377	0.0255652526246445	2.49706
9518	GDF15	growth differentiation factor 15	634.831	651.002	648.368	750.826	748.348	825.854	747.424	0.239035	0.0811434	2.94583	0.00322086	0.0258197817820443	2.49203
28992	MACROD1	mono-ADP ribosylhydrolase 1	304.845	285.027	274.508	373.745	333.03	569.405	340.741	0.386671	0.131305	2.94483	0.00323129	0.0258777912100875	2.49062
100093630	SNHG8	small nucleolar RNA host gene 8	337.319	318.09	332.647	419.35	394.989	863.525	402.087	0.417524	0.14184	2.94363	0.00324392	0.025935073134231	2.48893
51372	TMA7	translation machinery associated 7 homolog	1674.03	1574.49	1502.8	1952.15	1794.87	3391.8	1828.83	0.394557	0.134038	2.94361	0.0032441	0.025935073134231	2.48891
51531	TRMO	tRNA methyltransferase O	122.566	102.61	123.639	153.502	145.216	179.659	131.624	0.344064	0.116993	2.94089	0.00327276	0.0261216140867752	2.48509
10935	PRDX3	peroxiredoxin 3	3197.2	3301.75	3628.21	4131.21	3794.02	5146.37	3690.81	0.308105	0.104772	2.94071	0.00327458	0.0261216140867752	2.48484
1735	DIO3	iodothyronine deiodinase 3	165.517	155.055	156.756	187.985	209.112	236.165	190.712	0.326148	0.110914	2.94055	0.00327635	0.0261216140867752	2.48461
10026	PIGK	phosphatidylinositol glycan anchor biosynthesis class K	1952.68	1996.33	2268.92	2555.03	2422.21	2700.69	2265.28	0.267683	0.0910508	2.93993	0.00328284	0.02615559092247	2.48375
80213	TM2D3	TM2 domain containing 3	340.462	329.491	344.423	378.194	415.319	563.609	382.481	0.331734	0.112902	2.93824	0.00330086	0.0262463813140694	2.48137
285672	SREK1IP1	SREK1 interacting protein 1	1080.05	1063.72	1240.07	1280.3	1329.21	1696.62	1217.64	0.29425	0.100147	2.93819	0.00330135	0.0262463813140694	2.48131
9521	EEF1E1	eukaryotic translation elongation factor 1 epsilon 1	303.797	340.892	407.714	438.26	436.617	718.638	392.949	0.395847	0.134733	2.93802	0.00330319	0.0262463813140694	2.48107
4070	TACSTD2	tumor associated calcium signal transducer 2	302.749	300.989	343.687	391.542	358.2	436.109	363.991	0.272743	0.0928954	2.93602	0.00332452	0.0263979557090564	2.47827
90843	TCEAL8	transcription elongation factor A like 8	821.3	769.573	863.264	1017.79	957.46	1340.2	928.68	0.340364	0.116027	2.93347	0.00335191	0.0265794026747907	2.47471
670	BPHL	biphenyl hydrolase like	427.411	403.598	374.596	471.63	465.661	660.683	467.823	0.326068	0.111189	2.93255	0.0033619	0.026634535499464	2.47341
51397	COMMD10	COMM domain containing 10	227.324	228.022	301.738	351.498	298.178	420.171	278.139	0.364192	0.124196	2.93241	0.00336341	0.026634535499464	2.47322
54205	CYCS	cytochrome c, somatic	5494.54	5233.1	5479.85	6326.96	6132.97	9519.05	6004.89	0.344286	0.117426	2.93195	0.00336836	0.0266377603598932	2.47258
1429	CRYZ	crystallin zeta	1502.22	1476.44	1594.79	1803.1	1675.8	1964.66	1646.64	0.228014	0.0778415	2.92921	0.00339823	0.0267700133280289	2.46875
116151	FAM210B	family with sequence similarity 210 member B	2236.57	2311	2394.03	2675.17	2473.52	2819.49	2440.75	0.186213	0.0635743	2.92907	0.00339983	0.0267700133280289	2.46854
119504	ANAPC16	anaphase promoting complex subunit 16	852.727	897.265	849.281	977.743	1044.59	1541.59	981.796	0.350033	0.119509	2.92892	0.00340146	0.0267700133280289	2.46833
27178	IL37	interleukin 37	54.474	82.0878	64.7632	98.9978	92.9385	133.296	93.8203	0.407495	0.139167	2.9281	0.00341042	0.0268076019298276	2.46719
27018	BEX3	brain expressed X-linked 3	2101.44	1943.88	1932.59	2378.17	2314.75	4419.04	2379.73	0.396692	0.135754	2.92214	0.00347636	0.0272163618050741	2.45888
51188	SS18L2	SS18 like 2	595.023	605.398	645.424	721.906	736.731	1046.08	699.952	0.342154	0.117117	2.92148	0.00348377	0.0272227445869209	2.45795
60487	TRMT11	tRNA methyltransferase 11 homolog	235.705	245.123	275.98	358.172	268.166	399.887	285.337	0.338272	0.115791	2.92141	0.00348447	0.0272227445869209	2.45786
3294	HSD17B2	hydroxysteroid 17-beta dehydrogenase 2	115.233	120.851	125.847	157.952	145.216	207.188	143.735	0.359508	0.123099	2.92047	0.00349501	0.027253190484672	2.45655
84955	NUDCD1	NudC domain containing 1	2253.34	2227.77	2557.41	2819.77	2656.49	3239.67	2554.13	0.269856	0.0924144	2.92007	0.00349953	0.0272702675452735	2.45599
988	CDC5L	cell division cycle 5 like	2285.81	2263.12	2292.47	2483.84	2497.72	2636.94	2332.97	0.148466	0.0508548	2.91941	0.00350691	0.0273096443766508	2.45508
6282	S100A11	S100 calcium binding protein A11	5957.57	6317.34	6469.7	7484.9	6758.37	9558.17	6915.6	0.293716	0.100624	2.91893	0.00351231	0.0273335452388348	2.45441
132299	OCIAD2	OCIA domain containing 2	1735.83	1666.84	1693.41	1969.95	2020.44	3335.29	2011.83	0.374546	0.12833	2.91862	0.0035158	0.0273382159533529	2.45398
51227	PIGP	phosphatidylinositol glycan anchor biosynthesis class P	409.602	357.994	466.59	569.516	459.852	818.61	491.144	0.389277	0.133465	2.91671	0.0035375	0.0274203053661241	2.4513
3988	LIPA	lipase A, lysosomal acid type	1702.31	1670.26	1889.91	2192.41	2041.74	1947.28	1906.28	0.21464	0.0736316	2.91505	0.0035563	0.0275123275931459	2.449
9443	MED7	mediator complex subunit 7	459.886	506.208	547.544	636.256	562.471	967.843	566.583	0.371558	0.127513	2.91388	0.00356968	0.0275422260889594	2.44737
51000	SLC35B3	solute carrier family 35 member B3	446.267	442.362	474.685	551.718	512.13	560.711	501.828	0.226133	0.0776399	2.91258	0.00358453	0.0276204748891808	2.44557
150678	COPS9	COP9 signalosome subunit 9	988.912	936.029	1007.51	1228.02	1098.8	2652.87	1234.22	0.413281	0.14192	2.91208	0.00359036	0.027633313994882	2.44486
645683	RPL13AP3	ribosomal protein L13a pseudogene 3	32.4749	22.8022	25.7581	43.3811	34.8519	82.5854	34.4369	0.407214	0.139844	2.91192	0.00359211	NA	2.44465
11193	WBP4	WW domain binding protein 4	332.082	331.772	348.838	380.419	419.191	714.291	397.961	0.388291	0.133446	2.90972	0.00361755	0.0278200012426689	2.44159
154791	FMC1	formation of mitochondrial complex V assembly factor 1 homolog	81.7109	63.8461	75.8024	95.6608	95.8428	166.62	90.4526	0.405871	0.139504	2.90939	0.00362138	0.0278311693684573	2.44113
4708	NDUFB2	NADH:ubiquinone oxidoreductase subunit B2	1956.87	1901.7	1906.1	2224.67	2332.18	4439.33	2317.22	0.401452	0.137998	2.90912	0.00362451	0.0278370140223741	2.44075
8161	COIL	coilin	795.11	807.197	836.77	963.282	881.947	1038.84	864.929	0.21862	0.0751591	2.90876	0.00362865	0.0278370338120814	2.44025
6747	SSR3	signal sequence receptor subunit 3	9831.5	9938.33	10793.4	11518.2	11175.9	12600.8	10746.4	0.194868	0.0669946	2.90871	0.00362927	0.0278370338120814	2.44018
29081	METTL5	methyltransferase like 5	1003.58	999.875	1154.7	1311.44	1212.07	2244.29	1204.25	0.39269	0.135105	2.90655	0.00365441	0.0279566834012043	2.43718
7570	ZNF22	zinc finger protein 22	853.775	865.342	966.297	1073.4	970.045	1211.25	933.139	0.244887	0.0842617	2.90627	0.00365767	0.0279634082767819	2.4368
23190	UBXN4	UBX domain protein 4	2786.55	2787.57	3015.17	3311.42	3059.23	3329.5	2957.1	0.165882	0.0571101	2.9046	0.00367728	0.0280767006302177	2.43447
83443	SF3B5	splicing factor 3b subunit 5	1622.7	1583.61	1691.2	1956.6	1881.04	3574.35	1934.65	0.392811	0.135299	2.90328	0.00369272	0.0281762100441152	2.43265
2170	FABP3	fatty acid binding protein 3	5.23788	5.70054	11.7751	14.4604	19.3622	33.3239	14.7566	0.358369	0.123509	2.90157	0.00371299	NA	2.43028
677842	SNORA50C	small nucleolar RNA, H/ACA box 50C	23.0467	20.522	17.6627	25.5837	35.82	56.5058	24.4057	0.406101	0.140044	2.89981	0.00373387	NA	2.42784
3251	HPRT1	hypoxanthine phosphoribosyltransferase 1	2042.77	2087.54	2259.35	2590.63	2319.59	3574.35	2299.91	0.328055	0.113191	2.89824	0.00375259	0.0285401335667453	2.42567
6672	SP100	SP100 nuclear antigen	1386.99	1360.15	1440.98	1611.77	1500.57	1900.91	1512.12	0.233168	0.0804841	2.89707	0.00376666	0.0285807645154712	2.42404
83941	TM2D1	TM2 domain containing 1	362.461	357.994	437.152	471.63	479.214	720.087	441.018	0.373587	0.128964	2.89684	0.00376946	0.0285807645154712	2.42372
8409	UXT	ubiquitously expressed prefoldin like chaperone	788.825	807.197	822.051	962.17	937.13	1611.14	952.44	0.376787	0.130084	2.8965	0.00377353	0.0285807645154712	2.42325
51247	PAIP2	poly(A) binding protein interacting protein 2	1727.45	1840.14	1913.46	2241.36	1993.34	2848.47	2020.35	0.307017	0.106009	2.89614	0.0037778	0.0285835049285003	2.42276
171546	SPTSSA	serine palmitoyltransferase small subunit A	1946.4	1955.29	2178.4	2466.05	2204.38	2800.66	2228.08	0.261428	0.0902866	2.89553	0.0037852	0.0286210180488102	2.42191
7105	TSPAN6	tetraspanin 6	1369.18	1385.23	1503.54	1771.95	1534.45	2035.66	1541	0.280965	0.0970924	2.89379	0.0038062	0.0286930534289571	2.41951
6923	ELOB	elongin B	1704.41	1522.04	1728.74	1995.53	1963.33	4061.17	2012.77	0.406446	0.140455	2.89379	0.00380627	0.0286930534289571	2.4195
116540	MRPL53	mitochondrial ribosomal protein L53	565.691	555.233	561.527	668.513	664.123	1276.45	670.923	0.39809	0.137572	2.89369	0.0038074	0.0286930534289571	2.41937
115416	MALSU1	mitochondrial assembly of ribosomal large subunit 1	886.249	841.4	818.372	955.496	1032.97	1644.46	1007.56	0.36895	0.127509	2.89353	0.00380942	0.0286930534289571	2.41914
728658	RPL13AP5	ribosomal protein L13a pseudogene 5	51.3312	54.7252	31.6457	68.9648	61.959	157.926	68.618	0.399395	0.138092	2.89225	0.00382494	0.0287914672654278	2.41738
71	ACTG1	actin gamma 1	66807.1	66020.3	64770.6	68901.4	71066	73322.8	70301.5	0.108278	0.0374442	2.89171	0.00383151	0.0288110976187499	2.41663
6141	RPL18	ribosomal protein L18	5931.38	5576.27	5845.62	6918.73	6533.77	11030.2	6694.1	0.364263	0.125981	2.89141	0.00383519	0.0288131224701347	2.41621
79366	HMGN5	high mobility group nucleosome binding domain 5	592.928	510.769	484.988	606.223	652.506	1353.24	638.208	0.408013	0.141186	2.8899	0.00385362	0.028914495841872	2.41413
54465	ETAA1	ETAA1 activator of ATR kinase	499.694	493.667	504.859	608.447	562.471	589.689	520.286	0.21362	0.0739274	2.88959	0.00385743	0.0289245844790282	2.4137
100506844	GIHCG	GIHCG inhibitor of miR-200b/200a/429 expression	126.757	114.011	105.24	147.941	137.472	217.33	130.983	0.374765	0.129747	2.88844	0.00387156	0.0289759176726124	2.41211
801	CALM1	calmodulin 1	25564	25587.5	26287.2	28641.5	27420.7	32553.1	27469.7	0.183974	0.0636936	2.88842	0.00387177	0.0289759176726124	2.41209
5438	POLR2I	RNA polymerase II subunit I	520.645	510.769	482.78	596.212	586.674	1144.6	589.33	0.395626	0.136979	2.88823	0.00387417	0.0289759176726124	2.41182
100507602	TRIM52-AS1	TRIM52 antisense RNA 1 (head to head)	103.71	85.5081	102.296	124.582	119.077	221.677	115.626	0.401624	0.139082	2.88767	0.00388103	0.0290086943910355	2.41105
102724105	ZNF528-AS1	ZNF528 antisense RNA 1	21.9991	15.9615	14.7189	36.7071	28.0752	39.1194	27.4669	0.407111	0.141001	2.88729	0.00388581	NA	2.41052
116362	RBP7	retinol binding protein 7	145.613	139.093	147.189	193.546	169.419	317.302	167.489	0.400171	0.138599	2.88725	0.00388623	0.0290105589839114	2.41047
55630	SLC39A4	solute carrier family 39 member 4	1283.28	1309.98	1269.51	1451.6	1530.58	2300.8	1467.87	0.346432	0.119997	2.88701	0.00388917	0.0290140290365466	2.41014
11335	CBX3	chromobox 3	4880.66	5014.2	5439.38	6123.41	5740.89	8577.29	5705.43	0.330514	0.114503	2.88651	0.00389544	0.0290364262142515	2.40944
10138	YAF2	YY1 associated factor 2	359.319	365.975	381.22	452.72	417.255	638.95	410.336	0.342366	0.118632	2.88594	0.00390246	0.0290553479812243	2.40866
63931	MRPS14	mitochondrial ribosomal protein S14	306.94	258.805	328.232	364.846	368.85	540.427	341.199	0.366152	0.126882	2.88577	0.00390463	0.0290553479812243	2.40842
518	ATP5MC3	ATP synthase membrane subunit c locus 3	5289.21	4976.57	5192.1	5984.36	5990.66	10249.3	5945.31	0.372794	0.129202	2.88536	0.00390971	0.0290553479812243	2.40786
9175	MAP3K13	mitogen-activated protein kinase kinase kinase 13	1035.01	1107.05	1125.26	1320.34	1190.77	1773.41	1204.93	0.317429	0.110021	2.88517	0.00391206	0.0290553479812243	2.40759
432369	ATP5F1EP2	ATP synthase F1 subunit epsilon pseudogene 2	52.3788	45.6043	39.0051	61.1784	68.7358	147.784	69.4161	0.403752	0.139953	2.8849	0.00391533	0.0290612045918515	2.40723
8802	SUCLG1	succinate-CoA ligase GDP/ADP-forming subunit alpha	1725.36	1695.34	1847.22	2078.95	1962.36	2971.63	1942.86	0.328791	0.114089	2.88189	0.00395303	0.0292204015104199	2.40307
6372	CXCL6	C-X-C motif chemokine ligand 6	6688.77	6573.87	7394.05	8071.1	7591.91	10981	7693.8	0.305655	0.106063	2.88184	0.00395366	0.0292204015104199	2.403
83940	TATDN1	TatD DNase domain containing 1	935.485	918.927	1100.97	1261.39	1148.18	1669.09	1109.22	0.351129	0.121845	2.88177	0.00395447	0.0292204015104199	2.40291
7296	TXNRD1	thioredoxin reductase 1	33641.9	33176	34278.1	39540.2	39770.9	35016.2	35195.1	0.169609	0.0588967	2.87978	0.00397952	0.0293148702678843	2.40017
7411	VBP1	VHL binding protein 1	2210.39	2265.4	2583.17	2882.06	2641.97	4080.01	2598.53	0.34327	0.119246	2.87868	0.00399348	0.029399220588974	2.39865
5682	PSMA1	proteasome 20S subunit alpha 1	3574.33	3639.23	3962.33	4719.64	4076.71	6198.25	4134.26	0.33447	0.116204	2.87831	0.00399813	0.0294004370251001	2.39814
9360	PPIG	peptidylprolyl isomerase G	2410.47	2385.11	2377.84	2714.1	2792.03	4705.92	2716.58	0.367802	0.127786	2.87827	0.00399866	0.0294004370251001	2.39809
25950	RWDD3	RWD domain containing 3	164.469	159.615	141.302	197.996	205.239	327.444	184.207	0.398734	0.138692	2.87495	0.0040409	0.0296551980070585	2.39352
51606	ATP6V1H	ATPase H+ transporting V1 subunit H	399.126	420.7	413.602	478.304	464.692	566.507	447.539	0.253678	0.0882655	2.87403	0.00405271	0.0297046678871316	2.39225
4832	NME3	NME/NM23 nucleoside diphosphate kinase 3	416.935	442.362	442.303	487.203	528.588	769.348	520.332	0.345263	0.120141	2.87381	0.00405548	0.0297063893048655	2.39196
8520	HAT1	histone acetyltransferase 1	2489.04	2487.72	2684.73	3095.63	2861.73	4161.15	2778.92	0.323187	0.112523	2.87219	0.00407641	0.0297829011127605	2.38972
6446	SGK1	serum/glucocorticoid regulated kinase 1	466.171	437.802	476.893	510.562	530.524	624.462	506.668	0.236724	0.0824229	2.87207	0.00407792	0.0297829011127605	2.38956
55857	KIZ	kizuna centrosomal protein	301.702	346.593	337.799	393.767	392.084	411.478	347.904	0.248332	0.0864663	2.87202	0.00407863	0.0297829011127605	2.38949
517	ATP5MC2	ATP synthase membrane subunit c locus 2	2742.55	2645.05	2449.96	2857.59	3207.35	5485.41	3056.61	0.381325	0.132848	2.87038	0.00409974	0.0298812203376667	2.38724
197370	NSMCE1	NSE1 homolog, SMC5-SMC6 complex component	597.118	574.615	580.661	664.064	727.05	1264.86	701.283	0.389527	0.135748	2.86949	0.00411133	0.0299284178944522	2.38602
7076	TIMP1	TIMP metallopeptidase inhibitor 1	7315.22	7698.01	7362.4	8697.35	8196.01	12613.8	8635.99	0.321771	0.112305	2.86515	0.00416816	0.0302857103351195	2.38006
65008	MRPL1	mitochondrial ribosomal protein L1	446.267	417.28	470.269	546.157	524.715	934.519	515.563	0.386787	0.135017	2.86474	0.00417353	0.0303059597122038	2.3795
92610	TIFA	TRAF interacting protein with forkhead associated domain	410.65	409.299	464.382	536.146	495.672	569.405	464.983	0.271283	0.0947407	2.86342	0.00419093	0.0303570136357018	2.37769
819	CAMLG	calcium modulating ligand	486.075	511.909	557.847	638.48	584.738	824.405	590.639	0.317229	0.110802	2.86302	0.00419622	0.0303765637158822	2.37714
283	ANG	angiogenin	78.5682	94.629	77.2743	114.571	103.588	127.5	94.4171	0.350816	0.122571	2.86214	0.00420796	0.0304427556440582	2.37593
400960	PCBP1-AS1	PCBP1 antisense RNA 1	18.8564	26.2225	22.8143	43.3811	32.9157	44.9149	27.4969	0.40685	0.142154	2.86204	0.00420929	NA	2.37579
310	ANXA7	annexin A7	15766	16093.8	15844.9	17131.1	17240.1	20117.5	16772.5	0.181464	0.0634111	2.86171	0.00421364	0.0304650882065352	2.37534
4637	MYL6	myosin light chain 6	13483.4	13227.5	12711.3	15344.7	15600.1	30772.5	16127.6	0.396979	0.138735	2.86142	0.00421744	0.0304737694895344	2.37495
65117	RSRC2	arginine and serine rich coiled-coil 2	1842.69	1931.34	1842.81	2093.41	2072.72	2691.99	1970.42	0.254837	0.0890751	2.86093	0.00422405	0.0305026590722168	2.37427
23479	ISCU	iron-sulfur cluster assembly enzyme	1618.51	1628.07	1691.94	1888.75	1888.78	2926.71	1883.29	0.340414	0.119003	2.86054	0.00422915	0.0305034980737466	2.37375
51691	LSM8	LSM8 homolog, U6 small nuclear RNA associated	933.39	981.633	1035.48	1200.21	1113.33	1769.07	1112.15	0.351386	0.12284	2.86053	0.00422937	0.0305034980737466	2.37372
113246	C12orf57	chromosome 12 open reading frame 57	805.586	778.694	766.12	865.397	978.758	1974.81	958.019	0.40271	0.140861	2.85891	0.00425101	0.0305625750785648	2.37151
83658	DYNLRB1	dynein light chain roadblock-type 1	2541.42	2520.78	2159.26	2793.07	2706.83	3920.63	2678.53	0.313612	0.109727	2.8581	0.00426182	0.0305964372812482	2.3704
10933	MORF4L1	mortality factor 4 like 1	2369.62	2468.33	2530.18	2818.66	2648.75	3386	2607.92	0.238095	0.0833187	2.85764	0.00426798	0.030612429249877	2.36978
100507002	LOC100507002	uncharacterized LOC100507002	137.232	128.832	134.678	160.176	162.642	226.023	162.513	0.338927	0.118614	2.85739	0.00427141	0.0306182983402184	2.36943
6742	SSBP1	single stranded DNA binding protein 1	603.404	560.933	657.2	746.377	680.581	1225.74	680.418	0.375283	0.131351	2.8571	0.00427527	0.0306272180362433	2.36904
4085	MAD2L1	mitotic arrest deficient 2 like 1	1646.79	1532.31	1840.6	2068.94	1895.56	2900.63	1890.22	0.344731	0.120699	2.85614	0.00428832	0.0307019740672276	2.36771
22796	COG2	component of oligomeric golgi complex 2	1234.04	1290.6	1374.01	1467.17	1443.45	1651.71	1346.29	0.20706	0.0725595	2.85365	0.00432195	0.0308820391900594	2.36432
1520	CTSS	cathepsin S	147.708	148.214	138.358	177.974	180.068	201.392	181.101	0.302071	0.10586	2.8535	0.00432401	0.0308820391900594	2.36411
7378	UPP1	uridine phosphorylase 1	1271.76	1191.41	1176.04	1372.62	1507.35	2218.21	1401.01	0.357788	0.125396	2.85327	0.00432723	0.0308862206443821	2.36379
1337	COX6A1	cytochrome c oxidase subunit 6A1	3535.57	3387.26	3464.83	4164.58	3979.9	7447.17	4139.51	0.385584	0.135183	2.85231	0.00434025	0.0309602506437869	2.36249
79666	PLEKHF2	pleckstrin homology and FYVE domain containing 2	897.773	918.927	1028.85	1147.93	1143.34	1377.87	1045.69	0.303088	0.106285	2.85166	0.00434913	0.0309859126442795	2.3616
79884	MAP9	microtubule associated protein 9	872.631	874.463	1006.04	1068.95	1042.65	1364.83	987.543	0.284296	0.0997032	2.85143	0.00435236	0.030990105066162	2.36127
25936	NSL1	NSL1 component of MIS12 kinetochore complex	1039.2	1010.14	1069.33	1293.65	1139.46	1477.84	1128.91	0.279221	0.097979	2.8498	0.00437463	0.0310731087982521	2.35906
9061	PAPSS1	3'-phosphoadenosine 5'-phosphosulfate synthase 1	1455.08	1382.95	1495.44	1612.89	1621.58	1605.34	1566.95	0.151735	0.0532513	2.84942	0.00437988	0.0310915602204159	2.35854
51601	LIPT1	lipoyltransferase 1	112.091	107.17	103.032	136.817	128.759	189.802	123.038	0.357666	0.125574	2.84824	0.00439619	0.0311884631983079	2.35692
54826	GIN1	gypsy retrotransposon integrase 1	222.086	215.48	248.75	304.78	259.453	363.666	246.757	0.33301	0.116957	2.84728	0.00440942	0.0312256677246063	2.35562
51668	HSPB11	heat shock protein family B (small) member 11	731.208	714.848	810.276	966.619	819.988	1489.43	873.753	0.373019	0.131029	2.84685	0.00441543	0.0312256677246063	2.35503
84057	MND1	meiotic nuclear divisions 1	236.752	186.978	217.84	272.522	249.772	439.007	243.442	0.383318	0.134662	2.84651	0.00442008	0.0312256677246063	2.35457
91942	NDUFAF2	NADH:ubiquinone oxidoreductase complex assembly factor 2	403.317	397.898	367.237	434.923	471.469	864.973	449.746	0.387742	0.13623	2.84624	0.00442389	0.0312337554353433	2.3542
10286	BCAS2	BCAS2 pre-mRNA processing factor	1337.75	1344.19	1397.56	1624.01	1520.9	1944.38	1474.17	0.274759	0.0965672	2.84526	0.00443756	0.0312925373005211	2.35286
153527	ZMAT2	zinc finger matrin-type 2	1358.71	1282.62	1301.89	1484.97	1527.68	2209.52	1529.58	0.322999	0.113555	2.84443	0.00444915	0.0313553932582076	2.35172
57122	NUP107	nucleoporin 107	2625.23	2654.17	2810.58	3067.82	2889.81	3254.15	2811.15	0.175825	0.0618339	2.8435	0.00446209	0.0314276821530965	2.35046
282991	BLOC1S2	biogenesis of lysosomal organelles complex 1 subunit 2	452.553	478.846	517.37	586.201	536.332	766.45	529.981	0.308939	0.108771	2.84028	0.00450736	0.0317261557675517	2.34608
54816	ZNF280D	zinc finger protein 280D	382.365	409.299	412.866	481.641	448.235	525.939	423.223	0.239914	0.0844737	2.8401	0.00450988	0.0317261557675517	2.34584
51099	ABHD5	abhydrolase domain containing 5, lysophosphatidic acid acyltransferase	1240.33	1268.94	1351.93	1580.63	1367.94	1540.15	1296.44	0.199882	0.0703887	2.83969	0.00451578	0.0317485974694074	2.34527
339804	C2orf74	chromosome 2 open reading frame 74	276.56	261.085	268.62	291.432	340.774	478.126	304.335	0.345333	0.12163	2.8392	0.00452262	0.0317733880812198	2.34461
2271	FH	fumarate hydratase	5914.61	5648.1	6092.16	6746.31	6359.51	8296.21	6138.72	0.247849	0.0873157	2.83853	0.00453213	0.0317733880812198	2.3437
373156	GSTK1	glutathione S-transferase kappa 1	1287.47	1247.28	1293.79	1492.75	1408.6	2173.3	1472.15	0.323165	0.113863	2.83819	0.00453707	0.0317838709474575	2.34322
7555	CNBP	CCHC-type zinc finger nucleic acid binding protein	5330.07	5116.81	5313.53	5991.04	5668.28	7499.33	5538.09	0.250622	0.0883354	2.83716	0.00455166	0.0318480088814359	2.34183
89978	DPH6	diphthamine biosynthesis 6	222.086	217.761	217.84	273.634	270.102	320.2	235.175	0.315803	0.111318	2.83693	0.0045549	0.0318516645578263	2.34152
9637	FEZ2	fasciculation and elongation protein zeta 2	2452.38	2387.39	2721.53	2926.55	2819.13	3775.75	2707.23	0.283359	0.0999431	2.8352	0.00457973	0.0319810756910233	2.33916
97	ACYP1	acylphosphatase 1	124.662	159.615	119.223	157.952	170.387	310.057	161.067	0.39557	0.139528	2.83507	0.00458159	0.0319810756910233	2.33898
100506302	LOC100506302	uncharacterized LOC100506302	76.4731	66.1263	67.707	96.7732	89.066	128.949	87.9652	0.379012	0.133742	2.8339	0.00459831	0.0320515112784644	2.3374
8894	EIF2S2	eukaryotic translation initiation factor 2 subunit beta	4189.26	4038.26	4358.27	5098.94	4631.43	8451.24	4784.36	0.371	0.13092	2.83379	0.00459988	0.0320515112784644	2.33725
221830	POLR1F	RNA polymerase I subunit F	1551.46	1512.92	1747.14	1933.24	1794.87	2361.65	1709.3	0.287261	0.10144	2.83184	0.00462806	0.0321762175420183	2.3346
6150	MRPL23	mitochondrial ribosomal protein L23	63.9021	62.706	55.1959	67.8524	90.0342	172.415	81.2942	0.402403	0.1421	2.83183	0.00462831	0.0321762175420183	2.33458
2197	FAU	FAU ubiquitin like and ribosomal protein S30 fusion	6920.29	6426.79	6444.68	7728.51	7722.61	15127.6	7968.1	0.391185	0.13814	2.83179	0.00462876	0.0321762175420183	2.33454
57001	SDHAF3	succinate dehydrogenase complex assembly factor 3	354.081	360.274	365.765	408.227	431.777	576.649	396.832	0.313177	0.110711	2.82878	0.00467262	0.0324042262899246	2.33044
836	CASP3	caspase 3	799.301	812.897	906.685	997.765	953.588	1041.74	925.317	0.223382	0.0790508	2.82581	0.00471619	0.0326677280741518	2.32641
54539	NDUFB11	NADH:ubiquinone oxidoreductase subunit B11	1877.26	1886.88	1906.1	2239.13	2162.76	4197.37	2251.27	0.385941	0.136613	2.82507	0.00472705	0.0327017625298205	2.32541
51340	CRNKL1	crooked neck pre-mRNA splicing factor 1	1374.42	1473.02	1559.47	1690.75	1625.46	1877.73	1556.85	0.2155	0.076289	2.82479	0.00473119	0.0327017625298205	2.32503
2958	GTF2A2	general transcription factor IIA subunit 2	1237.19	1195.97	1251.11	1473.84	1365.03	2176.2	1364.68	0.340198	0.120434	2.82478	0.0047313	0.0327017625298205	2.32502
79101	TAF1D	TATA-box binding protein associated factor, RNA polymerase I subunit D	539.502	541.552	624.082	672.963	664.123	954.803	637.691	0.330573	0.117056	2.82405	0.00474206	0.0327500850899111	2.32403
154743	BMT2	base methyltransferase of 25S rRNA 2 homolog	401.222	448.063	460.702	543.932	495.672	544.774	474.177	0.241895	0.0856641	2.82376	0.00474646	0.0327612220476563	2.32363
7520	XRCC5	X-ray repair cross complementing 5	13227.7	13376.9	14014.6	15291.3	14633	17416.8	13949.8	0.205113	0.0726462	2.82346	0.00475088	0.0327723853823498	2.32323
94234	FOXQ1	forkhead box Q1	4.1903	5.70054	6.62351	17.7974	9.68109	20.2841	12.065	0.359949	0.12751	2.8229	0.00475917	NA	2.32247
5270	SERPINE2	serpin family E member 2	843.299	928.048	876.511	993.315	971.982	1211.25	1016.75	0.234351	0.0831124	2.81969	0.00480705	0.0331208844003807	2.31812
378706	RN7SL2	RNA component of signal recognition particle 7SL2	1371.28	742.211	1068.59	1154.6	1905.24	2292.11	1294.58	0.400602	0.14213	2.81856	0.00482391	0.0332174924341109	2.3166
84191	CIAO2A	cytosolic iron-sulfur assembly component 2A	785.682	820.878	854.433	1006.66	911.959	1499.58	918.148	0.350768	0.12448	2.81785	0.00483458	0.0332413258522717	2.31564
83707	TRPT1	tRNA phosphotransferase 1	179.136	202.939	219.312	266.96	228.474	379.603	251.697	0.367987	0.130735	2.81475	0.0048815	0.0335156264640565	2.31145
138241	C9orf85	chromosome 9 open reading frame 85	145.613	159.615	166.324	200.22	181.036	247.756	168.612	0.320332	0.11387	2.81313	0.00490623	0.0336656915119188	2.30925
51008	ASCC1	activating signal cointegrator 1 complex subunit 1	460.933	487.966	457.758	551.718	540.205	569.405	500.529	0.220328	0.0783634	2.81162	0.00492929	0.0338030585766803	2.30722
29089	UBE2T	ubiquitin conjugating enzyme E2 T	803.491	746.771	776.423	942.148	878.075	1508.27	855.12	0.364955	0.129819	2.81125	0.0049349	0.0338030585766803	2.30672
414328	IDNK	IDNK gluconokinase	55.5215	54.7252	61.8194	72.3018	79.385	123.154	74.845	0.390938	0.139192	2.80863	0.00497531	0.0340003943271153	2.30318
9528	TMEM59	transmembrane protein 59	2819.03	2891.32	2942.31	3344.79	3196.7	4950.78	3245.76	0.324025	0.115412	2.80755	0.00499197	0.0340943209347407	2.30173
4616	GADD45B	growth arrest and DNA damage inducible beta	705.019	637.321	579.925	725.243	775.455	1073.61	712.138	0.329066	0.117268	2.80609	0.00501462	0.0342114898674788	2.29976
79752	ZFAND1	zinc finger AN1-type containing 1	1611.17	1526.61	1769.95	2017.78	1845.22	2577.53	1777.87	0.315349	0.112381	2.80607	0.00501496	0.0342114898674788	2.29973
1633	DCK	deoxycytidine kinase	1832.21	1717	1876.66	2114.55	1962.36	2412.36	1871.56	0.231864	0.0826479	2.80544	0.00502481	0.0342412324773002	2.29888
389362	PSMG4	proteasome assembly chaperone 4	327.891	314.67	325.288	394.879	362.073	585.342	373.346	0.347129	0.123746	2.80518	0.0050288	0.0342412324773002	2.29854
387066	SNHG5	small nucleolar RNA host gene 5	167.612	127.692	152.341	180.198	200.399	353.523	189.462	0.396228	0.141252	2.80512	0.00502979	0.0342412324773002	2.29845
4869	NPM1	nucleophosmin 1	15350.1	14900.1	15350.4	17765.1	17112.3	26256.4	16882.1	0.330581	0.117858	2.8049	0.0050332	0.0342412324773002	2.29816
54499	TMCO1	transmembrane and coiled-coil domains 1	2763.51	2730.56	2899.63	3304.75	3073.75	4311.83	3044.98	0.292385	0.104266	2.80421	0.00504397	0.0342697667158334	2.29723
9453	GGPS1	geranylgeranyl diphosphate synthase 1	467.219	485.686	488.668	555.055	534.396	699.803	526.013	0.265653	0.0947959	2.80236	0.00507297	0.034387036708434	2.29474
28998	MRPL13	mitochondrial ribosomal protein L13	2184.2	2277.94	2582.43	2956.59	2699.09	4704.47	2748.12	0.37462	0.133697	2.80201	0.00507853	0.0344048147070545	2.29426
6122	RPL3	ribosomal protein L3	16085.5	15220.4	14710.1	16927.5	17858.7	23773	17310.7	0.292088	0.104281	2.80097	0.00509491	0.0344759668093384	2.29286
54931	TRMT10C	tRNA methyltransferase 10C, mitochondrial RNase P subunit	1434.13	1284.9	1485.87	1708.55	1596.41	2490.6	1564.5	0.345941	0.123572	2.79952	0.00511789	0.0346114450547431	2.29091
653519	GPR89A	G protein-coupled receptor 89A	99.5197	92.3488	109.656	139.042	124.886	153.58	115.755	0.341789	0.122224	2.79641	0.00516741	0.0348658825720745	2.28673
79848	CSPP1	centrosome and spindle pole associated protein 1	533.216	501.648	479.101	581.751	566.344	796.877	545.139	0.297223	0.106318	2.79562	0.00518004	0.0349309800705718	2.28567
153396	TMEM161B	transmembrane protein 161B	571.977	533.571	654.256	698.547	678.645	750.513	629.776	0.238981	0.0854984	2.79516	0.00518748	0.0349584526317033	2.28504
6613	SUMO2	small ubiquitin like modifier 2	2970.93	2728.28	3134.39	3658.47	3197.66	5068.14	3230.63	0.334094	0.119535	2.79495	0.00519077	0.0349584526317033	2.28477
9412	MED21	mediator complex subunit 21	1546.22	1412.59	1594.79	1977.73	1788.1	1719.8	1588.4	0.240944	0.0862215	2.79448	0.00519831	0.0349584526317033	2.28414
285315	C3orf33	chromosome 3 open reading frame 33	105.805	107.17	123.639	136.817	137.472	198.495	127.381	0.347508	0.124381	2.79389	0.00520787	0.0349584526317033	2.28334
7320	UBE2B	ubiquitin conjugating enzyme E2 B	677.782	731.95	769.063	879.857	814.18	1169.24	799.108	0.314585	0.112605	2.7937	0.0052109	0.0349584526317033	2.28309
25911	DPCD	deleted in primary ciliary dyskinesia homolog (mouse)	385.508	371.675	334.119	414.901	464.692	734.575	432.702	0.374981	0.134254	2.79306	0.00522114	0.034973689482945	2.28223
2791	GNG11	G protein subunit gamma 11	1384.9	1304.28	1449.81	1685.19	1552.85	2747.05	1632.41	0.367122	0.131544	2.79087	0.00525668	0.0351027344856595	2.27929
1033	CDKN3	cyclin dependent kinase inhibitor 3	3281.01	3224.23	3392.71	3788.61	3822.1	5101.46	3624.86	0.298898	0.107103	2.79075	0.00525864	0.0351027344856595	2.27913
57129	MRPL47	mitochondrial ribosomal protein L47	1269.66	1203.95	1398.3	1581.74	1502.51	2573.19	1495.69	0.371216	0.133058	2.78988	0.00527274	0.0351516242972374	2.27796
3281	HSBP1	heat shock factor binding protein 1	1788.21	1770.59	1925.97	2203.54	2065.95	3067.25	2048.31	0.327496	0.117513	2.78688	0.00532176	0.0354380912077059	2.27394
647087	STMP1	short transmembrane mitochondrial protein 1	1467.65	1568.79	1651.46	1880.96	1682.57	2477.56	1685.9	0.30067	0.10792	2.78603	0.00533572	0.0354954710641622	2.27281
56942	CMC2	C-X9-C motif containing 2	730.161	742.211	833.091	931.025	850.968	1505.37	860.157	0.361164	0.129636	2.78599	0.00533644	0.0354954710641622	2.27275
154664	ABCA13	ATP binding cassette subfamily A member 13	284.941	311.25	358.406	434.923	488.895	340.484	397.493	0.321914	0.115596	2.78482	0.00535572	0.0355908458830385	2.27118
51125	GOLGA7	golgin A7	833.871	850.521	956.729	1006.66	1005.87	1088.1	937.48	0.208824	0.0749907	2.78466	0.00535836	0.0355908458830385	2.27097
3336	HSPE1	heat shock protein family E (Hsp10) member 1	1312.61	1275.78	1362.97	1545.03	1528.64	3320.8	1593.14	0.393335	0.141257	2.78454	0.00536041	0.0355908458830385	2.2708
84264	HAGHL	hydroxyacylglutathione hydrolase like	131.995	119.711	134.678	164.626	154.897	266.591	155.721	0.379268	0.136212	2.78439	0.00536292	0.0355908458830385	2.2706
7993	UBXN8	UBX domain protein 8	161.327	142.514	153.077	196.883	178.132	230.37	170.092	0.315905	0.113583	2.78128	0.00541448	0.0358518131612309	2.26644
60492	CCDC90B	coiled-coil domain containing 90B	1136.62	1142.39	1243.75	1413.78	1332.12	2029.86	1310.43	0.335	0.120609	2.77757	0.00547676	0.0361552268760287	2.26148
10952	SEC61B	SEC61 translocon subunit beta	1358.71	1264.38	1316.61	1521.67	1513.15	2580.43	1531.47	0.360346	0.129742	2.77741	0.00547936	0.0361552268760287	2.26127
6741	SSB	small RNA binding exonuclease protection factor La	3724.13	3511.53	3869.6	4378.15	4042.82	6188.11	4057.27	0.316199	0.113938	2.77518	0.00551711	0.036366975313308	2.25829
51056	LAP3	leucine aminopeptidase 3	1247.66	1248.42	1205.48	1354.82	1396.98	1822.67	1311.93	0.264235	0.0952514	2.77408	0.00553575	0.0364488574692036	2.25682
51101	ZC2HC1A	zinc finger C2HC-type containing 1A	657.878	661.263	721.227	776.41	819.988	822.956	705.497	0.221636	0.0799256	2.77303	0.00555367	0.0365258200797168	2.25542
2589	GALNT1	polypeptide N-acetylgalactosaminyltransferase 1	1926.49	1980.37	2148.23	2389.3	2299.26	2274.72	2203.13	0.188347	0.0679263	2.77282	0.00555736	0.036529609661283	2.25513
51031	GLOD4	glyoxalase domain containing 4	1279.09	1239.3	1150.28	1315.89	1406.66	1735.74	1329.28	0.248326	0.0896185	2.77092	0.0055898	0.0366810847998951	2.2526
51234	EMC4	ER membrane protein complex subunit 4	2812.74	2691.8	2677.37	3036.68	3056.32	4258.22	3041.73	0.285636	0.103121	2.76992	0.00560706	0.0367737499736199	2.25127
100506922	MAP3K2-DT	MAP3K2 divergent transcript	38.7603	59.2856	43.4208	70.0771	59.0547	108.665	59.6605	0.393335	0.142041	2.76916	0.00562006	0.0368178020012948	2.25026
9588	PRDX6	peroxiredoxin 6	16273	16382.2	16207.7	18104.4	17850	24429.3	17982.6	0.265408	0.0958661	2.76852	0.00563109	0.0368489123957907	2.24941
79228	THOC6	THO complex 6	349.89	340.892	303.21	369.295	408.542	607.075	380.472	0.348407	0.125926	2.76676	0.00566157	0.0369705889864684	2.24706
4698	NDUFA5	NADH:ubiquinone oxidoreductase subunit A5	1165.95	1119.59	1237.12	1393.76	1294.36	1877.73	1292.78	0.303883	0.10984	2.76659	0.00566463	0.0369705889864684	2.24683
51026	GOLT1B	golgi transport 1B	1077.96	1101.34	1304.83	1456.05	1323.41	1479.29	1286.34	0.252812	0.0914237	2.76527	0.0056875	0.0370879566966844	2.24508
25874	MPC2	mitochondrial pyruvate carrier 2	1606.98	1674.82	1828.09	2013.33	1922.66	3091.88	1986.13	0.342258	0.123776	2.76514	0.00568977	0.0370879566966844	2.24491
978	CDA	cytidine deaminase	1692.88	1657.72	1708.87	1903.21	1814.24	2205.18	1880.25	0.207432	0.0750287	2.76471	0.00569739	0.0371169394228911	2.24432
27257	LSM1	LSM1 homolog, mRNA degradation associated	854.822	800.356	894.174	1001.1	964.237	1463.36	957.688	0.328809	0.118953	2.76419	0.00570643	0.0371552192616576	2.24364
11315	PARK7	Parkinsonism associated deglycase	5731.29	5280.98	5173.7	6048.88	6226.88	9774.05	6120.09	0.337594	0.122224	2.76209	0.00574327	0.0373008898454211	2.24084
8773	SNAP23	synaptosome associated protein 23	1290.61	1187.99	1313.66	1513.89	1353.42	1499.58	1383.5	0.187812	0.0679984	2.76201	0.00574472	0.0373008898454211	2.24073
25898	RCHY1	ring finger and CHY zinc finger domain containing 1	407.507	405.879	455.55	491.652	483.086	559.263	444.548	0.23667	0.0857108	2.76126	0.00575783	0.0373446735794199	2.23974
10190	TXNDC9	thioredoxin domain containing 9	989.959	981.633	1151.02	1281.41	1224.66	1873.38	1185.3	0.351899	0.127459	2.76088	0.00576467	0.0373602746271637	2.23923
5685	PSMA4	proteasome 20S subunit alpha 4	3054.73	3016.73	2942.31	3487.17	3387.41	5665.07	3402.49	0.348529	0.126295	2.75964	0.00578655	0.0374440485197542	2.23758
57092	PCNP	PEST proteolytic signal containing nuclear protein	4478.39	4416.78	4792.48	5179.03	4899.6	6049.02	4745.94	0.216003	0.0782763	2.75949	0.00578913	0.0374440485197542	2.23739
26610	ELP4	elongator acetyltransferase complex subunit 4	327.891	395.618	362.085	482.753	451.139	427.416	390.723	0.280277	0.1016	2.75863	0.00580441	0.0375221891810941	2.23624
10284	SAP18	Sin3A associated protein 18	2363.33	2326.96	2188.7	2661.82	2585.82	3930.78	2547.58	0.324695	0.117789	2.75657	0.00584109	0.0377113304556469	2.23351
79954	NOL10	nucleolar protein 10	1366.04	1331.65	1404.18	1582.85	1456.04	1687.93	1400.39	0.188447	0.0683719	2.7562	0.0058477	0.0377113304556469	2.23302
594842	HAS2-AS1	HAS2 antisense RNA 1	39.8079	51.3049	47.1005	62.2908	65.8314	78.2388	58.1519	0.371784	0.134894	2.75613	0.00584896	0.0377113304556469	2.23292
5917	RARS1	arginyl-tRNA synthetase 1	2541.42	2451.23	2741.4	3156.81	2864.64	4035.09	2857.52	0.306755	0.111301	2.75609	0.00584976	0.0377113304556469	2.23286
7905	REEP5	receptor accessory protein 5	1855.26	1933.62	2055.5	2324.78	2079.5	2732.56	2092.21	0.252418	0.0916148	2.75521	0.00586538	0.0377704545045053	2.2317
81790	RNF170	ring finger protein 170	310.083	327.211	320.872	363.734	377.563	433.211	340.463	0.253574	0.0920639	2.75432	0.0058814	0.0378528015045309	2.23052
3320	HSP90AA1	heat shock protein 90 alpha family class A member 1	69988.6	69985.6	70721.4	80123.7	79639.6	122705	76401.4	0.328163	0.119176	2.7536	0.0058943	0.0379150623223967	2.22957
644	BLVRA	biliverdin reductase A	1136.62	1073.98	1112.75	1275.85	1274.03	2090.71	1322.87	0.348728	0.126704	2.7523	0.00591779	0.038022510908173	2.22784
79921	TCEAL4	transcription elongation factor A like 4	1741.07	1642.9	1599.95	1848.7	1901.37	2845.57	1817.22	0.318975	0.115901	2.75214	0.00592074	0.038022510908173	2.22762
7336	UBE2V2	ubiquitin conjugating enzyme E2 V2	1602.79	1667.98	1856.79	2101.2	1871.36	2684.75	1903.02	0.304994	0.110839	2.75169	0.00592891	0.0380541264588147	2.22703
2632	GBE1	1,4-alpha-glucan branching enzyme 1	3475.86	3651.77	3734.92	3945.45	3889.86	4119.13	3775.27	0.132468	0.0481562	2.75079	0.00594513	0.0381373700471449	2.22584
222901	RPL23P8	ribosomal protein L23 pseudogene 8	55.5215	52.445	85.3697	136.817	89.066	123.154	89.0033	0.390603	0.14203	2.75013	0.00595711	0.038151575838812	2.22496
124220	ZG16B	zymogen granule protein 16B	21.9991	22.8022	19.8705	26.696	39.6925	50.7103	31.1002	0.390757	0.14209	2.75007	0.00595832	NA	2.22488
10694	CCT8	chaperonin containing TCP1 subunit 8	8700.12	9053.6	9554.78	10722.9	10072.2	13910.6	9894.06	0.289311	0.105222	2.74953	0.00596807	0.0382008790473325	2.22417
7324	UBE2E1	ubiquitin conjugating enzyme E2 E1	3328.15	3441.99	3740.81	4150.12	3874.37	5037.71	3888.05	0.269426	0.0980274	2.74847	0.00598737	0.038282559880115	2.22276
10635	RAD51AP1	RAD51 associated protein 1	639.021	649.862	714.603	783.084	773.519	1038.84	685.43	0.302294	0.11	2.74812	0.00599376	0.0382917666258173	2.2223
10014	HDAC5	histone deacetylase 5	762.635	727.389	649.84	913.227	915.831	747.615	833.468	0.244522	0.0889849	2.74791	0.00599773	0.0382917666258173	2.22201
200185	KRTCAP2	keratinocyte associated protein 2	1550.41	1520.9	1545.49	1679.63	1757.12	2555.8	1678.36	0.3048	0.110923	2.74786	0.00599861	0.0382917666258173	2.22195
125476	INO80C	INO80 complex subunit C	277.608	279.327	264.205	304.78	320.444	483.921	307.629	0.328622	0.119658	2.74634	0.00602642	0.0383727468312677	2.21994
5441	POLR2L	RNA polymerase II, I and III subunit L	8031.77	8150.64	7687.69	9372.54	9155.41	16911.2	9470.71	0.37253	0.135647	2.74633	0.00602667	0.0383727468312677	2.21992
149951	COMMD7	COMM domain containing 7	831.775	874.463	880.191	977.743	967.141	1177.93	938.89	0.239658	0.0873033	2.74512	0.00604881	0.0384655438750032	2.21833
5349	FXYD3	FXYD domain containing ion transport regulator 3	18.8564	20.522	22.0784	31.1454	30.0114	50.7103	30.2015	0.390415	0.142264	2.7443	0.00606403	NA	2.21724
9559	VPS26A	VPS26, retromer complex component A	4000.69	3909.43	4456.89	4903.17	4671.13	5004.39	4432.87	0.216585	0.0789337	2.74389	0.00607166	0.0385689998350416	2.21669
55151	TMEM38B	transmembrane protein 38B	563.596	538.131	643.217	630.694	707.688	906.991	632.27	0.295493	0.107709	2.74344	0.00607987	0.0385911228660211	2.21611
11145	PLAAT3	phospholipase A and acyltransferase 3	496.551	544.972	535.033	614.009	598.291	841.792	606.475	0.305436	0.111337	2.74334	0.00608172	0.0385911228660211	2.21597
55795	PCID2	PCI domain containing 2	781.492	777.554	867.68	922.126	921.64	1237.33	885.183	0.285601	0.104158	2.74201	0.00610653	0.0387275711009098	2.21421
27109	DMAC2L	distal membrane arm assembly complex 2 like	177.04	180.137	165.588	210.231	209.112	352.075	203.225	0.368682	0.134512	2.74089	0.0061273	0.0388172846448167	2.21273
6240	RRM1	ribonucleotide reductase catalytic subunit M1	5475.68	5563.73	5798.52	6269.12	6117.48	6660.44	5684.94	0.168324	0.0614227	2.74042	0.00613602	0.0388320199852803	2.21211
79750	ZNF385D	zinc finger protein 385D	661.021	690.906	716.811	824.24	804.499	775.144	745.735	0.200685	0.0732317	2.74041	0.00613625	0.0388320199852803	2.2121
55325	UFSP2	UFM1 specific peptidase 2	399.126	453.763	444.511	492.765	495.672	650.541	469.269	0.280105	0.102269	2.7389	0.00616457	0.0389309448104507	2.2101
5686	PSMA5	proteasome 20S subunit alpha 5	3762.89	3774.9	3668.69	4194.62	4317.77	6772	4249.57	0.336725	0.122968	2.7383	0.0061757	0.038962715920092	2.20931
441024	MTHFD2L	methylenetetrahydrofolate dehydrogenase (NADP+ dependent) 2 like	380.27	353.434	392.995	470.518	410.478	499.859	399.626	0.250857	0.0916431	2.73732	0.00619416	0.0390298370543086	2.20802
83479	DDX59	DEAD-box helicase 59	514.36	539.271	550.487	622.908	606.036	669.376	562.742	0.217657	0.079547	2.7362	0.00621527	0.0391168721221841	2.20654
3020	H3-3A	H3.3 histone A	1058.05	1039.78	1081.1	1244.7	1130.75	1632.87	1135.03	0.280403	0.102521	2.73509	0.00623639	0.0391643905281768	2.20507
54882	ANKHD1	ankyrin repeat and KH domain containing 1	108.948	110.591	125.847	140.154	141.344	215.881	134.419	0.356063	0.130191	2.73493	0.00623926	0.0391643905281768	2.20487
92912	UBE2Q2	ubiquitin conjugating enzyme E2 Q2	977.388	1007.86	1064.91	1204.66	1119.13	1215.6	1075.42	0.196676	0.0719793	2.73239	0.00628761	0.0393721393994805	2.20151
64208	POPDC3	popeye domain containing 3	348.843	316.95	351.782	411.564	386.276	510.001	363.419	0.293149	0.107291	2.73228	0.00628971	0.0393721393994805	2.20137
6284	S100A13	S100 calcium binding protein A13	1539.94	1474.16	1479.99	1717.45	1716.46	3845.29	1863.18	0.386635	0.141513	2.73216	0.00629215	0.0393721393994805	2.2012
9741	LAPTM4A	lysosomal protein transmembrane 4 alpha	5720.81	5510.14	5713.15	6660.66	5918.05	8338.23	6250.02	0.263169	0.0963302	2.73195	0.00629609	0.0393757351345972	2.20093
101929074	PIK3CD-AS2	PIK3CD antisense RNA 2	7.33303	3.42033	5.15162	10.011	16.4579	17.3864	9.3038	0.326374	0.119467	2.73192	0.00629671	NA	2.20089
139065	SLITRK4	SLIT and NTRK like family member 4	240.942	245.123	276.716	321.465	318.508	297.018	276.455	0.256537	0.0939245	2.73131	0.00630828	0.0394309664398842	2.20009
9021	SOCS3	suppressor of cytokine signaling 3	1440.42	1374.97	1349.72	1516.11	1646.75	1560.43	1487.23	0.173589	0.0635676	2.73077	0.00631865	0.0394747200444364	2.19938
100306951	PITPNA-AS1	PITPNA antisense RNA 1	142.47	114.011	148.661	183.535	157.802	255.001	151.015	0.365748	0.133945	2.73058	0.00632235	0.0394768096107453	2.19912
91624	NEXN	nexilin F-actin binding protein	732.256	596.277	658.671	769.736	759.966	1370.63	752.792	0.365568	0.133916	2.72984	0.0063366	0.0395447147248397	2.19814
6139	RPL17	ribosomal protein L17	115.233	93.4889	118.487	142.379	128.759	233.268	137.534	0.376492	0.137955	2.72909	0.00635101	0.0396135093933314	2.19716
285381	DPH3	diphthamide biosynthesis 3	911.391	934.889	1008.25	1121.23	1065.89	1228.64	1019.73	0.230112	0.0844066	2.72624	0.00640609	0.0398934181378917	2.19341
55323	LARP6	La ribonucleoprotein 6, translational regulator	1050.72	1051.18	1074.48	1146.82	1246.92	1606.79	1155.79	0.279514	0.102537	2.72599	0.00641086	0.0399018834873826	2.19308
23142	DCUN1D4	defective in cullin neddylation 1 domain containing 4	1505.37	1606.41	1730.94	1900.98	1863.61	1757.48	1700.89	0.178067	0.065348	2.7249	0.00643207	0.0399914237868562	2.19165
4706	NDUFAB1	NADH:ubiquinone oxidoreductase subunit AB1	1307.37	1252.98	1407.86	1602.88	1438.61	2761.54	1533.64	0.365795	0.134263	2.72447	0.00644051	0.0400226900506713	2.19108
57037	ANKMY2	ankyrin repeat and MYND domain containing 2	766.826	824.298	847.81	918.789	897.437	1064.92	857.057	0.215036	0.0789654	2.72317	0.00646592	0.0401194627194418	2.18937
29922	NME7	NME/NM23 family member 7	630.641	529.01	657.2	727.467	702.847	924.377	680.746	0.300551	0.110384	2.72278	0.0064736	0.0401194627194418	2.18885
10799	RPP40	ribonuclease P/MRP subunit p40	437.887	435.521	492.348	597.324	499.544	625.91	482.073	0.278475	0.102281	2.72265	0.00647597	0.0401194627194418	2.18869
23412	COMMD3	COMM domain containing 3	554.168	595.137	602.004	733.029	626.367	1198.21	688.507	0.364485	0.133873	2.72262	0.00647662	0.0401194627194418	2.18865
445	ASS1	argininosuccinate synthase 1	231.514	233.722	214.896	276.971	259.453	308.609	267.725	0.266924	0.098074	2.72166	0.00649553	0.0401517047778019	2.18739
27335	EIF3K	eukaryotic translation initiation factor 3 subunit K	2581.23	2466.05	2368.27	2737.46	2932.4	5244.9	2870.36	0.367787	0.13517	2.72092	0.00651012	0.0401995050595468	2.18641
64946	CENPH	centromere protein H	409.602	393.337	444.511	497.214	473.405	743.269	464.434	0.337384	0.124062	2.71947	0.00653866	0.040354453082971	2.18451
100505783	OSER1-DT	OSER1 divergent transcript	32.4749	33.0631	36.0613	45.6057	54.2141	75.3411	47.3745	0.386786	0.142254	2.71899	0.00654821	0.0403753838347945	2.18388
3148	HMGB2	high mobility group box 2	3550.24	3186.6	3640.72	4082.27	3829.84	6211.29	3714.13	0.334761	0.123215	2.71687	0.00659019	0.0405785509832862	2.1811
7754	ZNF204P	zinc finger protein 204, pseudogene	357.223	339.752	383.428	456.057	417.255	434.66	376.974	0.240716	0.0886039	2.71677	0.00659228	0.0405785509832862	2.18096
4704	NDUFA9	NADH:ubiquinone oxidoreductase subunit A9	1410.04	1362.43	1426.26	1539.47	1615.77	2203.73	1537.9	0.290356	0.106997	2.71368	0.00665409	0.0408945631401956	2.17691
9801	MRPL19	mitochondrial ribosomal protein L19	1960.01	2045.35	2179.87	2291.41	2213.1	2484.81	2086.3	0.164471	0.0606583	2.71143	0.00669943	0.0410655278052324	2.17396
8446	DUSP11	dual specificity phosphatase 11	486.075	486.826	560.055	615.121	558.599	714.291	549.663	0.254751	0.0940596	2.7084	0.00676077	0.0413766481250849	2.17
55726	INTS13	integrator complex subunit 13	2022.87	2054.48	2133.51	2370.39	2252.79	2754.3	2175.37	0.223442	0.0825483	2.7068	0.0067935	0.0415335251095233	2.16791
5289	PIK3C3	phosphatidylinositol 3-kinase catalytic subunit type 3	921.867	923.488	939.803	1167.95	1128.82	1005.51	1012.47	0.224446	0.0829495	2.70582	0.00681365	0.0415912855219269	2.16662
147463	ANKRD29	ankyrin repeat domain 29	669.401	662.403	708.716	823.128	777.392	750.513	726.715	0.190081	0.0703172	2.7032	0.00686755	0.0418770599759667	2.1632
163050	ZNF564	zinc finger protein 564	322.653	271.346	334.119	349.273	370.786	473.779	346.479	0.290784	0.107599	2.70248	0.00688239	0.0419457221896424	2.16226
140890	SREK1	splicing regulatory glutamic acid and lysine rich protein 1	793.015	796.936	816.164	893.205	897.437	1130.12	838.051	0.24379	0.0902556	2.7011	0.00691096	0.0420754955178588	2.16046
5111	PCNA	proliferating cell nuclear antigen	4860.75	4979.99	5087.59	5646.21	5545.33	8836.64	5266.24	0.325796	0.120623	2.70094	0.00691445	0.0420754955178588	2.16024
79679	VTCN1	V-set domain containing T cell activation inhibitor 1	29.3321	34.2033	31.6457	45.6057	49.3736	53.6081	42.8629	0.376627	0.139474	2.70034	0.00692688	NA	2.15946
902	CCNH	cyclin H	1467.65	1581.33	1553.58	1785.3	1738.72	2232.7	1643.68	0.273534	0.101326	2.69955	0.00694337	0.0422295358490875	2.15843
100506365	OTUD6B-AS1	OTUD6B antisense RNA 1 (head to head)	1243.47	1328.23	1375.48	1530.57	1412.47	1802.39	1360.61	0.234934	0.0870484	2.69889	0.00695707	0.0422908768216229	2.15757
4258	MGST2	microsomal glutathione S-transferase 2	612.832	566.634	645.424	678.524	741.572	1021.45	697.31	0.321402	0.119171	2.69697	0.00699726	0.0424430502307509	2.15507
2182	ACSL4	acyl-CoA synthetase long chain family member 4	3243.3	3403.22	3541.37	4202.4	3921.81	3564.21	3588.94	0.186201	0.0690443	2.69683	0.00700021	0.0424430502307509	2.15489
55791	LRIF1	ligand dependent nuclear receptor interacting factor 1	914.534	945.15	992.055	1114.56	1032.97	1137.36	1010.16	0.187096	0.0694088	2.69556	0.00702696	0.0425392373339213	2.15323
10989	IMMT	inner membrane mitochondrial protein	3166.82	2930.08	3102.01	3352.58	3323.52	3952.51	3182.47	0.192645	0.0714769	2.69521	0.0070345	0.0425454318481343	2.15277
4601	MXI1	MAX interactor 1, dimerization protein	495.503	502.788	509.274	644.042	560.535	586.791	555.827	0.224246	0.0832178	2.69469	0.00704539	0.0425628869894504	2.15209
9445	ITM2B	integral membrane protein 2B	2463.9	2714.6	2906.99	3169.04	2903.36	3641	2927.51	0.235184	0.0873	2.69398	0.00706052	0.0426323143782204	2.15116
10581	IFITM2	interferon induced transmembrane protein 2	1105.19	1207.37	1195.91	1271.4	1326.31	1535.8	1238.38	0.213615	0.079301	2.69372	0.00706591	0.0426428897487309	2.15083
10569	SLU7	SLU7 homolog, splicing factor	1279.09	1349.89	1321.76	1434.91	1465.72	1841.51	1427.29	0.233555	0.0867117	2.69346	0.00707148	0.0426545241100543	2.15049
483	ATP1B3	ATPase Na+/K+ transporting subunit beta 3	1327.28	1395.49	1396.09	1565.06	1474.43	1942.93	1460.6	0.241299	0.089618	2.69252	0.00709136	0.0427283325333913	2.14927
119710	IFTAP	intraflagellar transport associated protein	309.035	343.173	335.591	398.216	390.148	647.643	379.112	0.360214	0.133799	2.6922	0.00709824	0.0427283325333913	2.14885
158960	CH17-340M24.3	uncharacterized protein BC009467	43.9982	52.445	47.1005	63.4031	64.8633	97.0741	56.798	0.37703	0.140046	2.6922	0.0070983	0.0427283325333913	2.14885
3664	IRF6	interferon regulatory factor 6	392.841	389.917	362.821	482.753	498.576	398.438	438.554	0.246066	0.0914412	2.69098	0.00712425	0.0428405323226276	2.14726
158584	FAAH2	fatty acid amide hydrolase 2	67.0449	69.5466	78.0102	91.2115	88.0979	131.847	88.3759	0.352076	0.13086	2.69048	0.00713495	0.0428828948206684	2.14661
27249	MMADHC	metabolism of cobalamin associated D	2751.98	2773.88	3117.47	3524.99	3154.1	4716.06	3193.18	0.313429	0.116554	2.68914	0.00716362	0.0429662629466151	2.14487
4338	MOCS2	molybdenum cofactor synthesis 2	1527.37	1574.49	1666.92	1814.22	1716.46	2412.36	1680.46	0.269472	0.100208	2.68913	0.00716378	0.0429662629466151	2.14486
2287	FKBP3	FKBP prolyl isomerase 3	3293.58	3117.06	3517.08	3958.8	3655.58	6141.75	3828.71	0.341296	0.127026	2.68681	0.00721377	0.0431643894562912	2.14184
1687	GSDME	gasdermin E	780.444	782.114	780.102	849.824	911.959	1073.61	853.254	0.241455	0.0898671	2.68681	0.00721389	0.0431643894562912	2.14183
3150	HMGN1	high mobility group nucleosome binding domain 1	4951.89	4870.54	5136.17	5732.98	5564.69	8258.54	5432.6	0.308013	0.114658	2.68636	0.00722352	0.043193680024253	2.14125
84938	ATG4C	autophagy related 4C cysteine peptidase	367.699	381.936	422.433	451.608	436.617	572.302	411.705	0.263882	0.0982797	2.68502	0.00725263	0.0433456732501581	2.1395
5908	RAP1B	RAP1B, member of RAS oncogene family	1633.17	1704.46	1714.75	1942.14	1835.54	1912.5	1769.33	0.1623	0.0604542	2.68468	0.00726002	0.0433472164864823	2.13906
8835	SOCS2	suppressor of cytokine signaling 2	485.028	461.744	549.751	600.661	556.663	649.092	525.23	0.234246	0.087259	2.68449	0.00726399	0.0433472164864823	2.13882
102724550	LINC02015	long intergenic non-protein coding RNA 2015	33.5224	39.9038	30.1738	55.6168	43.5649	63.7501	48.7872	0.37553	0.139914	2.684	0.00727462	0.0433885665024469	2.13819
115294	PCMTD1	protein-L-isoaspartate (D-aspartate) O-methyltransferase domain containing 1	144.565	156.195	183.986	191.322	228.474	202.841	178.006	0.291694	0.108777	2.68158	0.00732757	0.0435334271510893	2.13504
330	BIRC3	baculoviral IAP repeat containing 3	1657.27	1721.56	1780.99	2032.24	1854.9	1990.74	1859.71	0.175688	0.0655167	2.68157	0.00732773	0.0435334271510893	2.13503
9551	ATP5MF	ATP synthase membrane subunit f	2331.9	2212.95	2109.96	2393.75	2588.72	4340.8	2459.79	0.346422	0.129262	2.67999	0.00736239	0.043711864189839	2.13298
6450	SH3BGR	SH3 domain binding glutamate rich protein	71.2352	62.706	60.3476	87.8745	80.3531	130.398	77.0273	0.372012	0.138827	2.67969	0.00736912	0.0437257259010368	2.13258
98	ACYP2	acylphosphatase 2	49.2361	49.0247	61.0835	82.3128	60.0228	107.216	66.819	0.372266	0.138929	2.67955	0.00737219	0.0437257259010368	2.1324
5716	PSMD10	proteasome 26S subunit, non-ATPase 10	2440.85	2347.48	2566.24	2837.57	2688.44	4049.58	2724.01	0.30426	0.113577	2.67888	0.00738692	0.0437688157326656	2.13154
9982	FGFBP1	fibroblast growth factor binding protein 1	291.226	270.206	267.884	334.813	307.859	465.086	322.771	0.31779	0.11864	2.67861	0.00739287	0.0437698221996805	2.13119
5427	POLE2	DNA polymerase epsilon 2, accessory subunit	644.259	596.277	677.07	814.229	674.772	927.275	672.019	0.276804	0.103389	2.67731	0.00742164	0.0439079365890968	2.1295
55010	PARPBP	PARP1 binding protein	903.011	860.782	1053.87	1157.94	1095.9	1192.42	1014.02	0.251201	0.0938655	2.67618	0.00744673	0.0439904078277373	2.12803
51375	SNX7	sorting nexin 7	962.722	1019.26	1059.76	1253.6	1096.87	1687.93	1127.54	0.31653	0.118277	2.67617	0.00744684	0.0439904078277373	2.12803
100462981	MTRNR2L2	MT-RNR2 like 2	317.416	320.37	440.096	805.331	514.066	507.103	482.312	0.380624	0.142311	2.67459	0.00748199	0.0441646802411541	2.12598
84299	MIEN1	migration and invasion enhancer 1	470.362	470.865	406.978	500.551	536.332	876.564	520.37	0.350242	0.130959	2.67444	0.00748548	0.0441646802411541	2.12578
25816	TNFAIP8	TNF alpha induced protein 8	362.461	399.038	384.9	442.709	450.171	505.654	408.144	0.2486	0.0929589	2.6743	0.00748849	0.0441646802411541	2.12561
8836	GGH	gamma-glutamyl hydrolase	2241.81	2280.22	2546.37	2820.88	2575.17	4271.26	2636.54	0.334129	0.124951	2.67408	0.00749342	0.0441646802411541	2.12532
114822	RHPN1	rhophilin Rho GTPase binding protein 1	335.224	327.211	323.816	355.947	412.415	420.171	383.666	0.238345	0.089174	2.67281	0.00752183	0.0442284758080429	2.12368
131118	DNAJC19	DnaJ heat shock protein family (Hsp40) member C19	537.407	497.087	492.348	565.066	610.877	941.763	572.348	0.340138	0.127262	2.67273	0.00752371	0.0442284758080429	2.12357
171425	CLYBL	citramalyl-CoA lyase	29.3321	26.2225	30.1738	47.8304	49.3736	39.1194	36.3818	0.377636	0.141315	2.67231	0.00753317	NA	2.12302
4715	NDUFB9	NADH:ubiquinone oxidoreductase subunit B9	5512.35	5253.62	5442.32	6348.1	5965.49	11357.7	6249.81	0.360989	0.135097	2.67207	0.00753848	0.0442284758080429	2.12272
10302	SNAPC5	small nuclear RNA activating complex polypeptide 5	119.424	117.431	104.504	133.48	151.993	163.722	130.121	0.312637	0.117003	2.67205	0.00753902	0.0442284758080429	2.12269
2108	ETFA	electron transfer flavoprotein subunit alpha	1093.67	1077.4	1175.31	1335.91	1211.1	1861.79	1228.8	0.311362	0.116527	2.672	0.00753997	0.0442284758080429	2.12263
3155	HMGCL	3-hydroxy-3-methylglutaryl-CoA lyase	489.218	445.782	454.814	518.348	543.109	802.672	553.603	0.320847	0.12017	2.66993	0.00758671	0.0444581138754644	2.11995
5965	RECQL	RecQ like helicase	2095.15	2103.5	2252.73	2472.72	2477.39	2450.03	2301.12	0.184682	0.0692013	2.66877	0.007613	0.0445898846932445	2.11844
5695	PSMB7	proteasome 20S subunit beta 7	3376.34	3392.96	3356.65	3835.33	3710.76	6105.52	3836.32	0.325903	0.12218	2.66741	0.00764392	0.0446520944611364	2.11668
100131801	PET100	PET100 cytochrome c oxidase chaperone	899.868	776.414	769.799	888.756	998.121	2229.81	1028.67	0.37958	0.142313	2.66722	0.00764817	0.0446520944611364	2.11644
84777	DLGAP1-AS2	DLGAP1 antisense RNA 2	123.614	118.571	120.695	149.053	138.44	205.739	139.333	0.3237	0.12142	2.66596	0.00767682	0.0447846327902965	2.11482
119559	SFXN4	sideroflexin 4	322.653	322.651	342.215	390.43	370.786	572.302	356.277	0.324191	0.121646	2.66503	0.00769808	0.044886314397881	2.11362
131076	CCDC58	coiled-coil domain containing 58	604.451	549.532	615.251	685.199	662.187	1144.6	655.186	0.346499	0.13005	2.66435	0.0077137	0.044955011306817	2.11274
140606	SELENOM	selenoprotein M	512.265	489.107	524.729	610.672	567.312	959.15	588.563	0.343136	0.128908	2.66186	0.00777098	0.0451594857934482	2.10952
5201	PFDN1	prefoldin subunit 1	1802.88	1874.34	1817.05	2008.88	2004.95	2461.62	1954.66	0.214386	0.0805415	2.66181	0.0077722	0.0451594857934482	2.10946
23478	SEC11A	SEC11 homolog A, signal peptidase complex subunit	1942.21	1990.63	2045.93	2347.03	2151.14	3242.56	2196.49	0.299406	0.112551	2.66018	0.00780989	0.0453161924829693	2.10735
26269	FBXO8	F-box protein 8	250.371	226.882	242.862	288.095	277.847	328.893	253.136	0.262056	0.0985114	2.66015	0.00781047	0.0453161924829693	2.10732
55207	ARL8B	ADP ribosylation factor like GTPase 8B	3204.54	3316.58	3675.31	3856.47	3747.55	3884.41	3591.26	0.16222	0.061004	2.65918	0.00783322	0.0453760546546991	2.10606
400073	C12orf76	chromosome 12 open reading frame 76	144.565	139.093	142.773	181.311	160.706	212.983	165.718	0.296494	0.11152	2.65865	0.00784534	0.0453951812785564	2.10539
6647	SOD1	superoxide dismutase 1	5923	5686.86	5447.47	6262.45	6784.51	12531.2	6786.66	0.366426	0.137846	2.65822	0.00785549	0.0454199946983637	2.10483
440957	SMIM4	small integral membrane protein 4	371.89	300.989	342.951	406.002	373.69	776.593	385.253	0.370776	0.139492	2.65805	0.0078595	0.0454207975633686	2.1046
10313	RTN3	reticulon 3	4533.91	4487.47	4670.31	4998.83	4793.11	5221.72	4676.83	0.12747	0.0479626	2.65769	0.00786777	0.0454461549345894	2.10415
56898	BDH2	3-hydroxybutyrate dehydrogenase 2	224.181	229.162	267.884	295.881	272.039	410.029	267.986	0.323872	0.121895	2.65696	0.00788485	0.045499951755689	2.10321
7347	UCHL3	ubiquitin C-terminal hydrolase L3	663.116	704.587	745.513	839.813	789.009	1241.68	777.066	0.328547	0.123682	2.65638	0.00789853	0.0455340598531964	2.10245
10159	ATP6AP2	ATPase H+ transporting accessory protein 2	4071.93	4144.29	4343.55	4726.31	4418.45	5424.56	4472.84	0.19709	0.0742076	2.65593	0.007909	0.0455719983428048	2.10188
100129250	SMIM27	small integral membrane protein 27	20.9515	22.8022	28.7019	40.0441	34.8519	59.4035	32.5183	0.374878	0.141185	2.65522	0.00792574	NA	2.10096
253725	WASHC2C	WASH complex subunit 2C	185.421	178.997	175.155	231.366	226.538	208.637	197.401	0.266502	0.10043	2.65361	0.00796364	0.0457518893054433	2.09889
51018	RRP15	ribosomal RNA processing 15 homolog	2302.57	2333.8	2395.5	2629.56	2536.45	3514.95	2457.09	0.260666	0.0982646	2.65269	0.00798531	0.0458515048392677	2.09771
6209	RPS15	ribosomal protein S15	3015.97	2788.71	2834.86	3382.61	3103.76	5130.44	3183.26	0.323657	0.122087	2.65103	0.0080247	0.0460124529919786	2.09557
56655	POLE4	DNA polymerase epsilon 4, accessory subunit	922.915	930.329	860.321	1041.15	1019.42	1969.01	1030.5	0.363533	0.137191	2.64982	0.00805338	0.0461207384236214	2.09402
6390	SDHB	succinate dehydrogenase complex iron sulfur subunit B	2883.98	2901.58	3091.71	3533.89	3229.61	5385.44	3335.01	0.332912	0.125645	2.64962	0.00805819	0.0461207384236214	2.09376
10282	BET1	Bet1 golgi vesicular membrane trafficking protein	717.59	766.153	852.225	942.148	867.426	1296.74	873.311	0.315496	0.119074	2.64957	0.00805932	0.0461207384236214	2.0937
29789	OLA1	Obg like ATPase 1	3439.19	3639.23	3899.04	4209.08	3967.31	4350.95	3815.14	0.177899	0.0672411	2.64569	0.00815245	0.0465400231224605	2.08871
64981	MRPL34	mitochondrial ribosomal protein L34	1270.71	1264.38	1254.79	1423.79	1439.58	2279.07	1401.59	0.327918	0.123993	2.64466	0.00817739	0.0465825123042507	2.08739
6604	SMARCD3	SWI/SNF related, matrix associated, actin dependent regulator of chromatin, subfamily d, member 3	200.087	186.978	195.026	229.141	226.538	275.285	217.277	0.269547	0.101925	2.64456	0.00817976	0.0465825123042507	2.08726
9536	PTGES	prostaglandin E synthase	654.735	673.804	605.683	721.906	712.528	857.729	815.181	0.219727	0.0831043	2.64399	0.0081936	0.0466155863153948	2.08653
23588	KLHDC2	kelch domain containing 2	1205.76	1249.56	1371.07	1466.06	1419.25	1776.31	1363.07	0.246941	0.0934025	2.64384	0.00819709	0.0466155863153948	2.08634
8362	H4C12	H4 clustered histone 12	6.28546	9.12087	6.62351	12.2357	15.4897	26.0796	13.6452	0.343059	0.129769	2.64362	0.00820243	NA	2.08606
57570	TRMT5	tRNA methyltransferase 5	1272.8	1323.67	1414.49	1539.47	1529.61	1477.84	1387.9	0.169992	0.0643392	2.64213	0.00823871	0.0467139452892608	2.08414
6289	SAA2	serum amyloid A2	123.614	120.851	128.055	166.85	132.631	249.205	154.228	0.356465	0.134928	2.6419	0.00824432	0.0467231006161718	2.08385
204010	RPSAP52	ribosomal protein SA pseudogene 52	93.2343	77.5274	87.5775	133.48	99.7152	141.989	110.61	0.352041	0.133273	2.6415	0.00825389	0.046747925181821	2.08334
5479	PPIB	peptidylprolyl isomerase B	6857.43	6710.68	6428.49	7706.26	7352.79	12240	7667.6	0.331091	0.125347	2.64139	0.00825667	0.046747925181821	2.08319
2647	BLOC1S1	biogenesis of lysosomal organelles complex 1 subunit 1	170.755	164.176	125.847	165.738	206.207	391.194	185.745	0.375782	0.142281	2.64112	0.00826322	0.046762381109286	2.08285
26354	GNL3	G protein nucleolar 3	4034.22	3879.79	4417.15	4658.46	4513.33	5867.91	4388.05	0.249441	0.0944589	2.64074	0.0082725	0.0467923512645718	2.08236
10943	MSL3	MSL complex subunit 3	736.446	774.134	811.748	915.452	818.052	1057.67	819.647	0.23167	0.0877719	2.63946	0.00830389	0.0469019670814328	2.08072
10767	HBS1L	HBS1 like translational GTPase	1252.9	1320.25	1344.57	1481.63	1429.9	1599.55	1366.18	0.187187	0.0709359	2.63882	0.00831948	0.0469335667854475	2.0799
80071	CCDC15	coiled-coil domain containing 15	545.787	536.991	570.358	672.963	622.494	653.439	620.718	0.213483	0.0809526	2.63714	0.00836079	0.047079011575125	2.07775
3956	LGALS1	galectin 1	11420.7	11181	11452.1	12704	12730.6	21346.2	13007.8	0.333873	0.1267	2.63514	0.0084102	0.0472746133958692	2.07519
8766	RAB11A	RAB11A, member RAS oncogene family	2460.76	2496.84	2784.08	3031.11	2777.51	3352.68	2793.91	0.218336	0.0828624	2.63492	0.00841564	0.0472825156186076	2.07491
28956	LAMTOR2	late endosomal/lysosomal adaptor, MAPK and MTOR activator 2	1062.24	922.348	953.05	1140.14	1101.71	1828.47	1133.24	0.337105	0.12797	2.63425	0.00843234	0.0473536217275146	2.07405
3417	IDH1	isocitrate dehydrogenase (NADP(+)) 1	2187.34	2284.78	2254.94	2422.67	2476.42	2783.27	2377.02	0.178439	0.0677491	2.63383	0.00844284	0.0473899082961877	2.07351
29079	MED4	mediator complex subunit 4	744.827	775.274	841.922	929.912	860.649	1135.91	855.439	0.261103	0.099148	2.63346	0.00845187	0.0473951512310824	2.07305
10964	IFI44L	interferon induced protein 44 like	473.504	526.73	473.949	545.044	570.216	694.007	544.966	0.253628	0.0963691	2.63184	0.00849235	0.0475644616324302	2.07097
100507032	TMCC1-AS1	TMCC1 antisense RNA 1 (head to head)	13.6185	21.6621	21.3424	32.2577	25.1708	52.1592	28.6634	0.369223	0.14039	2.62998	0.00853889	NA	2.0686
51024	FIS1	fission, mitochondrial 1	1050.72	1027.24	877.247	1095.65	1166.57	2126.94	1174.6	0.360916	0.137303	2.62861	0.00857359	0.0479167122985706	2.06684
10213	PSMD14	proteasome 26S subunit, non-ATPase 14	3967.17	4012.04	4055.8	4652.9	4314.86	5996.86	4353.27	0.266757	0.101495	2.62829	0.00858162	0.0479167122985706	2.06643
2585	GALK2	galactokinase 2	413.793	396.758	414.337	459.394	467.597	594.035	441.027	0.261491	0.0995395	2.62701	0.00861392	0.0480209512903476	2.0648
51398	WDR83OS	WD repeat domain 83 opposite strand	2721.6	2704.34	2679.58	2945.46	3054.38	4495.83	2992.98	0.298257	0.113559	2.62646	0.00862787	0.0480209512903476	2.0641
8665	EIF3F	eukaryotic translation initiation factor 3 subunit F	1746.31	1824.17	1787.61	2031.12	1958.48	2805.01	2025.48	0.282206	0.107448	2.62644	0.00862839	0.0480209512903476	2.06407
52	ACP1	acid phosphatase 1	2667.13	2439.83	2817.94	3107.86	2880.12	3858.33	2815.22	0.265652	0.101147	2.62641	0.00862902	0.0480209512903476	2.06404
114769	CARD16	caspase recruitment domain family member 16	4.1903	1.14011	3.67973	8.89868	8.71298	13.0398	7.09693	0.29976	0.114193	2.62503	0.00866413	NA	2.06227
92482	BBIP1	BBSome interacting protein 1	203.23	167.596	182.515	224.692	205.239	315.853	210.742	0.318187	0.121275	2.62368	0.0086986	0.0483164059672185	2.06055
605	BCL7A	BAF chromatin remodeling complex subunit BCL7A	1701.26	1793.39	1783.2	1987.74	2179.21	1853.1	1822.93	0.180078	0.0686582	2.62281	0.00872073	0.0483934467441029	2.05945
811	CALR	calreticulin	39535.5	38290.5	37065.9	41173.1	43340.3	55326.4	43266.9	0.247613	0.0944692	2.6211	0.00876474	0.0485456998209412	2.05726
80270	HSD3B7	hydroxy-delta-5-steroid dehydrogenase, 3 beta- and steroid delta-isomerase 7	171.802	207.5	180.307	224.692	210.08	279.631	217.838	0.283599	0.10825	2.61986	0.00879657	0.0486990212689497	2.05569
55153	SDAD1	SDA1 domain containing 1	1168.05	1267.8	1257.73	1378.18	1345.67	1431.48	1292.14	0.159518	0.0608943	2.61959	0.00880359	0.0487148448529432	2.05534
84269	CHCHD5	coiled-coil-helix-coiled-coil-helix domain containing 5	266.084	212.06	219.312	273.634	277.847	559.263	279.904	0.370577	0.141582	2.6174	0.00886033	0.0489594815606039	2.05255
51082	POLR1D	RNA polymerase I and III subunit D	1063.29	1091.08	1047.25	1179.08	1211.1	1744.44	1165.86	0.295362	0.112862	2.61702	0.00887006	0.0489696119791576	2.05207
8481	OFD1	OFD1 centriole and centriolar satellite protein	449.41	392.197	393.731	447.159	509.225	540.427	434.612	0.242517	0.0926698	2.617	0.00887052	0.0489696119791576	2.05205
5229	PGGT1B	protein geranylgeranyltransferase type I subunit beta	584.547	625.92	624.082	687.423	684.453	722.984	623.793	0.176476	0.0674475	2.61649	0.008884	0.0490149762011474	2.05139
55851	PSENEN	presenilin enhancer, gamma-secretase subunit	562.548	601.977	574.038	619.571	677.676	969.292	667.682	0.300585	0.114905	2.61594	0.00889825	0.0490363834528732	2.0507
51324	SPG21	SPG21 abhydrolase domain containing, maspardin	1956.87	2029.39	2120.26	2339.24	2118.22	2551.45	2161.74	0.183129	0.0700066	2.61588	0.00889967	0.0490363834528732	2.05063
3162	HMOX1	heme oxygenase 1	199.039	213.2	202.385	219.13	259.453	305.711	225.337	0.284077	0.108607	2.61565	0.0089057	0.0490363834528732	2.05033
5985	RFC5	replication factor C subunit 5	1466.61	1436.54	1503.54	1676.29	1572.21	1709.66	1480.08	0.159145	0.0608485	2.61543	0.00891147	0.0490363834528732	2.05005
117177	RAB3IP	RAB3A interacting protein	605.499	646.441	727.114	839.813	739.635	757.757	675.656	0.214282	0.0819369	2.6152	0.00891743	0.0490437999867747	2.04976
1318	SLC31A2	solute carrier family 31 member 2	183.326	150.494	150.133	216.905	176.196	243.41	181.677	0.305073	0.116668	2.61488	0.008926	0.0490678751735244	2.04934
6322	SCML1	Scm polycomb group protein like 1	806.634	818.598	896.382	1051.16	934.225	921.479	896.139	0.189032	0.0723259	2.61361	0.00895906	0.0492034829308487	2.04774
100505865	LINC00920	long intergenic non-protein coding RNA 920	27.237	31.923	29.4378	43.3811	51.3098	44.9149	35.8723	0.369694	0.141574	2.61132	0.00901939	NA	2.04482
100507303	SNHG19	small nucleolar RNA host gene 19	146.661	174.437	197.969	204.67	212.016	440.455	205.873	0.371509	0.142289	2.61094	0.00902941	0.0494739001789755	2.04434
5393	EXOSC9	exosome component 9	712.352	692.046	674.862	781.972	788.041	1198.21	745.277	0.314821	0.120592	2.61063	0.0090375	0.0494951039936369	2.04395
347744	C6orf52	chromosome 6 open reading frame 52	42.9506	46.7444	53.724	55.6168	68.7358	108.665	60.8222	0.369256	0.141615	2.60746	0.00912158	0.0498391140987909	2.03993
51501	HIKESHI	heat shock protein nuclear import factor hikeshi	116.281	128.832	149.397	181.311	147.153	262.245	164.523	0.357577	0.1372	2.60625	0.00915402	0.0499465412304248	2.03839
112840	WDR89	WD repeat domain 89	1776.69	1792.25	1903.89	2141.25	1974.94	2268.93	1931.07	0.202378	0.0776688	2.60565	0.00916997	0.0499876811085921	2.03763
6045	RNF2	ring finger protein 2	358.271	326.071	403.298	483.866	412.415	439.007	393.902	0.250561	0.0961607	2.60565	0.0091701	0.0499876811085921	2.03763
147184	TMEM99	transmembrane protein 99 (putative)	196.944	185.838	217.84	221.355	242.027	320.2	213.895	0.29518	0.113314	2.60496	0.00918837	0.0500372294668952	2.03676
92270	ATP6AP1L	ATPase H+ transporting accessory protein 1 like	90.0915	95.7691	86.8416	121.245	112.301	128.949	109.532	0.313055	0.120183	2.60482	0.00919223	0.0500372294668952	2.03658
51123	ZNF706	zinc finger protein 706	1400.61	1447.94	1415.22	1555.04	1549.94	1912.5	1493.13	0.211386	0.0811565	2.60467	0.00919626	0.0500372294668952	2.03639
55768	NGLY1	N-glycanase 1	1735.83	1681.66	1736.83	1978.84	1805.52	2405.12	1805.26	0.232603	0.0893175	2.60423	0.00920815	0.0500565290733808	2.03583
27430	MAT2B	methionine adenosyltransferase 2B	1545.17	1512.92	1612.46	1819.78	1639.01	2044.35	1606.47	0.212427	0.0816312	2.60228	0.00926072	0.0502780883682187	2.03336
637	BID	BH3 interacting domain death agonist	597.118	564.354	634.385	696.322	655.41	973.638	677.878	0.294513	0.113211	2.60145	0.00928296	0.0503686712442296	2.03231
646113	LINC00643	long intergenic non-protein coding RNA 643	10.4758	17.1016	15.4549	28.9207	26.1389	24.6307	20.6598	0.364497	0.140226	2.59935	0.00934017	NA	2.02965
11007	CCDC85B	coiled-coil domain containing 85B	1075.86	1121.87	1159.11	1311.44	1242.08	2725.32	1327.25	0.36747	0.141393	2.59893	0.0093515	0.0506529268893293	2.02912
7580	ZNF32	zinc finger protein 32	284.941	307.829	293.642	365.958	343.679	486.819	341.842	0.320369	0.123304	2.59821	0.00937113	0.0507136401075635	2.02821
11257	TP53TG1	TP53 target 1	162.374	198.379	180.307	200.22	220.729	368.012	220.247	0.35106	0.135119	2.59816	0.0093725	0.0507136401075635	2.02814
56650	CLDND1	claudin domain containing 1	1599.65	1626.93	1711.07	1947.7	1803.59	1893.67	1726.94	0.17952	0.0691055	2.59776	0.00938336	0.0507426531725345	2.02764
60488	MRPS35	mitochondrial ribosomal protein S35	2750.93	2705.48	3018.11	3302.52	3039.86	3893.1	2939.09	0.238826	0.0919394	2.59765	0.00938652	0.0507426531725345	2.0275
7390	UROS	uroporphyrinogen III synthase	636.926	587.156	627.026	660.727	741.572	901.195	697.517	0.26408	0.101747	2.59546	0.00944654	0.0509966395850285	2.02473
54494	C11orf71	chromosome 11 open reading frame 71	61.807	55.8653	72.1227	91.2115	81.3212	101.421	77.811	0.343679	0.132416	2.59546	0.00944656	0.0509966395850285	2.02473
3015	H2AZ1	H2A.Z variant histone 1	6876.29	6337.86	7076.85	7701.81	7622.89	12058.9	7607.19	0.322194	0.124229	2.59356	0.00949888	0.0512318551129893	2.02233
57226	LYRM2	LYR motif containing 2	599.214	637.321	686.637	826.465	659.282	1008.41	706.126	0.295827	0.114114	2.59239	0.00953125	0.0513591899009567	2.02085
51315	KRCC1	lysine rich coiled-coil 1	471.409	489.107	482.78	552.831	546.982	780.939	548.389	0.298731	0.115379	2.58913	0.00962187	0.0516575225259635	2.01674
23597	ACOT9	acyl-CoA thioesterase 9	1419.47	1418.29	1404.92	1550.6	1517.03	1864.69	1503.47	0.197463	0.0762848	2.5885	0.00963961	0.0516605303937354	2.01594
374969	SVBP	small vasohibin binding protein	237.8	243.983	292.906	317.016	291.401	540.427	292.034	0.355876	0.137484	2.58848	0.00964007	0.0516605303937354	2.01592
318	NUDT2	nudix hydrolase 2	402.269	408.159	383.428	460.507	462.756	815.712	470.3	0.351214	0.135742	2.58736	0.00967133	0.0517570937003438	2.01451
219927	MRPL21	mitochondrial ribosomal protein L21	1224.62	1172.03	1230.5	1380.41	1324.37	2264.58	1348.43	0.328905	0.127131	2.58714	0.00967776	0.0517678328502108	2.01423
100505616	SNHG21	small nucleolar RNA host gene 21	67.0449	54.7252	67.707	87.8745	81.3212	99.9718	71.9925	0.339073	0.13108	2.58677	0.00968808	0.0517758036102227	2.01376
79783	SUGCT	succinyl-CoA:glutarate-CoA transferase	259.799	242.843	238.446	323.69	268.166	389.745	272.62	0.308644	0.119337	2.58633	0.00970049	0.051816272982317	2.01321
51249	TMEM69	transmembrane protein 69	854.822	851.661	975.864	1082.3	972.95	1160.54	943.802	0.228818	0.0884771	2.58618	0.0097045	0.051816272982317	2.01303
51079	NDUFA13	NADH:ubiquinone oxidoreductase subunit A13	2876.64	2666.71	2659.71	2890.96	3300.28	7108.14	3362.66	0.367528	0.142173	2.58508	0.00973555	0.0519110961760176	2.01164
118487	CHCHD1	coiled-coil-helix-coiled-coil-helix domain containing 1	2969.88	2869.65	3241.84	3606.19	3293.51	6599.59	3492.76	0.357113	0.138185	2.58432	0.00975725	0.0519866914580575	2.01067
64400	AKTIP	AKT interacting protein	229.419	225.741	234.767	301.443	249.772	304.262	248.678	0.25814	0.0999223	2.58341	0.00978288	0.0520923697661255	2.00953
10428	CFDP1	craniofacial development protein 1	676.734	590.576	622.61	689.648	724.146	1124.32	700.735	0.317608	0.122968	2.58286	0.00979846	0.0521043501312741	2.00884
5720	PSME1	proteasome activator subunit 1	2422	2399.93	2185.02	2615.1	2601.31	4810.24	2745.18	0.345863	0.134008	2.58091	0.00985411	0.052352758854714	2.00638
54851	ANKRD49	ankyrin repeat domain 49	234.657	204.079	207.537	253.612	258.485	321.648	233.465	0.291037	0.112811	2.57985	0.00988421	0.0524888983797338	2.00506
440836	ODF3B	outer dense fiber of sperm tails 3B	13.6185	10.261	19.8705	23.359	24.2027	44.9149	21.1495	0.347352	0.134701	2.57868	0.00991774	NA	2.00359
10944	C11orf58	chromosome 11 open reading frame 58	4299.25	4012.04	4355.33	4658.46	4628.53	6217.09	4543.11	0.251273	0.0974899	2.57743	0.00995389	0.0528297141332746	2.00201
125061	AFMID	arylformamidase	715.494	734.23	673.39	756.388	813.212	951.905	756.794	0.221034	0.0857771	2.57685	0.00997064	0.0528739468171966	2.00128
56947	MFF	mitochondrial fission factor	1449.85	1426.28	1538.13	1656.27	1612.87	2164.61	1550.1	0.255277	0.0990949	2.57608	0.00999268	0.052920998799986	2.00032
7113	TMPRSS2	transmembrane serine protease 2	274.465	273.626	251.693	360.397	327.221	291.222	312.064	0.257012	0.099796	2.57537	0.0100132	0.0530056762264374	1.99943
199692	ZNF627	zinc finger protein 627	612.832	582.595	629.234	757.5	701.879	698.354	652.935	0.21722	0.0843642	2.57479	0.0100301	0.053071158889675	1.9987
28978	TMEM14A	transmembrane protein 14A	1200.52	1160.63	1282.75	1345.93	1345.67	2019.72	1288.66	0.294176	0.1143	2.57371	0.0100615	0.0532136038248275	1.99734
57396	CLK4	CDC like kinase 4	318.463	286.167	314.249	390.43	336.902	401.336	343.751	0.250002	0.097155	2.57323	0.0100755	0.0532154633399218	1.99673
256281	NUDT14	nudix hydrolase 14	199.039	192.678	217.104	233.59	240.091	428.865	249.192	0.352878	0.137163	2.57269	0.0100911	0.0532240278381823	1.99606
664709	HNRNPA1P10	heterogeneous nuclear ribonucleoprotein A1 pseudogene 10	149.803	115.151	153.077	170.187	178.132	195.597	149.016	0.292211	0.113616	2.57192	0.0101136	0.0532485262638311	1.99509
84268	RPAIN	RPA interacting protein	344.653	375.096	370.917	390.43	436.617	680.967	409.584	0.330615	0.128642	2.57005	0.0101684	0.0534171683024091	1.99275
5731	PTGER1	prostaglandin E receptor 1	35.6176	35.3434	46.3646	68.9648	42.5968	81.1365	56.576	0.363772	0.141573	2.5695	0.0101847	0.0534785609682693	1.99205
25901	CCDC28A	coiled-coil domain containing 28A	213.706	225.741	225.935	238.04	272.039	337.586	247.388	0.279129	0.108692	2.56806	0.0102268	0.0536039651380541	1.99026
326625	MMAB	metabolism of cobalamin associated B	876.821	844.82	790.406	945.485	933.257	1416.99	932.735	0.303437	0.118177	2.56766	0.0102388	0.0536155787019054	1.98975
91978	TPGS1	tubulin polyglutamylase complex subunit 1	184.373	197.239	218.576	252.5	220.729	395.541	243.072	0.34553	0.134588	2.56732	0.0102488	0.0536155787019054	1.98932
129285	PPP1R21	protein phosphatase 1 regulatory subunit 21	479.79	450.343	459.966	538.37	548.918	508.552	494.9	0.188315	0.0733973	2.56569	0.0102971	0.0538280096565697	1.98728
91298	C12orf29	chromosome 12 open reading frame 29	867.393	796.936	946.426	1075.63	960.364	1140.26	920.081	0.243204	0.0948171	2.56499	0.010318	0.0539131737783787	1.9864
3309	HSPA5	heat shock protein family A (Hsp70) member 5	14137	14023.3	13642.2	15542.7	14796.6	18277.5	14837.6	0.199839	0.0779389	2.56405	0.0103459	0.0540105931285871	1.98523
1070	CETN3	centrin 3	889.392	905.246	958.201	1063.39	1018.45	1947.28	1044.17	0.35087	0.136997	2.56116	0.0104323	0.0543648396634597	1.98162
3146	HMGB1	high mobility group box 1	3525.09	3292.63	3443.49	3839.78	3790.15	5213.02	3629.72	0.27015	0.105494	2.56081	0.0104429	0.0543957164684028	1.98118
83930	STARD3NL	STARD3 N-terminal like	1149.19	1128.71	1228.29	1353.71	1256.61	1628.53	1259.19	0.237373	0.0927622	2.55894	0.0104993	0.0545187790591756	1.97884
51373	MRPS17	mitochondrial ribosomal protein S17	615.975	582.595	611.571	692.985	670.9	1290.94	701.296	0.350701	0.137061	2.55872	0.0105057	0.0545187790591756	1.97857
55156	ARMC1	armadillo repeat containing 1	2275.34	2264.26	2519.14	2630.67	2609.05	2899.18	2396.79	0.188508	0.073675	2.55864	0.0105084	0.0545187790591756	1.97847
60489	APOBEC3G	apolipoprotein B mRNA editing enzyme catalytic subunit 3G	283.893	330.631	297.322	368.183	340.774	460.74	354.433	0.285981	0.111829	2.55731	0.0105484	0.0546780971795791	1.97681
468	ATF4	activating transcription factor 4	2280.57	2235.75	2171.78	2439.35	2510.31	3675.77	2479.51	0.292079	0.114355	2.55415	0.0106447	0.0550555567216694	1.97287
63875	MRPL17	mitochondrial ribosomal protein L17	1776.69	1797.95	1638.95	1852.04	2027.22	3016.54	1915.24	0.308383	0.120756	2.55377	0.0106563	0.0550912387019737	1.97239
4646	MYO6	myosin VI	1074.81	1165.19	1112.75	1286.97	1208.2	1234.43	1170.44	0.147541	0.0577952	2.55283	0.0106851	0.0552159805335508	1.97122
4828	NMB	neuromedin B	75.4255	92.3488	106.712	125.694	103.588	170.966	116.367	0.343002	0.134375	2.55257	0.0106932	0.0552332333894838	1.97089
5901	RAN	RAN, member RAS oncogene family	13087.4	12863.8	13304.4	14758.5	14466.5	21557.7	14353.5	0.294642	0.115446	2.55221	0.0107043	0.0552585061066783	1.97044
58527	ABRACL	ABRA C-terminal like	662.068	649.862	705.772	795.32	716.401	1338.75	800.588	0.337873	0.132451	2.55093	0.0107437	0.0554207740410842	1.96885
27248	ERLEC1	endoplasmic reticulum lectin 1	1414.23	1525.47	1578.6	1678.51	1620.61	1974.81	1655.33	0.201159	0.078873	2.55042	0.0107593	0.0554768911890057	1.96822
79959	CEP76	centrosomal protein 76	536.359	557.513	560.791	652.941	593.451	657.785	577.999	0.18419	0.072271	2.5486	0.0108157	0.0556625116141821	1.96595
51529	ANAPC11	anaphase promoting complex subunit 11	2604.27	2409.05	2512.52	2724.11	2975.97	5602.77	2969.51	0.355061	0.139331	2.54834	0.0108238	0.0556625116141821	1.96562
56851	EMC7	ER membrane protein complex subunit 7	2194.67	2185.59	2214.46	2501.64	2373.8	3678.67	2446.24	0.295521	0.116049	2.54651	0.0108805	0.0558662638987822	1.96335
55831	EMC3	ER membrane protein complex subunit 3	1908.68	1909.68	1899.48	2068.94	2170.5	2894.84	2104.63	0.26655	0.104729	2.54514	0.0109234	0.0560270746872265	1.96164
10241	CALCOCO2	calcium binding and coiled-coil domain 2	2908.07	2887.89	2898.15	3098.97	3096.98	3425.12	3024.06	0.138846	0.0545827	2.54377	0.0109663	0.0561733814344888	1.95994
8337	H2AC18	H2A clustered histone 18	19.9039	22.8022	22.8143	28.9207	29.0433	62.3013	36.4176	0.361059	0.141939	2.54377	0.0109664	NA	1.95994
100506713	ALOX12-AS1	ALOX12 antisense RNA 1	27.237	23.9423	20.6065	33.3701	32.9157	55.0569	31.3773	0.361889	0.142289	2.54335	0.0109797	NA	1.95941
205251	MTLN	mitoregulin	287.036	336.332	335.591	369.295	351.424	805.57	365.188	0.361056	0.142064	2.5415	0.0110378	0.056432106705094	1.95712
9689	BZW1	basic leucine zipper and W2 domains 1	5062.94	5202.31	5579.94	6410.39	5865.77	5785.32	5517.92	0.176621	0.0694997	2.54132	0.0110435	0.056432106705094	1.95689
9296	ATP6V1F	ATPase H+ transporting V1 subunit F	2049.06	2019.13	1885.49	2120.11	2228.59	3115.06	2171.5	0.270408	0.106428	2.54075	0.0110614	0.0564370507449697	1.95619
1315	COPB1	COPI coat complex subunit beta 1	5612.91	5708.52	6071.55	6785.24	6102.96	7086.41	6153.22	0.184842	0.0727527	2.54068	0.0110636	0.0564370507449697	1.9561
114799	ESCO1	establishment of sister chromatid cohesion N-acetyltransferase 1	1011.96	1067.14	1172.36	1418.23	1236.28	1196.76	1157.69	0.218634	0.0860656	2.54032	0.011075	0.0564587035829857	1.95566
100505592	GAPLINC	gastric adenocarcinoma associated, positive CD44 regulator, long intergenic non-coding RNA	13.6185	23.9423	20.6065	34.4824	24.2027	49.2615	28.4736	0.357341	0.140789	2.53813	0.0111447	NA	1.95293
124446	TMEM219	transmembrane protein 219	694.543	702.307	633.649	760.837	760.934	1051.88	729.084	0.278173	0.109611	2.53783	0.0111541	0.0567850888169981	1.95256
26273	FBXO3	F-box protein 3	966.913	1018.12	995.735	1122.35	1128.82	1160.54	1003.24	0.181079	0.071363	2.53744	0.0111666	0.056802355004879	1.95208
4809	SNU13	small nuclear ribonucleoprotein 13	2775.03	2769.32	2661.92	2969.94	3011.79	4197.37	3001.13	0.261635	0.10314	2.5367	0.0111902	0.0568731264614197	1.95116
57088	PLSCR4	phospholipid scramblase 4	122.566	144.794	153.077	194.659	208.143	150.682	165.33	0.306919	0.121154	2.53329	0.0112999	0.0572566791004496	1.94693
125150	ZSWIM7	zinc finger SWIM-type containing 7	340.462	272.486	278.923	337.038	362.073	510.001	330.278	0.319082	0.125972	2.53296	0.0113105	0.0572854707112914	1.94652
7321	UBE2D1	ubiquitin conjugating enzyme E2 D1	936.533	1013.56	1084.78	1155.72	1134.62	1363.38	1061.88	0.232756	0.0918971	2.53279	0.0113158	0.0572879725331319	1.94631
90693	CCDC126	coiled-coil domain containing 126	181.231	176.717	192.082	231.366	203.303	273.836	198.066	0.283946	0.112137	2.53214	0.0113367	0.0573690083155492	1.94551
475	ATOX1	antioxidant 1 copper chaperone	1105.19	1142.39	1097.3	1318.12	1201.42	2273.27	1282.2	0.341955	0.135056	2.53195	0.0113429	0.0573756286296071	1.94527
55256	ADI1	acireductone dioxygenase 1	285.988	290.728	312.777	341.487	338.838	376.705	329.394	0.214612	0.0848104	2.53049	0.0113905	0.0575911824568718	1.94346
51171	HSD17B14	hydroxysteroid 17-beta dehydrogenase 14	278.655	241.703	242.126	295.881	303.018	467.984	325.649	0.330989	0.130818	2.53015	0.0114014	0.0576215245502597	1.94304
498	ATP5F1A	ATP synthase F1 subunit alpha	12212.6	12365.6	12396.3	13467	13472.2	17603.7	13152.3	0.235709	0.0931679	2.52994	0.0114083	0.0576316597236139	1.94278
148423	C1orf52	chromosome 1 open reading frame 52	680.924	720.549	777.159	839.813	795.786	1062.02	792.493	0.257341	0.101744	2.52931	0.0114287	0.0576601001583584	1.942
51649	MRPS23	mitochondrial ribosomal protein S23	2759.32	2567.52	2534.6	2873.16	3074.71	5202.88	3009.6	0.338642	0.133899	2.52909	0.0114358	0.0576621268261744	1.94173
8269	TMEM187	transmembrane protein 187	195.897	207.5	223.728	234.703	249.772	347.728	251.84	0.303322	0.119938	2.529	0.0114389	0.0576621268261744	1.94161
651	BMP3	bone morphogenetic protein 3	14.6661	10.261	15.4549	24.4714	32.9157	20.2841	23.4244	0.3531	0.139643	2.52859	0.0114521	NA	1.94112
51250	MTRES1	mitochondrial transcription rescue factor 1	107.9	123.132	119.223	145.716	131.663	195.597	135.735	0.311858	0.123342	2.52841	0.0114582	0.057701050601092	1.94089
585	BBS4	Bardet-Biedl syndrome 4	229.419	238.283	235.503	282.533	272.039	299.915	255.015	0.240876	0.0953043	2.52744	0.0114897	0.0578182509021494	1.93969
28974	C19orf53	chromosome 19 open reading frame 53	3191.96	3159.24	2885.64	3341.46	3521.01	5297.06	3406.1	0.304225	0.120391	2.52698	0.0115048	0.0578697178445507	1.93912
26751	SH3YL1	SH3 and SYLF domain containing 1	219.991	279.327	242.862	315.903	296.241	310.057	277.852	0.264167	0.104692	2.52327	0.0116269	0.0583337659619884	1.93453
5504	PPP1R2	protein phosphatase 1 regulatory inhibitor subunit 2	1192.14	1146.95	1219.46	1306.99	1273.06	1508.27	1246.18	0.181964	0.0721257	2.52287	0.0116402	0.0583745036495189	1.93404
7818	DAP3	death associated protein 3	3343.86	3233.35	3182.23	3532.78	3618.79	4779.81	3507.3	0.248766	0.0986102	2.52272	0.011645	0.0583745036495189	1.93386
4236	MFAP1	microfibril associated protein 1	1928.59	1758.05	1646.31	1941.03	2002.05	2367.45	1908.34	0.21735	0.0861861	2.52187	0.0116731	0.0584654553780992	1.93281
57560	IFT80	intraflagellar transport 80	670.449	662.403	724.171	914.34	836.446	704.149	741.641	0.227809	0.0903664	2.52094	0.011704	0.0585701062839218	1.93166
829	CAPZA1	capping actin protein of muscle Z-line subunit alpha 1	6008.9	6001.53	6595.55	7519.39	6923.92	7215.36	6509.13	0.200185	0.0794528	2.51955	0.0117505	0.0587527429786309	1.92994
51534	VTA1	vesicle trafficking 1	1522.13	1535.73	1716.96	1974.4	1725.17	2003.78	1667.44	0.225827	0.0896742	2.5183	0.0117922	0.0588743904473615	1.92841
1396	CRIP1	cysteine rich protein 1	397.031	377.376	376.804	460.507	423.064	831.649	471.866	0.349236	0.138689	2.51812	0.0117982	0.0588743904473615	1.92819
51692	CPSF3	cleavage and polyadenylation specific factor 3	1811.26	1891.44	1958.35	2130.12	2019.48	2500.74	1942.71	0.208446	0.0828129	2.51707	0.0118335	0.0589218428642305	1.92689
340277	FAM221A	family with sequence similarity 221 member A	73.3303	79.8076	91.9932	94.5485	110.364	131.847	95.2148	0.317911	0.126305	2.51702	0.0118353	0.0589218428642305	1.92682
5025	P2RX4	purinergic receptor P2X 4	323.701	401.318	344.423	394.879	440.49	454.944	402.04	0.237933	0.0945345	2.51689	0.0118396	0.0589218428642305	1.92666
125988	MICOS13	mitochondrial contact site and cristae organizing system subunit 13	1241.38	1123.01	1138.51	1229.13	1379.56	2638.39	1371.33	0.351083	0.139491	2.51689	0.0118397	0.0589218428642305	1.92666
9933	PUM3	pumilio RNA binding family member 3	874.726	857.362	964.825	1053.38	975.854	1356.14	978.385	0.268905	0.106872	2.51613	0.0118652	0.0590237713537141	1.92573
5095	PCCA	propionyl-CoA carboxylase subunit alpha	185.421	197.239	195.026	232.478	243.964	239.063	210.338	0.260409	0.103506	2.51589	0.0118732	0.0590384644960812	1.92543
90990	KIFC2	kinesin family member C2	410.65	428.681	433.472	491.652	487.927	488.268	477.693	0.188889	0.0751074	2.51491	0.0119061	0.0591771279414644	1.92423
79133	NDUFAF5	NADH:ubiquinone oxidoreductase complex assembly factor 5	389.698	384.217	395.203	449.383	416.287	612.871	411.855	0.27241	0.108333	2.51457	0.0119178	0.0592100953119553	1.9238
5468	PPARG	peroxisome proliferator activated receptor gamma	3952.5	3915.13	3944.67	4391.5	4147.38	5291.26	4117.25	0.205781	0.0819059	2.5124	0.0119912	0.0595151772343166	1.92114
79568	MAIP1	matrix AAA peptidase interacting protein 1	471.409	511.909	521.05	570.628	551.822	801.223	538.781	0.281831	0.11218	2.51231	0.0119944	0.0595151772343166	1.92102
6782	HSPA13	heat shock protein family A (Hsp70) member 13	2717.41	2726	2976.16	3425.99	3131.83	3173.02	2957.91	0.191891	0.0763853	2.51214	0.0120001	0.0595182563883119	1.92081
65003	MRPL11	mitochondrial ribosomal protein L11	1494.89	1424	1502.07	1606.21	1695.16	3132.45	1732.85	0.344051	0.137065	2.51013	0.0120687	0.0597825081922639	1.91834
965	CD58	CD58 molecule	217.896	210.92	256.109	290.319	259.453	350.626	252.976	0.297131	0.118418	2.50918	0.0121012	0.0598929966333172	1.91717
221294	NT5DC1	5'-nucleotidase domain containing 1	494.456	562.073	572.566	662.952	603.132	670.825	561.31	0.219471	0.087511	2.50793	0.0121441	0.0600543110499897	1.91564
8226	PUDP	pseudouridine 5'-phosphatase	401.222	408.159	431.264	491.652	457.916	566.507	443.462	0.243798	0.0972244	2.50758	0.0121561	0.0600881731106312	1.91521
64417	TMEM267	transmembrane protein 267	306.94	347.733	332.647	406.002	373.69	441.904	354.876	0.256718	0.102393	2.50719	0.0121696	0.0600967841867816	1.91472
115106	HAUS1	HAUS augmin like complex subunit 1	661.021	687.485	738.89	869.846	731.891	1166.34	738.15	0.306381	0.122206	2.50708	0.0121732	0.0600967841867816	1.9146
128061	C1orf131	chromosome 1 open reading frame 131	247.228	243.983	245.806	285.87	284.624	363.666	268.651	0.273859	0.10929	2.50581	0.0122172	0.0602766709382485	1.91303
10552	ARPC1A	actin related protein 2/3 complex subunit 1A	6281.27	5991.27	6000.9	6412.61	6841.63	8677.26	6522.43	0.231343	0.0923625	2.50473	0.0122545	0.0604219235470255	1.9117
286495	TTC3P1	tetratricopeptide repeat domain 3 pseudogene 1	153.994	180.137	160.436	189.097	207.175	212.983	174.32	0.256681	0.102491	2.50443	0.0122648	0.0604470146001139	1.91134
121053	C12orf45	chromosome 12 open reading frame 45	315.32	300.989	321.608	364.846	346.583	637.501	350.325	0.339766	0.135694	2.50391	0.0122828	0.0604880158964398	1.9107
10558	SPTLC1	serine palmitoyltransferase long chain base subunit 1	1189	1237.02	1276.13	1412.67	1327.28	1563.33	1311.09	0.196056	0.0783018	2.50386	0.0122848	0.0604880158964398	1.91063
27131	SNX5	sorting nexin 5	2030.2	2094.38	2187.97	2311.43	2275.06	2929.61	2256.3	0.222244	0.0887961	2.50286	0.0123193	0.0605883441043672	1.90941
113402	SFT2D1	SFT2 domain containing 1	490.266	508.488	582.869	603.998	586.674	951.905	602.061	0.316071	0.126294	2.50266	0.0123263	0.0605974437836897	1.90917
51241	COX16	cytochrome c oxidase assembly factor COX16	459.886	430.961	398.147	478.304	489.863	920.03	500.891	0.344466	0.137733	2.50097	0.0123854	0.060862534984973	1.90709
594	BCKDHB	branched chain keto acid dehydrogenase E1 subunit beta	255.609	277.046	318.665	332.588	330.125	372.359	320.348	0.234687	0.0938567	2.50048	0.0124025	0.0609206900913281	1.90649
3814	KISS1	KiSS-1 metastasis suppressor	17.8088	6.84065	16.9268	28.9207	22.2665	28.9773	21.2371	0.348659	0.139438	2.50046	0.0124032	NA	1.90647
1738	DLD	dihydrolipoamide dehydrogenase	3767.08	3649.49	4014.58	4506.07	4049.6	4823.28	3979.69	0.205127	0.0821895	2.49578	0.0125682	0.0616055649335719	1.90073
55610	VPS50	VPS50 subunit of EARP/GARPII complex	689.305	694.326	724.907	850.936	784.168	809.916	737.58	0.1944	0.0779203	2.49486	0.0126008	0.0616882143597679	1.8996
728622	SKP1P2	S-phase kinase associated protein 1 pseudogene 2	91.1391	91.2087	85.3697	110.121	109.396	168.069	97.5423	0.340029	0.136328	2.49419	0.0126243	0.0617774878578884	1.89879
100272147	CMC4	C-X9-C motif containing 4	209.515	204.079	229.615	272.522	242.027	417.274	244.168	0.340156	0.136441	2.49307	0.0126644	0.0619379740040494	1.89741
6729	SRP54	signal recognition particle 54	3035.88	2881.05	3083.61	3481.61	3245.1	3429.47	3153.58	0.163526	0.0655946	2.49298	0.0126677	0.0619379740040494	1.8973
4938	OAS1	2'-5'-oligoadenylate synthetase 1	261.894	302.129	251.693	319.24	327.221	414.376	346.511	0.293038	0.11758	2.49224	0.0126939	0.0619416908872085	1.89641
51264	MRPL27	mitochondrial ribosomal protein L27	1049.67	1077.4	1090.67	1201.32	1180.13	2342.82	1230.96	0.34457	0.138261	2.49217	0.0126964	0.0619416908872085	1.89632
79901	CYBRD1	cytochrome b reductase 1	199.039	210.92	184.722	244.714	255.581	218.779	225.473	0.247635	0.0993684	2.49209	0.0126993	0.0619416908872085	1.89622
1163	CKS1B	CDC28 protein kinase regulatory subunit 1B	1324.14	1218.78	1287.17	1453.82	1392.14	2400.77	1414.64	0.32218	0.129282	2.49207	0.0127002	0.0619416908872085	1.89619
4118	MAL	mal, T cell differentiation protein	16.7612	19.3818	16.9268	22.2467	27.1071	49.2615	25.7131	0.349402	0.140234	2.49156	0.0127183	NA	1.89557
51319	RSRC1	arginine and serine rich coiled-coil 1	488.17	502.788	483.516	549.494	577.961	653.439	518.69	0.235691	0.0946098	2.49119	0.0127316	0.0620693644758139	1.89512
1965	EIF2S1	eukaryotic translation initiation factor 2 subunit alpha	10545.9	10313.4	10805.2	11603.9	11156.5	14078.6	10910.7	0.199102	0.0799283	2.491	0.0127383	0.06207617553206	1.89489
101060264	FOXP4-AS1	FOXP4 antisense RNA 1	11.5233	7.98076	12.5111	23.359	17.426	24.6307	15.0443	0.334009	0.134102	2.49071	0.0127489	NA	1.89453
9669	EIF5B	eukaryotic translation initiation factor 5B	6390.21	6057.4	6072.29	6760.77	6835.82	12060.4	6956.96	0.327052	0.13131	2.49069	0.0127496	0.062105240559597	1.8945
4702	NDUFA8	NADH:ubiquinone oxidoreductase subunit A8	1473.94	1495.82	1411.54	1611.77	1606.09	2812.25	1652.88	0.323869	0.130114	2.48912	0.012806	0.0623319461256629	1.89259
55617	TASP1	taspase 1	208.468	237.143	261.997	290.319	274.943	317.302	250.88	0.25855	0.103873	2.4891	0.0128068	0.0623319461256629	1.89256
554202	MIR31HG	MIR31 host gene	249.323	272.486	263.469	325.914	305.923	308.609	310.279	0.22945	0.0922222	2.48802	0.0128458	0.062469996002065	1.89124
402	ARL2	ADP ribosylation factor like GTPase 2	731.208	775.274	764.648	864.284	837.414	1360.49	864.121	0.313666	0.126096	2.48751	0.0128641	0.0625330960234887	1.89062
10576	CCT2	chaperonin containing TCP1 subunit 2	8429.84	8245.26	8524.46	9393.67	9196.07	11541.7	8828.65	0.227435	0.0914916	2.48586	0.0129239	0.0627715678925461	1.88861
22943	DKK1	dickkopf WNT signaling pathway inhibitor 1	26430.3	26666	29012.5	30956.3	29269.8	43153	28829.5	0.272559	0.109665	2.48537	0.0129419	0.0628123121756269	1.888
55017	C14orf119	chromosome 14 open reading frame 119	842.251	914.367	878.719	945.485	1003.93	1367.73	966.637	0.270532	0.108851	2.48533	0.012943	0.0628123121756269	1.88797
92737	DNER	delta/notch like EGF repeat containing	441.03	497.087	469.533	528.359	550.854	594.035	534.859	0.220334	0.0886719	2.48483	0.0129613	0.0628406861276553	1.88735
51504	TRMT112	tRNA methyltransferase subunit 11-2	2881.88	2599.45	2493.38	2892.07	3060.19	5394.13	3062.79	0.335611	0.135077	2.48459	0.0129702	0.0628406861276553	1.88705
644511	RPL13AP6	ribosomal protein L13a pseudogene 6	56.5691	37.6236	39.0051	60.0661	49.3736	136.193	59.6571	0.346179	0.139331	2.48458	0.0129703	0.0628406861276553	1.88705
5801	PTPRR	protein tyrosine phosphatase receptor type R	78.5682	62.706	93.4651	106.784	114.237	108.665	96.6244	0.326725	0.131509	2.48442	0.0129761	0.0628430619038382	1.88685
25801	GCA	grancalcin	452.553	482.266	499.707	552.831	525.683	731.678	525.396	0.270426	0.108878	2.48375	0.0130006	0.0629095433759222	1.88604
4835	NQO2	N-ribosyldihydronicotinamide:quinone reductase 2	338.367	332.912	328.232	359.284	378.531	543.325	358.538	0.281433	0.113324	2.48344	0.013012	0.062934177980029	1.88566
79145	CHCHD7	coiled-coil-helix-coiled-coil-helix domain containing 7	116.281	135.673	114.808	129.031	159.738	217.33	139.798	0.322534	0.12988	2.48332	0.0130164	0.062934177980029	1.88551
26258	BLOC1S6	biogenesis of lysosomal organelles complex 1 subunit 6	1547.27	1547.13	1661.77	1794.2	1696.13	1845.86	1647.2	0.154402	0.0621928	2.48264	0.0130412	0.0630280845694644	1.88468
29092	LINC00339	long intergenic non-protein coding RNA 339	231.514	188.118	195.026	269.185	216.856	304.262	218.891	0.283434	0.114194	2.48205	0.0130628	0.063080530974298	1.88396
151188	ARL6IP6	ADP ribosylation factor like GTPase 6 interacting protein 6	784.634	822.018	847.074	899.879	891.629	1150.4	863.993	0.226611	0.0913251	2.48136	0.013088	0.0631501758553226	1.88313
29088	MRPL15	mitochondrial ribosomal protein L15	367.699	343.173	400.354	447.159	423.064	592.586	400.686	0.298991	0.120541	2.4804	0.0131233	0.0631904936971613	1.88196
7325	UBE2E2	ubiquitin conjugating enzyme E2 E2	623.308	586.016	547.544	660.727	638.952	798.326	635.395	0.22411	0.0903617	2.48015	0.0131329	0.0632103412837906	1.88164
5510	PPP1R7	protein phosphatase 1 regulatory subunit 7	455.696	387.637	445.983	539.483	448.235	643.297	471.222	0.271632	0.109544	2.47965	0.013151	0.0632667654104585	1.88104
27101	CACYBP	calcyclin binding protein	1689.74	1719.28	1661.77	1912.1	1784.23	2671.71	1786.44	0.269406	0.108661	2.47932	0.0131632	0.0632667654104585	1.88064
5689	PSMB1	proteasome 20S subunit beta 1	2478.56	2484.3	2666.33	3034.45	2671.98	4820.38	2926.64	0.324083	0.130718	2.47924	0.0131662	0.0632667654104585	1.88054
10775	POP4	POP4 homolog, ribonuclease P/MRP subunit	693.495	677.224	668.239	750.826	756.093	1030.14	737.263	0.260629	0.105136	2.47896	0.0131764	0.0632900767587006	1.8802
55133	SRBD1	S1 RNA binding domain 1	694.543	679.505	724.171	778.635	799.658	805.57	719.593	0.169811	0.068595	2.47555	0.0133029	0.0637149249840069	1.87605
27247	NFU1	NFU1 iron-sulfur cluster scaffold	480.837	573.475	560.055	647.379	575.057	867.871	587.163	0.289209	0.116895	2.47409	0.0133577	0.0639510011788043	1.87427
7137	TNNI3	troponin I3, cardiac type	93.2343	101.47	95.6729	121.245	108.428	184.006	117.599	0.330609	0.133717	2.47245	0.0134191	0.0641926804573051	1.87228
55146	ZDHHC4	zinc finger DHHC-type palmitoyltransferase 4	581.405	627.06	582.133	642.93	688.326	763.553	641.69	0.203625	0.0823832	2.47169	0.0134477	0.0642293913873529	1.87135
55813	UTP6	UTP6 small subunit processome component	973.198	929.188	972.184	1056.72	1063.95	1360.49	1030.67	0.236993	0.0958926	2.47145	0.0134568	0.0642416629306092	1.87106
554203	JPX	JPX transcript, XIST activator	101.615	78.6675	108.92	140.154	113.269	149.233	106.106	0.322275	0.130479	2.46993	0.0135141	0.0644629128900984	1.86921
662	BNIP1	BCL2 interacting protein 1	235.705	228.022	259.789	284.758	264.294	386.847	266.547	0.283867	0.115004	2.46831	0.0135753	0.0647153552611094	1.86725
389668	XKR9	XK related 9	101.615	106.03	111.128	130.143	136.503	140.54	123.233	0.278223	0.112722	2.46824	0.0135781	0.0647153552611094	1.86716
8848	TSC22D1	TSC22 domain family member 1	3071.49	3307.45	3085.82	3480.5	3324.49	3613.47	3390.02	0.132945	0.0538753	2.46764	0.0136006	0.0647963070569864	1.86644
348	APOE	apolipoprotein E	53.4264	53.5851	58.1397	73.4141	62.9271	115.909	72.7582	0.344126	0.139542	2.4661	0.0136592	0.0650224516600725	1.86458
79135	APOO	apolipoprotein O	383.413	383.076	448.191	470.518	449.203	617.217	433.652	0.270299	0.109614	2.46592	0.0136663	0.0650301779991181	1.86435
55052	MRPL20	mitochondrial ribosomal protein L20	2886.07	2773.88	2806.9	3082.28	3111.5	6263.45	3209.5	0.342487	0.138907	2.46558	0.013679	0.0650640360984251	1.86395
8487	GEMIN2	gem nuclear organelle associated protein 2	350.938	364.835	380.484	431.586	404.67	630.257	411.662	0.306844	0.12457	2.46322	0.0137697	0.0653361646082045	1.86108
83690	CRISPLD1	cysteine rich secretory protein LCCL domain containing 1	454.648	365.975	472.477	502.776	519.875	536.081	482.646	0.230144	0.0934587	2.46252	0.0137964	0.0654366294109598	1.86023
6415	SELENOW	selenoprotein W	847.489	891.565	875.775	946.597	973.918	1570.57	1005.95	0.306947	0.124665	2.46219	0.0138093	0.0654447705817967	1.85983
339487	ZBTB8OS	zinc finger and BTB domain containing 8 opposite strand	624.355	649.862	666.767	689.648	759.966	1315.57	725.941	0.333715	0.135547	2.46199	0.013817	0.0654546819411088	1.85959
1646	AKR1C2	aldo-keto reductase family 1 member C2	29.3321	28.5027	27.23	60.0661	35.82	50.7103	38.4501	0.348621	0.141638	2.46135	0.0138414	NA	1.85882
388753	COA6	cytochrome c oxidase assembly factor 6	272.37	229.162	271.564	304.78	273.975	594.035	299.312	0.346118	0.140641	2.461	0.013855	0.0655626042002755	1.85839
57509	MTUS1	microtubule associated scaffold protein 1	186.469	212.06	195.762	276.971	254.613	210.086	227.469	0.269553	0.109579	2.4599	0.0138976	0.06565093287082	1.85706
79772	MCTP1	multiple C2 and transmembrane domain containing 1	271.322	302.129	353.99	419.35	440.49	333.239	374.539	0.286119	0.116398	2.45811	0.0139669	0.0658861344895753	1.8549
23585	TMEM50A	transmembrane protein 50A	2367.52	2430.71	2301.3	2546.14	2595.5	3504.81	2576.61	0.243274	0.0990187	2.45685	0.014016	0.0660241408370111	1.85337
51256	TBC1D7	TBC1 domain family member 7	357.223	371.675	332.647	420.463	371.754	621.564	405.658	0.304306	0.123881	2.45643	0.0140325	0.0660484282474084	1.85287
9330	GTF3C3	general transcription factor IIIC subunit 3	1590.22	1681.66	1778.78	2013.33	1878.13	1842.96	1760.43	0.170806	0.0695501	2.45587	0.0140545	0.0660564930180299	1.85218
54970	TTC12	tetratricopeptide repeat domain 12	137.232	137.953	135.414	167.963	155.866	199.944	151.28	0.27482	0.111906	2.45581	0.0140567	0.0660564930180299	1.85212
51635	DHRS7	dehydrogenase/reductase 7	2622.08	2476.32	2636.16	2846.47	2794.93	3891.66	2774.31	0.253525	0.103253	2.45538	0.0140737	0.0661041069545211	1.85159
64221	ROBO3	roundabout guidance receptor 3	167.612	183.557	190.61	203.557	223.633	241.961	213.227	0.250168	0.101925	2.45443	0.0141107	0.0661999269464463	1.85045
64167	ERAP2	endoplasmic reticulum aminopeptidase 2	878.916	898.405	993.527	1063.39	982.631	1193.87	997.116	0.199773	0.0813964	2.45432	0.014115	0.0661999269464463	1.85032
51714	SELENOT	selenoprotein T	2417.81	2482.02	2732.57	2904.31	2822.04	3480.18	2773.17	0.234247	0.0954432	2.45431	0.0141155	0.0661999269464463	1.8503
317662	FAM149B1	family with sequence similarity 149 member B1	1214.14	1165.19	1227.56	1374.85	1387.3	1263.41	1272.85	0.151973	0.0619392	2.45359	0.0141439	0.0662801721769244	1.84943
8799	PEX11B	peroxisomal biogenesis factor 11 beta	817.109	679.505	744.777	829.802	847.096	920.03	785.869	0.191868	0.0782075	2.45332	0.0141544	0.0663026668825606	1.84911
51316	PLAC8	placenta associated 8	43.9982	34.2033	40.477	45.6057	56.1503	101.421	53.338	0.348394	0.142022	2.4531	0.0141632	0.0663176589862038	1.84884
6456	SH3GL2	SH3 domain containing GRB2 like 2, endophilin A1	49.2361	63.8461	58.1397	80.0881	88.0979	82.5854	69.1075	0.339947	0.138627	2.45224	0.0141971	0.0664096939554869	1.8478
285958	SNHG15	small nucleolar RNA host gene 15	240.942	229.162	239.182	255.837	276.879	511.45	265.855	0.340221	0.138777	2.45157	0.0142236	0.0664408198124792	1.84699
6713	SQLE	squalene epoxidase	2073.15	2045.35	2070.95	2253.59	2252.79	2221.11	2187.77	0.116972	0.0477336	2.45052	0.0142652	0.0665820649870407	1.84572
7417	VDAC2	voltage dependent anion channel 2	5073.41	4734.87	5244.35	5875.35	5177.45	7137.12	5339.84	0.236302	0.0964562	2.44984	0.0142921	0.0666138282094061	1.8449
57128	LYRM4	LYR motif containing 4	657.878	611.098	661.615	734.141	701.879	1122.87	707.831	0.302189	0.123358	2.44968	0.0142983	0.0666138282094061	1.84471
54881	TEX10	testis expressed 10	925.01	939.449	936.859	1061.17	1004.9	1112.73	990.252	0.168339	0.0687202	2.44962	0.0143006	0.0666138282094061	1.84465
83862	TMEM120A	transmembrane protein 120A	426.363	373.956	419.489	414.901	502.449	580.996	469.232	0.246936	0.100811	2.44949	0.0143061	0.0666138282094061	1.84448
64645	MFSD14A	major facilitator superfamily domain containing 14A	1054.91	1127.57	1113.49	1190.2	1226.59	1343.1	1158.56	0.174744	0.0713533	2.449	0.0143253	0.0666768657626576	1.8439
2803	GOLGA4	golgin A4	6069.66	6262.62	6549.18	6712.94	6703.19	7581.92	6379.78	0.145169	0.0592844	2.44869	0.0143378	0.0667085377201399	1.84352
10430	TMEM147	transmembrane protein 147	1593.36	1663.42	1537.39	1746.37	1804.56	2789.07	1816.16	0.301717	0.123238	2.44825	0.0143551	0.0667242619858312	1.843
10449	ACAA2	acetyl-CoA acyltransferase 2	419.03	367.115	395.939	450.496	446.298	552.018	418.717	0.245318	0.100204	2.44817	0.0143582	0.0667242619858312	1.8429
5701	PSMC2	proteasome 26S subunit, ATPase 2	3273.68	3343.94	3474.4	3774.15	3655.58	4772.57	3638.15	0.236592	0.0966471	2.44799	0.0143654	0.0667310316816886	1.84268
51300	TIMMDC1	translocase of inner mitochondrial membrane domain containing 1	2623.13	2567.52	2599.36	2834.23	2838.5	3855.43	2876.7	0.246619	0.100875	2.44481	0.0144929	0.0671925211573067	1.83884
10440	TIMM17A	translocase of inner mitochondrial membrane 17A	1316.8	1385.23	1355.61	1504.99	1480.24	2238.5	1454.12	0.285486	0.116782	2.44461	0.0145008	0.0672000236426001	1.83861
60496	AASDHPPT	aminoadipate-semialdehyde dehydrogenase-phosphopantetheinyl transferase	1395.37	1402.33	1599.21	1706.32	1614.81	1751.68	1511.67	0.187131	0.0765601	2.44423	0.0145161	0.0672275730912651	1.83815
100506178	LOC100506178	uncharacterized LOC100506178	62.8546	59.2856	47.1005	73.4141	77.4487	81.1365	69.1942	0.322072	0.131817	2.44333	0.0145524	0.0673327643680875	1.83707
3396	MRPL58	mitochondrial ribosomal protein L58	1244.52	1191.41	1343.1	1447.15	1336.96	2171.85	1343.1	0.296608	0.121516	2.4409	0.0146505	0.0676481143149399	1.83415
7553	ZNF7	zinc finger protein 7	900.915	921.208	929.499	991.091	1008.77	1104.04	962.346	0.160256	0.0656967	2.43933	0.0147147	0.0678372215861623	1.83225
100507507	LOC100507507	uncharacterized LOC100507507	302.749	303.269	275.98	322.577	343.679	524.49	345.682	0.309798	0.127029	2.4388	0.0147362	0.0678372215861623	1.83161
100289097	FRG1CP	FSHD region gene 1 family member C, pseudogene	323.701	310.11	328.232	349.273	380.467	552.018	346.662	0.303409	0.124423	2.43852	0.0147474	0.0678601406650383	1.83128
285550	FAM200B	family with sequence similarity 200 member B	299.607	295.288	353.254	362.621	382.403	478.126	345.949	0.28309	0.116123	2.43784	0.0147753	0.0679616197561206	1.83046
55711	FAR2	fatty acyl-CoA reductase 2	921.867	970.232	1034	1204.66	1103.64	1046.08	1032.96	0.182064	0.0746914	2.43756	0.014787	0.0679886448541359	1.83012
84501	SPIRE2	spire type actin nucleation factor 2	146.661	158.475	136.886	192.434	182.973	175.313	178.528	0.267256	0.109664	2.43703	0.0148083	0.0680282551745054	1.8295
3625	INHBB	inhibin subunit beta B	6923.43	7093.75	7055.51	7522.72	7544.48	8047.01	6991.71	0.128158	0.0525891	2.43696	0.0148114	0.0680282551745054	1.82941
56943	ENY2	ENY2 transcription and export complex 2 subunit	3946.22	3672.29	3687.82	4091.17	4176.42	6651.75	4149.99	0.300369	0.123265	2.43677	0.0148193	0.0680282551745054	1.82917
9616	RNF7	ring finger protein 7	1224.62	1201.67	1244.48	1383.75	1300.17	2066.08	1291.08	0.288334	0.118333	2.43664	0.0148246	0.0680282551745054	1.82902
202374	STK32A	serine/threonine kinase 32A	64.9497	75.2472	62.5554	97.8855	91.9704	81.1365	78.9768	0.3126	0.128313	2.43622	0.0148417	0.0680801200320415	1.82852
84274	COQ5	coenzyme Q5, methyltransferase	935.485	912.087	903.741	1002.21	1074.6	1273.55	982.208	0.242084	0.0994285	2.43476	0.0149017	0.0683018555466542	1.82676
8089	YEATS4	YEATS domain containing 4	535.311	521.03	527.673	618.458	570.216	975.087	560.201	0.316413	0.129993	2.43407	0.0149302	0.0683792141838845	1.82593
79582	SPAG16	sperm associated antigen 16	339.415	329.491	328.232	379.306	361.105	531.734	361.393	0.275765	0.113325	2.43339	0.014958	0.068452881414121	1.82513
51144	HSD17B12	hydroxysteroid 17-beta dehydrogenase 12	2530.94	2582.35	2701.66	2944.35	2720.39	3123.76	2715.21	0.157924	0.0649281	2.43229	0.0150036	0.0685279273368541	1.8238
79816	TLE6	TLE family member 6, subcortical maternal complex member	21.9991	19.3818	27.23	40.0441	31.9476	52.1592	31.6735	0.341654	0.140497	2.43175	0.0150259	NA	1.82316
10247	RIDA	reactive intermediate imine deaminase A homolog	739.589	736.51	822.051	912.115	841.287	1373.53	858.221	0.314113	0.129181	2.43157	0.0150336	0.0685731246737514	1.82294
51202	DDX47	DEAD-box helicase 47	1442.51	1408.03	1449.81	1580.63	1529.61	2132.73	1519.8	0.242676	0.0998071	2.43145	0.0150385	0.0685731246737514	1.8228
4718	NDUFC2	NADH:ubiquinone oxidoreductase subunit C2	971.103	940.589	1131.88	1166.84	1045.56	2635.49	1217.75	0.345957	0.14229	2.43135	0.0150428	0.0685731246737514	1.82267
1073	CFL2	cofilin 2	4119.07	3991.52	4771.14	5370.35	4613.04	5572.34	4571.58	0.235179	0.0967357	2.43115	0.0150512	0.0685847320695967	1.82243
100130691	LOC100130691	uncharacterized LOC100130691	20.9515	19.3818	18.3986	32.2577	29.0433	37.6705	26.1239	0.345162	0.142003	2.43066	0.0150713	NA	1.82185
124512	METTL23	methyltransferase like 23	771.016	714.848	829.411	895.43	828.701	1270.66	863.206	0.286386	0.117836	2.43037	0.0150832	0.0686775117361198	1.82151
51287	COA4	cytochrome c oxidase assembly factor 4 homolog	1237.19	1178.87	1275.39	1354.82	1405.69	2106.65	1375.99	0.298792	0.122946	2.43027	0.0150878	0.0686775117361198	1.82138
2762	GMDS	GDP-mannose 4,6-dehydratase	640.069	615.659	655.728	694.097	722.209	959.15	733.812	0.25709	0.105793	2.43013	0.0150933	0.0686775117361198	1.82122
9650	MTFR1	mitochondrial fission regulator 1	1248.71	1324.81	1360.76	1429.35	1426.02	1667.65	1372.74	0.182571	0.0751303	2.43006	0.0150964	0.0686775117361198	1.82113
51527	GSKIP	GSK3B interacting protein	811.871	849.381	920.668	1016.67	993.28	1060.57	924.747	0.219251	0.0902633	2.42902	0.0151397	0.0687210193054629	1.81988
5713	PSMD7	proteasome 26S subunit, non-ATPase 7	1766.21	1710.16	1728.74	1827.57	1982.69	2970.18	1909.78	0.292113	0.120282	2.42857	0.0151587	0.0687803312682319	1.81934
4016	LOXL1	lysyl oxidase like 1	1118.81	1174.31	1206.95	1322.57	1306.95	1317.02	1218.61	0.161812	0.0666982	2.42603	0.0152649	0.069128477092472	1.81631
51550	CINP	cyclin dependent kinase 2 interacting protein	649.497	648.722	660.143	708.558	710.592	1186.62	730.74	0.302627	0.124757	2.42573	0.0152776	0.0691516413143632	1.81595
1781	DYNC1I2	dynein cytoplasmic 1 intermediate chain 2	1566.13	1564.23	1532.24	1670.73	1729.04	2284.86	1674.71	0.242954	0.100181	2.42516	0.0153014	0.0691912938242383	1.81527
55759	WDR12	WD repeat domain 12	1186.9	1194.83	1275.39	1332.58	1364.07	1625.63	1268.06	0.212532	0.0876963	2.4235	0.0153719	0.0693718856084727	1.81327
9636	ISG15	ISG15 ubiquitin like modifier	2318.29	2273.38	2251.99	2440.46	2459.97	6062.06	2770.83	0.344753	0.142313	2.42249	0.0154144	0.0695300948795889	1.81207
203111	ERICH5	glutamate rich 5	382.365	407.019	381.956	489.428	391.116	598.382	429.537	0.268511	0.110846	2.42239	0.0154188	0.0695300948795889	1.81195
5445	PON2	paraoxonase 2	2207.24	2191.29	2381.52	2659.59	2364.12	3313.56	2488.71	0.250209	0.10336	2.42076	0.0154879	0.0697081353135078	1.81001
134492	NUDCD2	NudC domain containing 2	1135.57	1043.2	1154.7	1286.97	1186.9	1954.52	1208.1	0.302188	0.124996	2.41759	0.0156238	0.0702112815534689	1.80621
84933	C8orf76	chromosome 8 open reading frame 76	128.852	147.074	160.436	184.648	153.929	295.569	167.363	0.33219	0.13747	2.41646	0.0156721	0.0703145890977522	1.80487
51119	SBDS	SBDS ribosome maturation factor	2252.29	2204.97	2381.52	2595.08	2441.57	3141.14	2418.36	0.224967	0.0931094	2.41616	0.0156852	0.0703254994504774	1.80451
100289361	LOC100289361	uncharacterized LOC100289361	8.38061	5.70054	9.56729	13.348	12.5854	27.5285	11.8837	0.308017	0.12751	2.41562	0.0157085	NA	1.80387
64963	MRPS11	mitochondrial ribosomal protein S11	732.256	736.51	721.963	774.185	819.02	1147.5	800.104	0.262524	0.108835	2.41213	0.0158597	0.0709758699644877	1.7997
55056	GABPB1-IT1	GABPB1 intronic transcript	86.9488	98.0493	108.92	135.705	139.408	110.114	118.921	0.295354	0.122446	2.41211	0.0158606	0.0709758699644877	1.79968
2764	GMFB	glia maturation factor beta	4187.16	4260.59	4874.9	5794.15	5318.79	4875.44	4669.64	0.229418	0.0952055	2.40971	0.0159651	0.0712803275833903	1.79683
100507316	MINCR	MYC-induced long non-coding RNA	54.474	61.5659	75.8024	73.4141	76.4806	165.171	79.8883	0.342721	0.142302	2.40841	0.016022	0.0714527992954216	1.79528
516	ATP5MC1	ATP synthase membrane subunit c locus 1	2168.48	2187.87	2095.24	2282.51	2392.2	3822.11	2351.32	0.297385	0.123535	2.4073	0.0160712	0.0715630588694732	1.79395
54800	KLHL24	kelch like family member 24	523.788	492.527	465.118	601.773	684.453	499.859	577.55	0.23849	0.0990923	2.40675	0.0160953	0.0716432928309395	1.7933
80325	ABTB1	ankyrin repeat and BTB domain containing 1	232.562	246.263	228.143	268.073	265.262	352.075	285.722	0.260566	0.108286	2.40629	0.0161157	0.0716600357635686	1.79275
79745	CLIP4	CAP-Gly domain containing linker protein family member 4	585.595	622.499	619.666	719.681	667.995	698.354	642.766	0.175463	0.0729462	2.40538	0.0161556	0.0717755944743795	1.79168
84518	CNFN	cornifelin	53.4264	53.5851	50.7803	65.6278	60.0228	126.051	61.4714	0.341994	0.14225	2.40418	0.0162087	0.0719839119808238	1.79025
64149	C17orf75	chromosome 17 open reading frame 75	368.747	321.511	359.877	387.093	399.829	550.569	365.462	0.273312	0.113736	2.40305	0.0162591	0.0721243869746855	1.7889
10987	COPS5	COP9 signalosome subunit 5	1456.13	1453.64	1538.86	1718.56	1624.49	2716.63	1654.08	0.312982	0.130266	2.40264	0.0162772	0.0721243869746855	1.78842
1060	CENPC	centromere protein C	383.413	356.854	378.276	442.709	451.139	405.683	386.884	0.198841	0.0828151	2.40102	0.0163494	0.0723851979614826	1.7865
144402	CPNE8	copine 8	441.03	448.063	466.59	498.326	521.811	550.569	478.594	0.189792	0.0790502	2.4009	0.0163546	0.0723851979614826	1.78636
89886	SLAMF9	SLAM family member 9	73.3303	91.2087	64.7632	92.3238	92.9385	130.398	98.2207	0.315168	0.131296	2.40045	0.0163751	0.0724485790414879	1.78582
51170	HSD17B11	hydroxysteroid 17-beta dehydrogenase 11	370.842	339.752	373.124	434.923	414.351	573.751	433.877	0.292489	0.121946	2.39851	0.0164619	0.0728050558537961	1.78352
9577	BABAM2	BRISC and BRCA1 A complex member 2	598.166	576.895	594.644	620.683	669.932	801.223	628.879	0.210333	0.0877064	2.39815	0.0164782	0.0728219978710059	1.78309
59277	NTN4	netrin 4	1742.12	1771.73	1822.94	2086.74	1984.62	1860.34	1954.54	0.145986	0.0608851	2.39773	0.0164972	0.0728515178186927	1.78259
129831	RBM45	RNA binding motif protein 45	270.275	223.461	259.053	311.454	263.326	396.989	268.251	0.2804	0.116945	2.3977	0.0164984	0.0728515178186927	1.78256
115201	ATG4A	autophagy related 4A cysteine peptidase	486.075	548.392	512.954	556.168	579.897	662.132	554.128	0.19368	0.0807896	2.39734	0.0165145	0.0728709935715861	1.78213
286411	LINC00632	long intergenic non-protein coding RNA 632	167.612	145.934	153.813	179.086	185.877	255.001	178.243	0.296407	0.123656	2.39703	0.0165286	0.0728709935715861	1.78176
55425	GPALPP1	GPALPP motifs containing 1	410.65	436.662	437.888	499.439	472.437	550.569	460.973	0.21252	0.0886631	2.39694	0.0165328	0.0728709935715861	1.78165
6728	SRP19	signal recognition particle 19	607.594	638.461	701.356	774.185	676.708	1160.54	717.915	0.304601	0.127121	2.39615	0.0165685	0.0730009263249635	1.78072
64983	MRPL32	mitochondrial ribosomal protein L32	1114.62	1059.16	1033.27	1139.03	1211.1	1838.61	1169.8	0.291551	0.121735	2.39497	0.0166215	0.0731522960215266	1.77933
92675	DTD1	D-aminoacyl-tRNA deacylase 1	2058.49	2078.42	2017.23	2221.33	2307	3174.47	2232.48	0.263706	0.110126	2.3946	0.0166387	0.0732000985707319	1.77888
91133	L3MBTL4	L3MBTL histone methyl-lysine binding protein 4	224.181	215.48	209.745	259.174	270.102	250.654	241.345	0.233419	0.0975024	2.39398	0.0166668	0.073296197887245	1.77815
8891	EIF2B3	eukaryotic translation initiation factor 2B subunit gamma	864.25	942.87	893.438	953.271	1035.88	1486.54	967.758	0.282448	0.118024	2.39314	0.016705	0.0734093366707214	1.77715
5092	PCBD1	pterin-4 alpha-carbinolamine dehydratase 1	3102.92	3026.99	2752.44	3262.48	3164.75	4549.44	3183.88	0.253992	0.106148	2.39282	0.0167195	0.0734455714226307	1.77678
11340	EXOSC8	exosome component 8	602.356	607.678	643.217	725.243	653.474	1195.32	669.412	0.319422	0.133531	2.39211	0.0167519	0.0735076871561536	1.77594
7138	TNNT1	troponin T1, slow skeletal type	1913.92	1772.87	1675.75	1948.81	2014.64	3233.87	2098.37	0.305244	0.127605	2.3921	0.0167525	0.0735076871561536	1.77592
64135	IFIH1	interferon induced with helicase C domain 1	275.513	357.994	313.513	350.386	383.371	457.842	350.566	0.266225	0.111334	2.39123	0.016792	0.0736261722872229	1.7749
8727	CTNNAL1	catenin alpha like 1	3006.54	3047.51	3316.17	3512.75	3349.66	4222	3188.91	0.214137	0.0895703	2.39072	0.0168154	0.0736461837424559	1.77429
90355	MACIR	macrophage immunometabolism regulator	1570.32	1575.63	1780.25	1819.78	1781.32	2013.92	1737.13	0.172129	0.0720051	2.39051	0.0168251	0.0736610140650334	1.77404
25983	NGDN	neuroguidin	603.404	588.296	616.723	655.165	694.134	1043.18	672.182	0.297425	0.124453	2.38987	0.0168545	0.0737072079278951	1.77328
5436	POLR2G	RNA polymerase II subunit G	1857.35	1804.79	1725.06	1966.61	2004.95	3159.98	2020.34	0.298687	0.125008	2.38935	0.0168784	0.0737826916748781	1.77267
6717	SRI	sorcin	2387.43	2437.55	2274.07	2723	2507.4	3859.78	2617.24	0.279421	0.116999	2.38824	0.0169294	0.0739263255791823	1.77136
4713	NDUFB7	NADH:ubiquinone oxidoreductase subunit B7	2398.95	2320.12	2300.57	2499.42	2638.1	5000.04	2728.23	0.329674	0.138194	2.38559	0.0170519	0.074232352619872	1.76823
2879	GPX4	glutathione peroxidase 4	4298.2	4441.86	4088.18	4592.83	4856.04	7916.61	4934.6	0.308969	0.129522	2.38547	0.0170575	0.074232352619872	1.76809
26275	HIBCH	3-hydroxyisobutyryl-CoA hydrolase	435.792	441.222	505.595	499.439	527.62	672.274	509.245	0.244293	0.102414	2.38534	0.0170633	0.074232352619872	1.76794
51258	MRPL51	mitochondrial ribosomal protein L51	2307.81	2230.05	2176.93	2363.71	2518.05	5043.51	2638.56	0.333932	0.140021	2.38488	0.0170849	0.0742986505668799	1.76739
414919	C8orf82	chromosome 8 open reading frame 82	702.924	787.815	840.45	921.014	824.829	1080.85	850.2	0.234848	0.098515	2.38388	0.0171314	0.0744456306799158	1.76621
51645	PPIL1	peptidylprolyl isomerase like 1	1205.76	1288.32	1302.62	1388.19	1368.91	1735.74	1301.89	0.213091	0.0894066	2.3834	0.0171538	0.0744875787220742	1.76564
84437	MSANTD4	Myb/SANT DNA binding domain containing 4 with coiled-coils	1102.05	1031.8	1139.98	1266.95	1227.56	1148.95	1159.24	0.146397	0.0614275	2.38324	0.017161	0.0744912753563882	1.76546
64215	DNAJC1	DnaJ heat shock protein family (Hsp40) member C1	736.446	725.109	802.181	880.97	793.85	1232.99	848.555	0.27946	0.117272	2.38301	0.0171718	0.0745107630911493	1.76518
51478	HSD17B7	hydroxysteroid 17-beta dehydrogenase 7	162.374	182.417	164.852	224.692	192.654	215.881	194.388	0.257823	0.108267	2.38135	0.0172492	0.0747911732223925	1.76323
245973	ATP6V1C2	ATPase H+ transporting V1 subunit C2	4.1903	2.28022	5.15162	6.67401	8.71298	15.9375	4.86364	0.232871	0.0978474	2.37994	0.0173155	NA	1.76156
55319	TMA16	translation machinery associated 16 homolog	628.546	673.804	712.395	755.276	736.731	1225.74	720.777	0.306717	0.128899	2.37951	0.0173359	0.0751114011204856	1.76105
4609	MYC	MYC proto-oncogene, bHLH transcription factor	2518.37	2434.13	2339.57	2519.44	2765.89	2771.68	2582.86	0.138137	0.0580853	2.37818	0.0173983	0.0753267572403233	1.75949
145788	C15orf65	chromosome 15 open reading frame 65	33.5224	33.0631	30.1738	42.2687	39.6925	78.2388	39.9337	0.337991	0.142154	2.37764	0.0174239	NA	1.75885
5018	OXA1L	OXA1L mitochondrial inner membrane protein	2469.14	2490	2294.68	2583.95	2593.56	2771.68	2540.26	0.127444	0.053611	2.37719	0.0174451	0.0754958274094235	1.75833
25906	ANAPC15	anaphase promoting complex subunit 15	563.596	572.334	472.477	551.718	667.995	1085.2	585.894	0.327566	0.13782	2.37676	0.0174653	0.0755327196047495	1.75782
649446	DLGAP1-AS1	DLGAP1 antisense RNA 1	46.0933	38.7637	53.724	64.5154	65.8314	68.0967	58.8922	0.321542	0.135326	2.37606	0.0174986	0.0756207764929145	1.757
58486	ZBED5	zinc finger BED-type containing 5	965.865	1044.34	1039.89	1248.04	1045.56	1260.51	1036.27	0.197226	0.0830712	2.37418	0.0175881	0.0758785579252808	1.75478
6631	SNRPC	small nuclear ribonucleoprotein polypeptide C	2266.95	2267.68	2399.18	2526.11	2480.3	4153.9	2504.06	0.296988	0.125099	2.37403	0.0175949	0.0758785579252808	1.75461
5926	ARID4A	AT-rich interaction domain 4A	1022.43	1030.66	1037.68	1127.91	1104.61	1579.26	1113	0.250182	0.105391	2.37385	0.0176036	0.0758785579252808	1.7544
344595	DUBR	DPPA2 upstream binding RNA	296.464	314.67	326.024	351.498	360.137	388.296	333.155	0.201317	0.0848142	2.37362	0.0176146	0.0758982252825848	1.75413
100533106	ZHX1-C8orf76	ZHX1-C8orf76 readthrough	28.2846	25.0824	26.494	36.7071	37.7563	57.9547	34.3016	0.337392	0.142176	2.37306	0.0176413	NA	1.75347
51192	CKLF	chemokine like factor	169.707	155.055	210.48	213.568	200.399	356.421	205.779	0.325395	0.137151	2.37254	0.0176662	0.075953129758533	1.75286
6187	RPS2	ribosomal protein S2	6570.4	7028.77	6934.82	7479.34	7467.99	10878.1	7558.86	0.266638	0.112408	2.37205	0.0176895	0.0760254944630427	1.75228
2537	IFI6	interferon alpha inducible protein 6	1438.32	1347.61	1257.73	1533.91	1484.11	2864.41	1626.52	0.329272	0.138853	2.37138	0.0177218	0.0761081182722655	1.75149
64147	KIF9	kinesin family member 9	157.136	173.296	167.06	185.76	198.462	286.876	181.206	0.303735	0.128179	2.36962	0.0178065	0.0764082102931165	1.74942
114915	EPB41L4A-AS1	EPB41L4A antisense RNA 1	209.515	167.596	167.796	201.333	216.856	379.603	215.411	0.329633	0.139114	2.36952	0.0178112	0.0764082102931165	1.74931
5700	PSMC1	proteasome 26S subunit, ATPase 1	1193.19	1118.45	1074.48	1235.8	1229.5	1703.87	1223.39	0.249296	0.105245	2.36873	0.0178493	0.076487826389036	1.74838
729440	CCDC61	coiled-coil domain containing 61	75.4255	57.0054	72.1227	73.4141	102.62	105.767	83.1837	0.310469	0.131159	2.36712	0.017927	0.0767008308648135	1.74649
11015	KDELR3	KDEL endoplasmic reticulum protein retention receptor 3	699.781	687.485	754.344	829.802	763.838	951.905	795.114	0.215201	0.0909162	2.36702	0.0179318	0.0767008308648135	1.74638
105372476	ZNF460-AS1	ZNF460 antisense RNA 1	2.09515	1.14011	2.94378	5.56168	5.80866	11.5909	4.3434	0.22495	0.0950362	2.367	0.0179331	NA	1.74634
50999	TMED5	transmembrane p24 trafficking protein 5	2945.78	3107.94	3257.3	3464.92	3336.1	3510.6	3182.17	0.13926	0.0588378	2.36685	0.0179401	0.0767084675405133	1.74618
90634	N4BP2L1	NEDD4 binding protein 2 like 1	20.9515	17.1016	27.9659	37.8194	36.7881	34.7728	29.9543	0.336595	0.142261	2.36604	0.0179797	NA	1.74522
84154	RPF2	ribosome production factor 2 homolog	842.251	850.521	900.062	952.159	935.193	1405.4	910.228	0.271723	0.114899	2.36488	0.0180359	0.0769776371754953	1.74386
1774	DNASE1L1	deoxyribonuclease 1 like 1	639.021	662.403	624.082	678.524	746.412	793.979	718.329	0.186547	0.0789067	2.36415	0.0180716	0.0769943481655206	1.743
29104	N6AMT1	N-6 adenine-specific DNA methyltransferase 1	188.564	200.659	176.627	231.366	204.271	269.489	210.816	0.256608	0.108542	2.36414	0.0180719	0.0769943481655206	1.743
9158	FIBP	FGF1 intracellular binding protein	1601.74	1622.37	1560.94	1687.41	1782.29	2489.15	1808.05	0.258181	0.109211	2.36406	0.018076	0.0769943481655206	1.7429
9585	KIF20B	kinesin family member 20B	1433.08	1531.17	1636.74	1659.6	1692.25	2009.58	1587.46	0.196882	0.0832836	2.36399	0.0180792	0.0769943481655206	1.74282
284900	TTC28-AS1	TTC28 antisense RNA 1	82.7585	84.368	100.089	122.357	93.9066	150.682	99.5536	0.305371	0.129205	2.36346	0.0181052	0.0770211784836025	1.7422
10237	SLC35B1	solute carrier family 35 member B1	2616.85	2777.3	2710.49	2898.75	2946.92	4085.8	2965.36	0.245722	0.104016	2.36235	0.0181596	0.077196597559145	1.74089
27069	GHITM	growth hormone inducible transmembrane protein	4162.02	4026.86	4168.4	4537.22	4368.11	5736.06	4482.46	0.215349	0.091197	2.36136	0.0182079	0.0773176421426504	1.73974
54680	ZNHIT6	zinc finger HIT-type containing 6	2101.44	2023.69	2108.48	2291.41	2246.98	2308.04	2113.55	0.12888	0.054593	2.36073	0.0182388	0.0774208555039751	1.739
123016	TTC8	tetratricopeptide repeat domain 8	443.125	464.024	450.399	508.337	498.576	540.427	469.063	0.17231	0.0729973	2.3605	0.0182502	0.0774409355270551	1.73873
85313	PPIL4	peptidylprolyl isomerase like 4	699.781	761.592	734.474	837.588	781.264	880.911	770.097	0.170905	0.0724116	2.36019	0.0182658	0.0774459377611492	1.73836
28962	OSTM1	osteoclastogenesis associated transmembrane protein 1	651.592	661.263	699.148	746.377	730.922	843.24	742.918	0.183138	0.0776107	2.3597	0.0182898	0.0774459377611492	1.73779
7265	TTC1	tetratricopeptide repeat domain 1	1752.59	1657.72	1714.02	1925.45	1806.49	2822.39	1896.87	0.276868	0.117346	2.35942	0.0183034	0.0774705163974842	1.73747
11010	GLIPR1	GLI pathogenesis related 1	2939.5	2943.76	3325.74	4034.44	3693.34	3252.71	3378.39	0.222093	0.0941794	2.35819	0.0183645	0.0776168815338541	1.73602
1	A1BG	alpha-1-B glycoprotein	9.42818	3.42033	11.7751	16.685	16.4579	23.1819	11.8772	0.288932	0.122535	2.35796	0.0183758	NA	1.73575
116238	TLCD1	TLC domain containing 1	40.8555	39.9038	47.1005	61.1784	55.1822	68.0967	54.3514	0.321377	0.136308	2.35772	0.0183874	0.0776576585628552	1.73548
29902	FAM216A	family with sequence similarity 216 member A	373.985	386.497	362.821	429.361	405.638	523.041	370.666	0.231273	0.0981189	2.35707	0.0184196	0.0777376479263713	1.73472
115908	CTHRC1	collagen triple helix repeat containing 1	1457.18	1434.26	1514.58	1597.31	1624.49	2447.14	1654.83	0.280239	0.118901	2.35692	0.0184274	0.0777427206619781	1.73454
51096	UTP18	UTP18 small subunit processome component	2299.43	2292.76	2363.86	2565.05	2457.06	3455.55	2423.61	0.240853	0.102225	2.35611	0.0184673	0.0778268285795787	1.7336
2743	GLRB	glycine receptor beta	119.424	131.112	123.639	151.278	137.472	194.148	134.282	0.276726	0.117476	2.3556	0.0184929	0.0778789241502964	1.73299
389541	LAMTOR4	late endosomal/lysosomal adaptor, MAPK and MTOR activator 4	865.298	749.051	797.029	858.723	887.756	1961.77	964.659	0.334299	0.141953	2.35499	0.018523	0.0779774400239795	1.73229
6856	SYPL1	synaptophysin like 1	3925.27	4021.16	4568.75	5043.33	4437.81	5033.36	4387.52	0.193291	0.0820873	2.3547	0.0185377	0.0780113905899411	1.73194
143884	CWF19L2	CWF19 like cell cycle control factor 2	509.122	472.005	504.123	569.516	528.588	820.059	545.451	0.280926	0.119335	2.35409	0.0185681	0.0780830971806699	1.73123
8673	VAMP8	vesicle associated membrane protein 8	1823.83	1833.29	1624.97	1958.82	1875.23	3664.18	2061.35	0.322071	0.136909	2.35244	0.0186508	0.0783468020072065	1.7293
100506686	IQCH-AS1	IQCH antisense RNA 1	55.5215	37.6236	63.2913	65.6278	86.1617	76.7899	64.1191	0.325467	0.138433	2.35108	0.0187189	0.0785200483747114	1.72772
51347	TAOK3	TAO kinase 3	939.676	949.71	895.646	1021.12	998.121	1104.04	963.615	0.154711	0.065813	2.35076	0.018735	0.0785597638389326	1.72735
3017	H2BC5	H2B clustered histone 5	203.23	223.461	209.009	246.938	245.9	263.694	269.081	0.218975	0.093165	2.3504	0.0187533	0.078608439637245	1.72692
5833	PCYT2	phosphate cytidylyltransferase 2, ethanolamine	494.456	494.807	520.314	581.751	545.045	653.439	566.228	0.206355	0.0878125	2.34995	0.0187758	0.0786745243202142	1.7264
51538	ZCCHC17	zinc finger CCHC-type containing 17	1237.19	1323.67	1334.27	1413.78	1436.67	2179.1	1471.83	0.28193	0.119986	2.3497	0.0187887	0.078700530357636	1.7261
10466	COG5	component of oligomeric golgi complex 5	1680.31	1572.21	1740.51	2048.92	1940.09	1756.03	1781.87	0.185656	0.0790454	2.34873	0.0188375	0.0788492110868541	1.72498
1906	EDN1	endothelin 1	105.805	114.011	114.072	122.357	141.344	169.517	123.36	0.280444	0.119403	2.34873	0.0188377	0.0788492110868541	1.72497
56616	DIABLO	diablo IAP-binding mitochondrial protein	1632.12	1655.44	1655.88	1817.56	1784.23	2412.36	1758.66	0.238815	0.101698	2.34828	0.0188605	0.0789140951475674	1.72445
8464	SUPT3H	SPT3 homolog, SAGA and STAGA complex component	235.705	218.901	246.542	269.185	261.389	357.87	254.628	0.264544	0.112736	2.34658	0.0189468	0.0791361797209032	1.72246
353322	ANKRD37	ankyrin repeat domain 37	54.474	52.445	66.9711	76.7511	78.4168	102.87	69.0806	0.327242	0.139653	2.34325	0.0191164	0.0796462076145037	1.71859
3430	IFI35	interferon induced protein 35	211.61	191.538	175.891	208.007	241.059	344.83	240.05	0.308389	0.131657	2.34237	0.0191619	0.0797786540919529	1.71756
126295	ZNF57	zinc finger protein 57	119.424	116.291	117.751	129.031	149.089	182.557	126.668	0.283606	0.121089	2.34213	0.0191739	0.0798004094142538	1.71729
54958	TMEM160	transmembrane protein 160	364.556	422.98	434.944	431.586	479.214	844.689	471.696	0.323213	0.138055	2.3412	0.0192221	0.0799241124597454	1.7162
998	CDC42	cell division cycle 42	4025.83	4235.5	4339.14	4858.68	4454.27	5069.58	4449.15	0.175703	0.0750568	2.34094	0.0192353	0.0799241124597454	1.7159
5906	RAP1A	RAP1A, member of RAS oncogene family	1352.42	1290.6	1452.76	1547.26	1457.97	1840.06	1415.11	0.211722	0.0904481	2.34081	0.0192417	0.0799241124597454	1.71576
93210	PGAP3	post-GPI attachment to proteins phospholipase 3	151.899	137.953	140.566	167.963	184.909	189.802	165.304	0.266285	0.11376	2.34076	0.0192445	0.0799241124597454	1.71569
56271	BEX4	brain expressed X-linked 4	122.566	104.89	109.656	142.379	149.089	133.296	129.881	0.26962	0.115224	2.33996	0.019286	0.0800397136875751	1.71476
51506	UFC1	ubiquitin-fold modifier conjugating enzyme 1	1778.78	1736.39	1780.99	1907.65	1942.03	2699.24	1909.05	0.251956	0.107707	2.33927	0.0193212	0.0801575122000803	1.71396
79161	TMEM243	transmembrane protein 243	313.225	332.912	353.99	371.52	364.009	546.223	373.942	0.273178	0.116991	2.33504	0.0195412	0.080955301947862	1.70905
8655	DYNLL1	dynein light chain LC8-type 1	4649.14	4742.85	4685.03	5296.94	4943.17	7944.14	5192.78	0.282158	0.120886	2.33409	0.0195911	0.0810760331188714	1.70794
22927	HABP4	hyaluronan binding protein 4	519.598	485.686	507.803	601.773	517.938	680.967	556.314	0.214827	0.0920757	2.33316	0.0196397	0.0812199265271091	1.70687
54939	COMMD4	COMM domain containing 4	909.296	871.043	837.506	899.879	979.727	2025.52	1027.72	0.328986	0.141014	2.33299	0.0196484	0.0812273415483679	1.70667
10622	POLR3G	RNA polymerase III subunit G	1824.88	1899.42	1948.78	2172.39	2021.41	2328.33	1921.32	0.182847	0.0784664	2.33026	0.0197923	0.0816781181570805	1.7035
3437	IFIT3	interferon induced protein with tetratricopeptide repeats 3	284.941	330.631	317.193	359.284	336.902	437.558	340.579	0.233176	0.100072	2.33007	0.0198022	0.0816903694142183	1.70329
54503	ZDHHC13	zinc finger DHHC-type palmitoyltransferase 13	579.31	549.532	613.043	682.974	641.856	685.314	608.808	0.184283	0.0791128	2.32937	0.0198396	0.0817702470881957	1.70247
83480	PUS3	pseudouridine synthase 3	304.845	285.027	289.227	321.465	324.317	489.717	316.326	0.278584	0.119635	2.32862	0.019879	0.0818343455529647	1.7016
102606465	LOC102606465	uncharacterized LOC102606465	39.8079	45.6043	46.3646	55.6168	73.5763	57.9547	53.258	0.320676	0.137746	2.32802	0.0199108	0.0819363904597375	1.70091
5872	RAB13	RAB13, member RAS oncogene family	2769.79	2547	2607.46	2842.02	2933.37	4779.81	3104.69	0.297098	0.127698	2.32656	0.0199886	0.0821447904380265	1.69922
57380	MRS2	magnesium transporter MRS2	957.485	1007.86	1028.12	1085.64	1087.19	1222.84	1038.49	0.165687	0.071216	2.32654	0.0199895	0.0821447904380265	1.6992
730971	LINC02447	long intergenic non-protein coding RNA 2447	1.04758	1.14011	0.735946	2.22467	4.84055	10.1421	3.21643	0.187962	0.0807958	2.32638	0.0199982	NA	1.69901
5202	PFDN2	prefoldin subunit 2	3358.53	3077.15	3170.45	3497.18	3409.68	5908.48	3518.33	0.298527	0.128333	2.3262	0.020008	0.0821737456241595	1.6988
4116	MAGOH	mago homolog, exon junction complex subunit	1066.43	1027.24	1003.83	1136.81	1132.69	1608.24	1097.34	0.260537	0.112006	2.32611	0.0200129	0.0821737456241595	1.69869
55855	DENND10P1	DENND10 pseudogene 1	52.3788	50.1648	71.3867	90.0992	63.8952	107.216	69.6818	0.325934	0.140203	2.32472	0.0200867	0.0823816138555374	1.69709
27000	DNAJC2	DnaJ heat shock protein family (Hsp40) member C2	1161.76	1229.04	1199.59	1278.07	1305.98	2154.46	1305.08	0.292844	0.125979	2.32454	0.0200963	0.0823816138555374	1.69688
1977	EIF4E	eukaryotic translation initiation factor 4E	621.213	668.104	746.985	790.87	747.38	822.956	714.29	0.188508	0.0811196	2.32382	0.020135	0.0825113913492812	1.69605
983	CDK1	cyclin dependent kinase 1	6808.2	6785.93	8091.72	8727.38	7676.14	10965	7679.61	0.266956	0.115055	2.32025	0.0203275	0.0832008799650212	1.69192
150094	SIK1	salt inducible kinase 1	108.948	95.7691	94.2011	144.604	119.077	117.358	116.328	0.276103	0.119069	2.31884	0.0204036	0.0833961762844485	1.69029
58528	RRAGD	Ras related GTP binding D	47.1409	57.0054	41.9489	80.0881	57.1184	73.8922	54.3581	0.323981	0.139734	2.31855	0.0204193	0.0834139887228566	1.68996
7033	TFF3	trefoil factor 3	10.4758	10.261	14.7189	16.685	27.1071	26.0796	17.3021	0.309052	0.133369	2.31728	0.0204886	NA	1.68849
8443	GNPAT	glyceronephosphate O-acyltransferase	1677.17	1660	1755.97	1915.44	1783.26	2261.68	1776.32	0.200949	0.0867214	2.31718	0.0204939	0.083571042892981	1.68838
6275	S100A4	S100 calcium binding protein A4	185.421	199.519	189.138	202.445	225.569	402.785	231.866	0.32118	0.138666	2.31621	0.0205469	0.08370835361852	1.68725
81847	RNF146	ring finger protein 146	423.221	367.115	414.337	469.405	452.107	498.41	420.259	0.205614	0.0887729	2.31618	0.0205485	0.08370835361852	1.68722
7913	DEK	DEK proto-oncogene	6862.67	6693.58	7442.62	7711.82	7399.26	8940.96	6981.32	0.179312	0.0774453	2.31534	0.0205942	0.0838650915159791	1.68626
6171	RPL41	ribosomal protein L41	259.799	322.651	332.647	451.608	272.039	654.888	334.559	0.327993	0.141705	2.31461	0.0206341	0.0839110858674001	1.68541
64216	TFB2M	transcription factor B2, mitochondrial	871.583	944.01	937.595	1114.56	937.13	1460.46	1001.14	0.272432	0.117723	2.31417	0.0206585	0.0839812818173517	1.6849
100505894	TMEM161B-AS1	TMEM161B antisense RNA 1	87.9964	69.5466	69.1789	98.9978	83.2574	137.642	90.249	0.313621	0.135539	2.31389	0.020674	0.0840148872958547	1.68458
1854	DUT	deoxyuridine triphosphatase	1916.02	1791.11	2083.46	2204.65	2014.64	3236.77	1987.11	0.279045	0.120733	2.31125	0.0208192	0.0844845783234842	1.68154
100506826	MYLK-AS1	MYLK antisense RNA 1	30.3797	23.9423	25.0222	40.0441	32.9157	56.5058	34.3147	0.32869	0.142244	2.31074	0.020847	NA	1.68096
51118	UTP11	UTP11 small subunit processome component	1104.15	1107.05	1078.16	1228.02	1147.21	1593.75	1156.43	0.229805	0.0996146	2.30694	0.0210583	0.0852222794236761	1.67658
29093	MRPL22	mitochondrial ribosomal protein L22	580.357	563.214	599.06	637.368	635.08	1046.08	641.785	0.294593	0.127717	2.3066	0.0210771	0.0852393882436159	1.67619
84707	BEX2	brain expressed X-linked 2	18.8564	26.2225	25.0222	30.0331	30.0114	62.3013	26.6819	0.320759	0.139127	2.30552	0.0211373	NA	1.67495
85865	GTPBP10	GTP binding protein 10	895.678	876.743	964.825	1032.25	1000.06	1227.19	973.038	0.216784	0.0940644	2.30463	0.0211871	0.085574330629331	1.67393
84572	GNPTG	N-acetylglucosamine-1-phosphate transferase subunit gamma	680.924	663.543	680.014	711.895	760.934	1134.46	775.745	0.276985	0.120188	2.3046	0.0211891	0.085574330629331	1.67389
847	CAT	catalase	1833.26	1808.21	1829.56	1973.28	1945.9	2219.66	1920.77	0.154143	0.0669277	2.30312	0.0212721	0.0857615697508041	1.67219
3074	HEXB	hexosaminidase subunit beta	1646.79	1712.44	1725.79	1883.18	1765.83	2321.08	1820.02	0.203944	0.0886809	2.29975	0.0214622	0.0864092805175553	1.66833
5147	PDE6D	phosphodiesterase 6D	876.821	869.903	886.815	962.17	941.002	1273.55	961.356	0.228511	0.0993732	2.29952	0.0214752	0.0864318782209013	1.66806
116211	TM4SF19	transmembrane 4 L six family member 19	13.6185	4.56043	13.983	35.5947	16.4579	18.8353	15.1878	0.278795	0.121255	2.29925	0.0214907	NA	1.66775
375757	SWI5	SWI5 homologous recombination repair protein	552.073	494.807	465.118	541.707	572.153	920.03	599.564	0.298411	0.129853	2.29806	0.0215581	0.0866761585600152	1.66639
80321	CEP70	centrosomal protein 70	430.554	389.917	498.235	518.348	515.034	538.978	475.59	0.215188	0.0936619	2.29749	0.0215907	0.0867773825964329	1.66573
100499177	THAP9-AS1	THAP9 antisense RNA 1	718.637	718.268	793.35	817.566	830.638	922.928	742.392	0.182219	0.0793363	2.29679	0.0216305	0.0868778225844684	1.66493
51422	PRKAG2	protein kinase AMP-activated non-catalytic subunit gamma 2	1107.29	1018.12	1096.56	1164.62	1150.11	1341.65	1094.86	0.165288	0.071977	2.29641	0.0216526	0.0869366344562312	1.66449
63932	CXorf56	chromosome X open reading frame 56	900.915	929.188	906.685	1002.21	968.109	1348.89	983.375	0.233488	0.101698	2.2959	0.0216818	0.0869934646112298	1.6639
55819	RNF130	ring finger protein 130	952.247	930.329	907.421	1045.6	1002.96	1195.32	967.544	0.193928	0.0844724	2.29576	0.0216896	0.0869934646112298	1.66375
114897	C1QTNF1	C1q and TNF related 1	2433.52	2490	2458.06	2699.64	2685.53	2619.55	2705.43	0.114056	0.0496839	2.29564	0.0216964	0.0869934646112298	1.66361
3382	ICA1	islet cell autoantigen 1	37.7127	59.2856	47.1005	53.3921	69.7039	85.4831	55.4955	0.319544	0.139245	2.29483	0.0217428	0.0871334295330008	1.66268
64792	IFT22	intraflagellar transport 22	720.732	742.211	704.3	761.95	811.276	1066.37	787.004	0.237104	0.103323	2.29477	0.0217462	0.0871334295330008	1.66262
5721	PSME2	proteasome activator subunit 2	1865.73	1852.68	1814.84	1959.93	2027.22	3339.64	2090.28	0.292217	0.127423	2.29328	0.0218317	0.0873803145495646	1.66091
967	CD63	CD63 molecule	15439.2	14205.8	13454.6	15091.1	16085.1	26228.8	16356.1	0.295218	0.128733	2.29326	0.0218332	0.0873803145495646	1.66088
466	ATF1	activating transcription factor 1	592.928	592.856	613.779	676.3	665.091	744.717	614.124	0.189235	0.0825367	2.29274	0.0218629	0.0874515889309157	1.66029
50651	SLC45A1	solute carrier family 45 member 1	65.9973	63.8461	68.443	94.5485	93.9066	73.8922	85.8779	0.293774	0.128164	2.29218	0.0218955	0.0875192270811824	1.65964
57587	CFAP97	cilia and flagella associated protein 97	1085.29	1067.14	1116.43	1256.94	1328.25	1104.04	1116.55	0.165318	0.0721246	2.29211	0.0218991	0.0875192270811824	1.65957
493869	GPX8	glutathione peroxidase 8 (putative)	2071.06	2096.66	2138.66	2269.16	2235.36	2564.49	2150.01	0.152795	0.0666627	2.29206	0.0219024	0.0875192270811824	1.65951
84305	PYM1	PYM homolog 1, exon junction complex associated factor	338.367	376.236	367.237	397.104	409.51	565.058	398.172	0.265545	0.115913	2.29089	0.0219699	0.0876998982964634	1.65817
51507	RTF2	replication termination factor 2	3452.81	3372.44	3424.36	3709.64	3583.94	4362.54	3659.52	0.170468	0.0744517	2.28965	0.0220418	0.0878729050268266	1.65675
552900	BOLA2	bolA family member 2	34.57	29.6428	35.3254	48.9428	45.5011	55.0569	37.3534	0.323443	0.141314	2.28883	0.0220893	NA	1.65582
6636	SNRPF	small nuclear ribonucleoprotein polypeptide F	1618.51	1498.1	1588.17	1773.06	1623.52	2965.83	1723.22	0.30119	0.131623	2.28827	0.0221216	0.0881055754197268	1.65518
25852	ARMC8	armadillo repeat containing 8	669.401	696.606	708.716	801.994	758.998	785.286	709.676	0.163448	0.0714297	2.28823	0.0221241	0.0881055754197268	1.65513
54529	ASNSD1	asparagine synthetase domain containing 1	1213.09	1233.6	1324.7	1433.8	1360.19	1758.92	1320.13	0.229762	0.100492	2.28638	0.0222321	0.0883854320112216	1.65302
54664	TMEM106B	transmembrane protein 106B	1704.41	1777.43	2003.98	2355.93	2256.66	1908.16	1995.53	0.217494	0.0952349	2.28376	0.0223855	0.0889650083562598	1.65003
5962	RDX	radixin	4021.64	4251.46	4394.33	4511.63	4462.98	5071.03	4257.71	0.140142	0.0613712	2.28351	0.0224001	0.0889725218963091	1.64975
493753	COA5	cytochrome c oxidase assembly factor 5	369.794	401.318	435.68	464.956	439.522	654.888	453.47	0.276491	0.121104	2.28308	0.0224254	0.0890167933392571	1.64926
116832	RPL39L	ribosomal protein L39 like	750.064	731.95	724.907	765.287	819.988	1618.38	865.91	0.319169	0.139803	2.28298	0.0224315	0.0890167933392571	1.64914
348013	TMEM255B	transmembrane protein 255B	679.877	657.843	566.678	725.243	667.995	1030.14	712.378	0.269032	0.118002	2.27989	0.0226141	0.0896273470571169	1.64562
9958	USP15	ubiquitin specific peptidase 15	1809.16	1815.05	1942.9	2233.57	2079.5	2121.14	1960.71	0.188684	0.0827847	2.27921	0.0226547	0.0896698992838334	1.64484
55110	MAGOHB	mago homolog B, exon junction complex subunit	423.221	411.579	470.269	487.203	481.15	722.984	481.326	0.278213	0.122084	2.27886	0.0226757	0.0896925123767614	1.64444
8624	PSMG1	proteasome assembly chaperone 1	1483.37	1485.56	1546.22	1646.26	1597.38	2460.18	1588.37	0.264848	0.116248	2.2783	0.0227086	0.0897913242800273	1.64381
9692	PRORP	protein only RNase P catalytic subunit	1461.37	1483.28	1621.29	1801.98	1639.98	1742.99	1594.42	0.168057	0.0737724	2.27805	0.0227236	0.0897913242800273	1.64352
163351	GBP6	guanylate binding protein family member 6	1.04758	2.28022	3.67973	6.67401	9.68109	5.79547	4.47365	0.223031	0.0979168	2.27776	0.022741	NA	1.64319
3164	NR4A1	nuclear receptor subfamily 4 group A member 1	149.803	166.456	157.492	182.423	208.143	188.353	176.674	0.244098	0.107312	2.27466	0.0229262	0.0903479049263931	1.63967
79590	MRPL24	mitochondrial ribosomal protein L24	2099.34	1990.63	1860.47	2143.47	2155.98	3668.53	2247.44	0.295895	0.130106	2.27427	0.02295	0.0903508592123735	1.63922
79833	GEMIN6	gem nuclear organelle associated protein 6	425.316	412.719	437.152	467.181	463.724	827.303	464.74	0.305964	0.134619	2.27281	0.0230378	0.0905718266952089	1.63756
283385	MORN3	MORN repeat containing 3	30.3797	31.923	25.7581	40.0441	37.7563	57.9547	39.7131	0.322508	0.141905	2.2727	0.0230442	NA	1.63744
29087	THYN1	thymocyte nuclear protein 1	671.496	728.529	708.716	794.207	768.679	1125.77	769.562	0.269709	0.118691	2.27237	0.0230642	0.0905718266952089	1.63706
79657	RPAP3	RNA polymerase II associated protein 3	1182.71	1263.24	1344.57	1453.82	1367.94	1499.58	1309.86	0.171791	0.0756061	2.27219	0.0230753	0.0905718266952089	1.63685
150356	CHADL	chondroadherin like	5.23788	1.14011	3.67973	7.78635	6.77676	15.9375	7.13408	0.250572	0.110312	2.2715	0.0231169	NA	1.63607
24138	IFIT5	interferon induced protein with tetratricopeptide repeats 5	471.409	464.024	519.578	573.965	525.683	609.973	509.875	0.200476	0.088332	2.26957	0.0232335	0.0909623227054292	1.63388
8872	CDC123	cell division cycle 123	1894.02	1935.9	1942.9	2030.01	2094.99	2681.85	2059.68	0.208004	0.0916516	2.26951	0.0232376	0.0909623227054292	1.63381
25827	FBXL2	F-box and leucine rich repeat protein 2	247.228	279.327	263.469	295.881	297.21	341.933	284.935	0.20878	0.0920033	2.26927	0.0232522	0.0909623227054292	1.63354
8710	SERPINB7	serpin family B member 7	7170.66	7440.35	8199.91	8906.47	8040.15	9097.43	8023.83	0.175348	0.0772733	2.26919	0.0232566	0.0909623227054292	1.63345
23562	CLDN14	claudin 14	226.276	225.741	236.975	262.511	261.389	346.279	265.866	0.259822	0.114504	2.26911	0.0232615	0.0909623227054292	1.63336
286343	LURAP1L	leucine rich adaptor protein 1 like	210.563	255.384	250.222	307.005	276.879	281.08	274.582	0.230126	0.101422	2.269	0.0232683	0.0909623227054292	1.63323
27077	B9D1	B9 domain containing 1	111.043	125.412	119.223	134.593	139.408	217.33	132.747	0.304064	0.134055	2.2682	0.0233172	0.0910318941075117	1.63232
84326	METTL26	methyltransferase like 26	713.399	798.076	793.35	837.588	816.116	1454.66	889.889	0.297414	0.131143	2.26786	0.0233379	0.091052088099891	1.63194
55297	CCDC91	coiled-coil domain containing 91	419.03	379.656	426.849	477.192	423.064	646.195	438.814	0.260449	0.11485	2.26773	0.0233458	0.0910524030953193	1.63179
400752	LINC01144	long intergenic non-protein coding RNA 1144	4.1903	2.28022	1.47189	7.78635	11.6173	5.79547	6.08646	0.235091	0.103673	2.26762	0.0233526	NA	1.63167
84163	GTF2IRD2	GTF2I repeat domain containing 2	13.6185	10.261	13.983	28.9207	14.5216	27.5285	16.6078	0.307059	0.13542	2.26746	0.0233623	NA	1.63149
54935	DUSP23	dual specificity phosphatase 23	92.1867	82.0878	94.2011	103.447	111.333	192.699	112.308	0.321054	0.141615	2.26709	0.0233845	0.0911428734915831	1.63107
10330	CNPY2	canopy FGF signaling regulator 2	2306.76	2060.18	2140.13	2325.89	2415.43	3906.14	2487.28	0.291732	0.128835	2.26438	0.0235506	0.0916074459205158	1.628
50861	STMN3	stathmin 3	168.66	183.557	185.458	200.22	218.793	259.347	213.009	0.259313	0.114573	2.26329	0.0236176	0.0918376671173902	1.62676
3489	IGFBP6	insulin like growth factor binding protein 6	2080.49	2071.58	2098.18	2203.54	2266.34	3584.5	2395.43	0.275975	0.121976	2.26255	0.0236636	0.0919859889777855	1.62592
51074	APIP	APAF1 interacting protein	784.634	697.746	773.479	850.936	775.455	1305.43	797.67	0.280287	0.123918	2.26188	0.023705	0.0920856803770783	1.62516
79689	STEAP4	STEAP4 metalloreductase	60.7594	62.706	63.2913	77.8635	91.9704	76.7899	79.8916	0.290357	0.128456	2.26037	0.0237985	0.0922961310604095	1.62345
122525	C14orf28	chromosome 14 open reading frame 28	124.662	120.851	117.751	142.379	135.535	184.006	137.626	0.262321	0.116098	2.25948	0.0238533	0.0924474704144584	1.62245
85012	TCEAL3	transcription elongation factor A like 3	438.934	456.043	393.731	492.765	451.139	625.91	452.235	0.235973	0.104443	2.25934	0.0238622	0.0924512852076433	1.62229
7756	ZNF207	zinc finger protein 207	2986.64	3020.15	3055.65	3433.78	3118.28	3355.58	3078.87	0.122683	0.0543142	2.25877	0.0238978	0.0925281157937859	1.62164
89849	ATG16L2	autophagy related 16 like 2	45.0458	49.0247	42.6849	65.6278	57.1184	70.9945	49.723	0.312399	0.138385	2.25747	0.0239788	0.0927495706971173	1.62017
51808	PHAX	phosphorylated adaptor for RNA export	1141.86	1233.6	1240.8	1304.77	1308.88	1692.28	1281.92	0.216335	0.0958661	2.25663	0.024031	0.0928810171654922	1.61923
55173	MRPS10	mitochondrial ribosomal protein S10	1929.64	1872.06	2134.98	2258.04	2159.85	2551.45	2055.13	0.203372	0.0901321	2.25638	0.0240469	0.0928810171654922	1.61894
51097	SCCPDH	saccharopine dehydrogenase (putative)	1909.73	1992.91	2012.08	2163.49	2076.59	3096.23	2087.66	0.251201	0.111334	2.25629	0.0240524	0.0928810171654922	1.61884
90390	MED30	mediator complex subunit 30	593.976	584.876	623.346	668.513	638.952	1238.78	671.094	0.311201	0.137969	2.25559	0.0240964	0.0929896609207646	1.61805
11164	NUDT5	nudix hydrolase 5	1473.94	1487.84	1573.45	1618.45	1673.86	2210.97	1621.89	0.23341	0.103554	2.254	0.0241965	0.0933144055149234	1.61625
9782	MATR3	matrin 3	7385.41	7606.8	7620.72	8197.91	8017.88	8122.35	7434.34	0.103061	0.0457336	2.25351	0.024227	0.0933707268465259	1.6157
78989	COLEC11	collectin subfamily member 11	1.04758	1.14011	2.94378	3.33701	9.68109	5.79547	3.63977	0.202518	0.089884	2.2531	0.0242527	NA	1.61524
10438	C1D	C1D nuclear receptor corepressor	344.653	314.67	337.799	364.846	356.264	643.297	382.612	0.3006	0.133444	2.25263	0.0242827	0.0934625910586793	1.6147
5191	PEX7	peroxisomal biogenesis factor 7	115.233	109.45	107.448	111.234	145.216	175.313	125.431	0.276972	0.123017	2.2515	0.0243542	0.0937068557900457	1.61343
501	ALDH7A1	aldehyde dehydrogenase 7 family member A1	1317.85	1291.74	1262.15	1402.65	1364.07	1598.1	1371.62	0.159037	0.0706738	2.25029	0.0244303	0.0938498747202182	1.61207
90594	ZNF439	zinc finger protein 439	68.0924	62.706	66.2351	74.5265	78.4168	127.5	77.9758	0.308095	0.137007	2.24875	0.0245283	0.0941050738542745	1.61033
84288	EFCAB2	EF-hand calcium binding domain 2	85.9012	88.9285	97.1448	101.223	120.046	149.233	103.87	0.296594	0.1319	2.24863	0.024536	0.0941050738542745	1.6102
116461	TSEN15	tRNA splicing endonuclease subunit 15	840.156	790.095	897.854	1008.89	904.214	1014.21	839.132	0.187479	0.0833804	2.24847	0.0245459	0.0941050738542745	1.61002
7334	UBE2N	ubiquitin conjugating enzyme E2 N	2318.29	2389.67	2461	2704.09	2531.61	3216.48	2528.26	0.207786	0.0924121	2.24847	0.024546	0.0941050738542745	1.61002
102723775	LINC01315	long intergenic non-protein coding RNA 1315	14.6661	6.84065	15.4549	23.359	14.5216	39.1194	16.7898	0.285906	0.127163	2.24834	0.0245546	NA	1.60987
39	ACAT2	acetyl-CoA acetyltransferase 2	1117.76	1084.24	1108.33	1192.42	1180.13	1735.74	1187.92	0.250496	0.111486	2.24688	0.0246477	0.0943989797711808	1.60822
29078	NDUFAF4	NADH:ubiquinone oxidoreductase complex assembly factor 4	356.176	302.129	373.124	384.868	395.957	625.91	373.922	0.299631	0.133376	2.24652	0.024671	0.0943989797711808	1.60781
3248	HPGD	15-hydroxyprostaglandin dehydrogenase	270.275	315.81	361.349	416.013	349.487	418.722	356.43	0.252769	0.112535	2.24612	0.0246961	0.094464384348012	1.60737
129401	NUP35	nucleoporin 35	534.264	524.45	518.842	609.56	571.184	762.104	545.564	0.244148	0.108713	2.24581	0.0247164	0.0944803572888536	1.60701
51619	UBE2D4	ubiquitin conjugating enzyme E2 D4 (putative)	510.17	514.189	457.022	559.505	536.332	618.666	508.644	0.189816	0.0845455	2.24514	0.0247593	0.0946134641536929	1.60626
6296	ACSM3	acyl-CoA synthetase medium chain family member 3	72.2827	77.5274	86.8416	92.3238	107.46	111.563	99.3144	0.2806	0.125016	2.24451	0.0247995	0.0947051600302797	1.60556
29952	DPP7	dipeptidyl peptidase 7	769.968	793.515	791.878	828.69	895.501	1096.79	857.933	0.221035	0.0985003	2.244	0.0248321	0.0947716014674295	1.60499
28958	COA3	cytochrome c oxidase assembly factor 3	488.17	416.14	445.983	510.562	479.214	869.32	514.007	0.302358	0.134848	2.24221	0.0249475	0.0950844816002012	1.60297
256227	STEAP1B	STEAP family member 1B	33.5224	33.0631	29.4378	42.2687	20.3303	133.296	36.1239	0.267593	0.119347	2.24214	0.0249523	NA	1.60289
8575	PRKRA	protein activator of interferon induced protein kinase EIF2AK2	639.021	696.606	716.075	761.95	767.711	892.502	699.164	0.207086	0.0923659	2.24202	0.02496	0.0951009944067488	1.60276
9111	NMI	N-myc and STAT interactor	342.557	307.829	304.682	349.273	346.583	511.45	348.419	0.260791	0.116332	2.24177	0.024976	0.0951311737318257	1.60248
80097	MZT2B	mitotic spindle organizing protein 2B	1922.3	1793.39	1951.73	2076.73	1956.55	3629.41	2107.68	0.297089	0.132578	2.24086	0.0250349	0.0952625225701324	1.60145
54534	MRPL50	mitochondrial ribosomal protein L50	470.362	551.812	519.578	620.683	550.854	802.672	557.444	0.270479	0.120711	2.24071	0.0250449	0.0952698703690359	1.60128
149420	PDIK1L	PDLIM1 interacting kinase 1 like	219.991	231.442	248.014	285.87	276.879	265.143	253.857	0.210474	0.0939518	2.24023	0.0250759	0.0953567951762508	1.60074
4555	TRND	tRNA	3.14273	2.28022	6.62351	3.33701	8.71298	28.9773	7.55115	0.207455	0.0926337	2.23952	0.0251219	NA	1.59995
7980	TFPI2	tissue factor pathway inhibitor 2	7521.6	7283.01	7611.15	8387.01	7602.56	10173.9	8019.22	0.198259	0.0885489	2.23897	0.0251576	0.0956047269187809	1.59933
25961	NUDT13	nudix hydrolase 13	37.7127	33.0631	29.4378	41.1564	49.3736	56.5058	40.5096	0.315295	0.140955	2.23684	0.0252965	NA	1.59694
6905	TBCE	tubulin folding cofactor E	511.217	493.667	539.448	558.392	576.993	653.439	542.425	0.185182	0.0828297	2.2357	0.0253714	0.0961512198504822	1.59565
84946	LTV1	LTV1 ribosome biogenesis factor	976.341	910.947	983.959	1012.23	1033.94	1354.69	997.1	0.20979	0.0938417	2.23557	0.0253799	0.0961512198504822	1.59551
10308	ZNF267	zinc finger protein 267	341.51	346.593	436.416	463.844	428.872	478.126	409.258	0.232669	0.104078	2.23552	0.0253833	0.0961512198504822	1.59545
3588	IL10RB	interleukin 10 receptor subunit beta	604.451	535.851	571.83	607.335	629.271	804.121	644.47	0.214592	0.0960107	2.23508	0.0254122	0.0962295743411507	1.59496
8082	SSPN	sarcospan	428.459	491.387	533.561	560.617	529.556	691.109	530.115	0.237961	0.106485	2.2347	0.025437	0.0962661654522478	1.59453
54949	SDHAF2	succinate dehydrogenase complex assembly factor 2	1029.77	1053.46	1011.93	1103.44	1161.73	1606.79	1131.1	0.255867	0.114524	2.23417	0.0254719	0.0963312001358358	1.59394
442720	EIF3IP1	eukaryotic translation initiation factor 3 subunit I pseudogene 1	18.8564	26.2225	11.7751	33.3701	24.2027	40.5683	25.9262	0.310548	0.139023	2.23379	0.0254967	NA	1.59352
9352	TXNL1	thioredoxin like 1	2362.28	2488.86	2441.13	2834.23	2427.05	3457	2583.86	0.220448	0.0987128	2.23322	0.0255341	0.0965043369075722	1.59288
10380	BPNT1	3'(2'), 5'-bisphosphate nucleotidase 1	1156.52	1191.41	1262.15	1306.99	1272.1	2082.02	1346.3	0.274938	0.123192	2.23178	0.0256292	0.0968012676228029	1.59126
9276	COPB2	COPI coat complex subunit beta 2	4500.39	4571.83	4788.8	5134.54	4890.89	5307.2	4905.07	0.137433	0.0615852	2.23159	0.025642	0.096818349751627	1.59105
56647	BCCIP	BRCA2 and CDKN1A interacting protein	2757.22	2768.18	2782.61	2989.96	2928.53	3817.76	2891.82	0.201595	0.0903573	2.23109	0.0256754	0.0968859712429809	1.59048
6566	SLC16A1	solute carrier family 16 member 1	5758.53	5784.91	6293.81	6484.91	6299.49	6880.67	6291.44	0.133135	0.0596732	2.23107	0.0256764	0.0968859712429809	1.59047
54148	MRPL39	mitochondrial ribosomal protein L39	1313.66	1262.1	1343.84	1543.92	1326.31	1967.56	1390.95	0.245949	0.110313	2.22956	0.0257766	0.0971701010500617	1.58877
5757	PTMA	prothymosin alpha	13683.4	12667.7	11580.1	13827.4	13088.8	26930.1	13741.3	0.31022	0.139185	2.22883	0.0258251	0.0972458573106974	1.58796
10473	HMGN4	high mobility group nucleosomal binding domain 4	1999.82	2033.95	2332.95	2499.42	2233.43	2674.61	2229.62	0.193627	0.086881	2.22865	0.0258371	0.0972458573106974	1.58776
10910	SUGT1	SGT1 homolog, MIS12 kinetochore complex assembly cochaperone	705.019	753.612	747.721	795.32	803.531	1137.36	778.683	0.248708	0.111628	2.22802	0.0258793	0.0973382358659002	1.58705
79017	GGCT	gamma-glutamylcyclotransferase	1263.38	1148.09	1139.98	1294.76	1236.28	1993.64	1258.25	0.267521	0.120128	2.22696	0.0259502	0.0975230095614838	1.58586
9173	IL1RL1	interleukin 1 receptor like 1	149.803	177.857	183.986	214.681	193.622	217.33	188.378	0.234015	0.105085	2.22691	0.0259534	0.0975230095614838	1.58581
374875	HSD11B1L	hydroxysteroid 11-beta dehydrogenase 1 like	82.7585	74.107	83.8978	96.7732	97.779	126.051	94.5213	0.283728	0.127437	2.22642	0.0259858	0.0976133023351989	1.58526
29968	PSAT1	phosphoserine aminotransferase 1	1361.85	1420.58	1475.57	1612.89	1488.95	1670.54	1434.12	0.151466	0.0680634	2.22536	0.0260571	0.0977579944862453	1.58407
92170	MTG1	mitochondrial ribosome associated GTPase 1	353.033	305.549	341.479	347.049	402.733	511.45	368.511	0.25854	0.1162	2.22495	0.0260845	0.0977959807395918	1.58362
8721	EDF1	endothelial differentiation related factor 1	2795.98	2501.4	2401.39	2668.49	2858.83	4881.23	2921.08	0.295587	0.132905	2.22406	0.0261445	0.0979897826147824	1.58262
7769	ZNF226	zinc finger protein 226	235.705	201.799	250.222	270.297	250.74	362.217	260.162	0.266756	0.120026	2.22248	0.0262509	0.0983256469609822	1.58086
5423	POLB	DNA polymerase beta	316.368	347.733	343.687	379.306	358.2	521.592	368.645	0.251254	0.113057	2.22235	0.0262595	0.0983264345394222	1.58071
91408	BTF3L4	basic transcription factor 3 like 4	769.968	739.93	846.338	904.329	845.159	1001.17	799.755	0.194477	0.0875369	2.22165	0.0263067	0.0983920268454722	1.57993
246184	CDC26	cell division cycle 26	105.805	104.89	94.2011	120.132	112.301	215.881	114.683	0.313265	0.14101	2.22158	0.0263115	0.0983920268454722	1.57985
51260	PBDC1	polysaccharide biosynthesis domain containing 1	678.829	670.384	649.84	697.434	750.285	1335.86	747.981	0.304226	0.13695	2.22144	0.0263209	0.0983920268454722	1.5797
55075	UACA	uveal autoantigen with coiled-coil domains and ankyrin repeats	1379.66	1485.56	1478.52	1607.32	1597.38	1558.98	1472.2	0.127606	0.0574451	2.22135	0.0263274	0.0983920268454722	1.57959
3600	IL15	interleukin 15	97.4246	102.61	84.6338	116.795	106.492	147.784	103.665	0.278303	0.125305	2.221	0.0263508	0.0984096472616518	1.57921
11199	ANXA10	annexin A10	92.1867	134.533	108.184	133.48	138.44	169.517	125.916	0.284233	0.127978	2.22094	0.0263547	0.0984096472616518	1.57914
90321	ZNF766	zinc finger protein 766	736.446	700.027	710.924	775.298	804.499	825.854	748.355	0.152439	0.0686384	2.22091	0.0263573	0.0984096472616518	1.5791
51463	GPR89B	G protein-coupled receptor 89B	36.6652	46.7444	47.8365	57.8414	62.9271	62.3013	52.1673	0.302849	0.136393	2.22041	0.0263909	0.0985035757688863	1.57855
140461	ASB8	ankyrin repeat and SOCS box containing 8	715.494	688.626	655.728	721.906	774.487	925.826	720.116	0.203771	0.0917917	2.21993	0.0264234	0.0985737527302319	1.57801
54812	AFTPH	aftiphilin	954.342	971.372	964.089	1096.76	1022.32	1093.89	1004.17	0.142963	0.0644013	2.21989	0.0264265	0.0985737527302319	1.57796
1327	COX4I1	cytochrome c oxidase subunit 4I1	4675.33	4568.41	4377.41	4765.24	4934.45	9611.78	5232.36	0.30828	0.138887	2.21964	0.026443	0.0985805258193355	1.57769
3575	IL7R	interleukin 7 receptor	1765.17	1755.77	1870.77	1994.42	2118.22	1857.45	1913.96	0.140378	0.0632442	2.21961	0.0264452	0.0985805258193355	1.57765
9896	FIG4	FIG4 phosphoinositide 5-phosphatase	288.083	308.969	278.187	354.835	327.221	337.586	318.363	0.199105	0.089716	2.21928	0.0264675	0.0986326270111802	1.57729
116228	COX20	cytochrome c oxidase assembly factor COX20	1152.33	1121.87	1273.92	1407.1	1188.84	1609.69	1203.9	0.210438	0.0949145	2.21713	0.0266143	0.0990221030921189	1.57488
4521	NUDT1	nudix hydrolase 1	611.784	565.494	526.937	572.853	647.665	1201.11	661.303	0.307979	0.138932	2.21676	0.0266397	0.0990631286563564	1.57447
150590	C2orf15	chromosome 2 open reading frame 15	48.1885	52.445	59.6116	68.9648	72.6082	91.2786	60.9772	0.310219	0.139966	2.21639	0.0266647	0.0990631286563564	1.57406
2653	GCSH	glycine cleavage system protein H	248.276	192.678	234.767	236.927	263.326	499.859	260.003	0.313243	0.141447	2.21456	0.0267902	0.0993734888852006	1.57202
2919	CXCL1	C-X-C motif chemokine ligand 1	12189.6	11540.2	13281.6	13329.1	13198.2	19281.5	13091.6	0.248577	0.112255	2.2144	0.0268016	0.0993734888852006	1.57184
55015	PRPF39	pre-mRNA processing factor 39	571.977	529.01	652.048	719.681	665.091	650.541	614.611	0.189548	0.0856029	2.21427	0.0268105	0.0993734888852006	1.5717
29083	GTPBP8	GTP binding protein 8 (putative)	383.413	416.14	430.528	461.619	438.553	560.711	423.829	0.208551	0.094203	2.21385	0.026839	0.0994476897843659	1.57123
1653	DDX1	DEAD-box helicase 1	3096.63	3072.59	3203.57	3397.07	3324.49	3956.86	3236.93	0.171583	0.0775125	2.21362	0.0268548	0.0994686361182862	1.57098
404203	SPINK6	serine peptidase inhibitor Kazal type 6	5.23788	6.84065	4.41567	14.4604	9.68109	13.0398	7.6565	0.251239	0.1135	2.21357	0.0268587	NA	1.57092
152100	CMC1	C-X9-C motif containing 1	803.491	755.892	852.225	942.148	814.18	1425.68	874.261	0.284474	0.128564	2.21269	0.0269187	0.0995856282825326	1.56995
403	ARL3	ADP ribosylation factor like GTPase 3	636.926	550.672	610.835	647.379	643.793	1022.9	658.274	0.271053	0.122543	2.2119	0.0269733	0.099724707952157	1.56907
652995	UCA1	urothelial cancer associated 1	29.3321	20.522	27.9659	48.9428	37.7563	34.7728	32.2273	0.314665	0.142284	2.21153	0.0269994	NA	1.56865
221	ALDH3B1	aldehyde dehydrogenase 3 family member B1	563.596	599.697	533.561	617.346	650.569	662.132	648.742	0.173118	0.0783097	2.21069	0.0270575	0.100004290513772	1.56771
8660	IRS2	insulin receptor substrate 2	168.66	153.915	186.194	249.163	206.207	182.557	197.335	0.256457	0.116022	2.21042	0.0270758	0.100040645010693	1.56742
57018	CCNL1	cyclin L1	963.77	1002.16	1164.27	1239.14	1151.08	1244.58	1076.93	0.190283	0.0861007	2.21001	0.0271045	0.100083436259566	1.56696
4201	MEA1	male-enhanced antigen 1	1974.68	1965.55	1864.15	2012.21	2144.36	3007.85	2062.08	0.245843	0.111265	2.20953	0.0271376	0.100124566253461	1.56643
5764	PTN	pleiotrophin	149.803	137.953	137.622	151.278	168.451	223.125	155.126	0.263182	0.119115	2.20948	0.0271413	0.100124566253461	1.56637
28971	AAMDC	adipogenesis associated Mth938 domain containing	235.705	224.601	209.009	218.018	282.688	494.064	261.322	0.312956	0.141672	2.20902	0.0271733	0.100211124687402	1.56586
219902	TLCD5	TLC domain containing 5	182.278	166.456	182.515	215.793	195.558	237.614	195.904	0.231392	0.104757	2.20885	0.0271851	0.100223190784424	1.56567
728066	FAM133DP	family with sequence similarity 133, member A pseudogene	5.23788	4.56043	5.88757	8.89868	11.6173	18.8353	9.38731	0.258445	0.117109	2.20687	0.027323	NA	1.56347
29100	TMEM208	transmembrane protein 208	448.363	413.859	401.09	432.698	468.565	920.03	499.784	0.309089	0.140066	2.20673	0.0273327	0.100640836143497	1.56332
57150	SMIM8	small integral membrane protein 8	159.232	172.156	178.099	203.557	193.622	231.819	169.808	0.240594	0.109031	2.20666	0.0273381	0.100640836143497	1.56323
10490	VTI1B	vesicle transport through interaction with t-SNAREs 1B	6195.36	5758.69	5937.61	6244.65	6440.83	8068.74	6246.69	0.191365	0.0867235	2.20661	0.0273413	0.100640836143497	1.56318
57804	POLD4	DNA polymerase delta 4, accessory subunit	499.694	453.763	443.039	519.461	501.481	812.814	545.857	0.280725	0.127295	2.20532	0.027432	0.10087936456227	1.56174
55250	ELP2	elongator acetyltransferase complex subunit 2	1004.63	1101.34	1056.08	1249.15	1124.94	1166.34	1109.5	0.152775	0.0692882	2.20493	0.0274592	0.100947737422175	1.56131
5935	RBM3	RNA binding motif protein 3	8862.49	8961.25	8752.6	9383.66	9481.66	11659	9073.21	0.18115	0.0821807	2.20428	0.0275044	0.10095387318505	1.5606
102724112	NA	NA	26.1894	29.6428	38.2692	40.0441	41.6287	69.5456	38.9793	0.313544	0.142248	2.20421	0.0275098	NA	1.56051
51520	LARS1	leucyl-tRNA synthetase 1	5733.38	5662.92	5896.4	6656.21	6554.1	5812.85	6002.96	0.131809	0.0597998	2.20417	0.0275124	0.10095387318505	1.56047
84320	ACBD6	acyl-CoA binding domain containing 6	580.357	531.291	602.74	664.064	593.451	851.934	607.713	0.240468	0.109097	2.20417	0.0275125	0.10095387318505	1.56047
171220	DSTNP2	DSTN pseudogene 2	99.5197	92.3488	108.184	101.223	127.79	188.353	114.934	0.298613	0.135547	2.20302	0.0275936	0.101093051126527	1.55919
285362	SUMF1	sulfatase modifying factor 1	1094.72	1079.68	1158.38	1211.33	1184	1708.21	1220.72	0.242528	0.1101	2.20279	0.0276093	0.10111906908061	1.55894
57763	ANKRA2	ankyrin repeat family A member 2	163.422	164.176	150.133	205.782	176.196	237.614	178.362	0.274481	0.124622	2.20251	0.0276292	0.101128688166901	1.55863
729614	FLJ37453	uncharacterized LOC729614	61.807	58.1455	64.7632	91.2115	72.6082	99.9718	71.9913	0.305625	0.138777	2.20228	0.0276455	0.101156842489663	1.55838
644192	NR2F2-AS1	NR2F2 antisense RNA 1	3.14273	6.84065	8.0954	7.78635	14.5216	20.2841	11.5244	0.275645	0.125202	2.20161	0.027693	NA	1.55763
11282	MGAT4B	alpha-1,3-mannosyl-glycoprotein 4-beta-N-acetylglucosaminyltransferase B	3359.58	3479.61	3400.07	3578.38	3623.63	4222	3690.47	0.147374	0.0669557	2.20107	0.027731	0.101406276355793	1.55703
1964	EIF1AX	eukaryotic translation initiation factor 1A X-linked	3010.73	3028.13	3184.44	3373.71	3188.95	4329.21	3161.72	0.208326	0.0946953	2.19996	0.02781	0.101562034664116	1.5558
55004	LAMTOR1	late endosomal/lysosomal adaptor, MAPK and MTOR activator 1	1611.17	1575.63	1597	1719.67	1689.35	2496.4	1723.91	0.245021	0.111438	2.19873	0.0278974	0.101792347343603	1.55444
79669	C3orf52	chromosome 3 open reading frame 52	249.323	226.882	227.407	258.062	276.879	298.467	244.221	0.210072	0.0955858	2.19773	0.027968	0.101977188932567	1.55334
375248	ANKRD36	ankyrin repeat domain 36	48.1885	53.5851	51.5162	67.8524	69.7039	70.9945	54.5867	0.296024	0.134783	2.1963	0.0280702	0.102182921880913	1.55175
8334	H2AC6	H2A clustered histone 6	345.7	352.294	348.838	383.756	397.893	441.904	412.433	0.196059	0.0892683	2.19629	0.0280715	0.102182921880913	1.55173
64168	NECAB1	N-terminal EF-hand calcium binding protein 1	19.9039	33.0631	24.2862	33.3701	35.82	50.7103	35.1764	0.312431	0.142267	2.19608	0.028086	NA	1.55151
9124	PDLIM1	PDZ and LIM domain 1	2666.08	2822.91	2700.18	2923.22	2928.53	3125.21	2981.66	0.126265	0.0575029	2.1958	0.0281059	0.102185162953417	1.5512
101927359	LOC101927359	uncharacterized LOC101927359	8.38061	12.5412	11.7751	23.359	16.4579	20.2841	12.5629	0.287621	0.13102	2.19524	0.0281463	NA	1.55058
5110	PCMT1	protein-L-isoaspartate (D-aspartate) O-methyltransferase	2012.39	1890.3	2037.83	2226.9	2081.43	3067.25	2184.58	0.249063	0.113466	2.19504	0.028161	0.102246055930337	1.55035
3936	LCP1	lymphocyte cytosolic protein 1	7517.41	7298.97	7374.18	8746.29	8776.88	7329.82	8129.44	0.153535	0.0699541	2.19479	0.0281787	0.102254646089861	1.55008
54969	HPF1	histone PARylation factor 1	489.218	396.758	464.382	516.124	472.437	757.757	481.011	0.27243	0.124134	2.19464	0.0281894	0.102254646089861	1.54991
10054	UBA2	ubiquitin like modifier activating enzyme 2	2096.2	2257.41	2338.1	2551.7	2412.53	2623.9	2308.31	0.166181	0.07576	2.19352	0.0282702	0.102461489933426	1.54867
2773	GNAI3	G protein subunit alpha i3	2747.79	2679.25	3026.94	3174.6	2998.23	3432.37	2911.86	0.167929	0.0765582	2.19348	0.0282731	0.102461489933426	1.54863
7097	TLR2	toll like receptor 2	183.326	148.214	183.986	224.692	196.526	214.432	198.072	0.23948	0.109191	2.19322	0.0282915	0.102496560532545	1.54834
10575	CCT4	chaperonin containing TCP1 subunit 4	6855.34	6976.32	7281.45	7754.09	7303.42	10382.6	7368.3	0.226648	0.103422	2.19149	0.028416	0.102808708224417	1.54644
51108	METTL9	methyltransferase like 9	2443.99	2406.77	2703.86	2833.12	2616.8	3355.58	2716.8	0.194867	0.0889391	2.19101	0.0284508	0.102864653319161	1.5459
257415	FAM133B	family with sequence similarity 133 member B	192.754	209.78	186.194	194.659	220.729	469.433	224.23	0.311335	0.142104	2.19089	0.0284599	0.102864653319161	1.54577
55644	OSGEP	O-sialoglycoprotein endopeptidase	517.503	506.208	523.257	552.831	553.758	850.485	559.669	0.259503	0.118449	2.19084	0.0284633	0.102864653319161	1.54571
27132	CPNE7	copine 7	82.7585	85.5081	78.7462	103.447	115.205	92.7275	98.0658	0.266521	0.121671	2.19051	0.028487	0.102910443290564	1.54535
284161	GDPD1	glycerophosphodiester phosphodiesterase domain containing 1	127.804	84.368	102.296	123.469	130.695	165.171	113.533	0.285115	0.130173	2.19028	0.0285041	0.102910443290564	1.54509
4659	PPP1R12A	protein phosphatase 1 regulatory subunit 12A	2503.71	2593.75	2540.48	2669.6	2776.54	2796.31	2577.47	0.106419	0.0485997	2.1897	0.0285458	0.102940705386217	1.54446
81542	TMX1	thioredoxin related transmembrane protein 1	5136.27	5042.7	5768.34	5771.91	5717.65	7263.17	5501.91	0.204385	0.093379	2.18877	0.0286139	0.103154323164211	1.54342
221491	SMIM29	small integral membrane protein 29	416.935	380.796	409.186	436.035	455.011	607.075	448.637	0.246064	0.11243	2.18859	0.0286267	0.103168697643891	1.54323
572558	PGM5-AS1	PGM5 antisense RNA 1	6.28546	1.14011	5.88757	13.348	8.71298	13.0398	8.38147	0.249768	0.114137	2.18831	0.0286471	NA	1.54292
51012	PRELID3B	PRELI domain containing 3B	1944.3	2005.45	2366.8	2490.52	2234.4	3345.43	2276.87	0.267127	0.122091	2.18794	0.0286737	0.103306367470916	1.54252
6009	RHEB	Ras homolog, mTORC1 binding	1842.69	1780.85	1861.21	1975.51	1927.51	2448.58	1874.53	0.187958	0.085933	2.18727	0.028723	0.103452274128789	1.54177
10289	EIF1B	eukaryotic translation initiation factor 1B	654.735	624.779	624.082	734.141	641.856	1027.25	681.569	0.258728	0.118307	2.18691	0.028749	0.103506290459322	1.54138
8724	SNX3	sorting nexin 3	3070.45	2993.92	3272.01	3491.62	3255.75	3964.1	3262.03	0.178725	0.0817814	2.1854	0.0288598	0.103785356661167	1.53971
2286	FKBP2	FKBP prolyl isomerase 2	960.627	951.991	852.225	969.956	1025.23	1997.99	1076.05	0.307118	0.140605	2.18426	0.0289433	0.104022034665818	1.53845
25814	ATXN10	ataxin 10	2448.19	2407.91	2570.66	2726.33	2588.72	3380.21	2631.08	0.199364	0.0912904	2.18384	0.0289737	0.104067245061593	1.538
4292	MLH1	mutL homolog 1	1683.45	1605.27	1583.02	1786.41	1705.81	1958.87	1703.93	0.15027	0.0688747	2.18178	0.0291256	0.104485009879905	1.53572
140465	MYL6B	myosin light chain 6B	1531.56	1412.59	1427	1552.82	1590.6	2445.69	1603.1	0.266906	0.122417	2.18029	0.0292359	0.104784181387739	1.53408
10467	ZNHIT1	zinc finger HIT-type containing 1	1737.93	1637.2	1698.56	1826.45	1799.72	3107.82	1922.65	0.284729	0.130613	2.17994	0.0292619	0.104815934418182	1.5337
4837	NNMT	nicotinamide N-methyltransferase	302.749	302.129	281.131	333.701	315.604	569.405	350.589	0.29562	0.13561	2.17993	0.0292626	0.104815934418182	1.53369
51602	NOP58	NOP58 ribonucleoprotein	2989.78	2822.91	2907.72	3036.68	3126.02	4888.48	3086.82	0.262206	0.120322	2.17921	0.0293164	0.104881356817346	1.53289
9950	GOLGA5	golgin A5	1284.33	1226.76	1265.83	1414.89	1376.65	1408.3	1312.14	0.143591	0.0658967	2.17903	0.0293293	0.104881356817346	1.5327
2987	GUK1	guanylate kinase 1	7405.32	7255.65	7197.55	7737.4	7893.96	13681.6	8322.35	0.2889	0.132586	2.17896	0.0293346	0.104881356817346	1.53262
5699	PSMB10	proteasome 20S subunit beta 10	241.99	226.882	241.39	259.174	277.847	467.984	272.798	0.30256	0.138863	2.17883	0.0293441	0.104883623120672	1.53248
404550	C16orf74	chromosome 16 open reading frame 74	388.651	380.796	385.636	428.249	412.415	580.996	417.083	0.239087	0.109744	2.17858	0.0293628	0.104918186334736	1.5322
100506804	TMEM30A-DT	TMEM30A divergent transcript	8.38061	3.42033	2.94378	11.1234	10.6492	13.0398	9.0448	0.260172	0.119424	2.17855	0.0293655	NA	1.53216
51030	TVP23B	trans-golgi network vesicle protein 23 homolog B	214.753	221.181	262.733	286.982	249.772	372.359	254.712	0.272244	0.124992	2.17809	0.0293992	0.105016412402532	1.53166
134285	TMEM171	transmembrane protein 171	28.2846	22.8022	28.7019	38.9317	38.7244	43.466	37.1953	0.308698	0.141753	2.17772	0.0294269	NA	1.53125
128977	C22orf39	chromosome 22 open reading frame 39	274.465	266.785	267.148	313.679	286.56	430.313	305.607	0.26202	0.120342	2.1773	0.0294582	0.105162904250906	1.53079
100506100	LOC100506100	uncharacterized LOC100506100	93.2343	92.3488	126.583	136.817	96.8109	263.694	119.556	0.308684	0.141798	2.17692	0.0294863	0.10519808184906	1.53038
124808	CCDC43	coiled-coil domain containing 43	1223.57	1159.49	1138.51	1244.7	1260.48	1663.3	1234.73	0.209115	0.0960602	2.17691	0.0294871	0.10519808184906	1.53037
7507	XPA	XPA, DNA damage recognition and repair factor	139.328	155.055	171.475	186.872	166.515	276.734	167.602	0.288552	0.132571	2.17659	0.0295114	0.105224750080104	1.53001
51081	MRPS7	mitochondrial ribosomal protein S7	1785.07	1796.81	1691.94	1922.12	1803.59	2975.97	1929.95	0.263196	0.120947	2.17613	0.0295457	0.105314932627151	1.52951
10597	TRAPPC2B	trafficking protein particle complex 2B	83.8061	98.0493	102.296	126.806	103.588	178.211	105.019	0.304477	0.139945	2.17569	0.0295788	0.105368807663483	1.52902
57117	INTS12	integrator complex subunit 12	253.513	282.747	332.647	353.723	339.806	365.114	308.992	0.23026	0.105842	2.17552	0.0295915	0.105382160183645	1.52883
55872	PBK	PDZ binding kinase	1723.26	1840.14	1987.79	2205.76	1884.91	2762.99	1944.13	0.244318	0.112369	2.17424	0.029687	0.105593657046397	1.52743
57002	YAE1	YAE1 maturation factor of ABCE1	291.226	257.665	278.923	325.914	291.401	462.188	301.092	0.274437	0.126267	2.17346	0.0297457	0.105740210421797	1.52658
118433	RPL23AP7	ribosomal protein L23a pseudogene 7	113.138	117.431	128.055	139.042	126.822	230.37	134.541	0.294541	0.135565	2.1727	0.0298031	0.10591033280305	1.52574
51571	CYRIB	CYFIP related Rac1 interactor B	4033.17	4184.2	4498.84	4887.6	4390.38	5368.05	4425.14	0.183053	0.0843168	2.17102	0.0299298	0.106231619915794	1.5239
100506082	LINC02749	long intergenic non-protein coding RNA 2749	3.14273	5.70054	9.56729	13.348	10.6492	17.3864	9.39267	0.26475	0.122064	2.16895	0.0300866	NA	1.52163
5359	PLSCR1	phospholipid scramblase 1	998.34	995.315	994.999	1067.84	1060.08	1285.14	1037.39	0.171625	0.079158	2.16813	0.0301487	0.106779068722869	1.52073
10240	MRPS31	mitochondrial ribosomal protein S31	384.46	377.376	368.709	471.63	378.531	572.302	400.999	0.255055	0.11764	2.1681	0.030151	0.106779068722869	1.5207
126003	TRAPPC5	trafficking protein particle complex 5	1354.52	1181.15	1276.87	1329.24	1395.05	2199.38	1420.79	0.271211	0.125104	2.16788	0.0301677	0.106784981653314	1.52046
1389	CREBL2	cAMP responsive element binding protein like 2	1102.05	1136.69	1170.15	1278.07	1211.1	1248.92	1158.68	0.125002	0.0576756	2.16732	0.0302101	0.106902638374499	1.51985
51071	DERA	deoxyribose-phosphate aldolase	657.878	609.958	646.16	701.884	695.102	921.479	675.582	0.227671	0.105059	2.16708	0.0302285	0.106902638374499	1.51958
1595	CYP51A1	cytochrome P450 family 51 subfamily A member 1	1696.03	1764.89	1737.57	1864.27	1854.9	1948.73	1763.18	0.118638	0.0547486	2.16697	0.0302374	0.106902638374499	1.51946
1655	DDX5	DEAD-box helicase 5	16763.3	16841.7	18005.6	18392.5	17991.3	20771	17958.5	0.138907	0.0641081	2.16676	0.0302529	0.106925185480896	1.51923
79868	ALG13	ALG13 UDP-N-acetylglucosaminyltransferase subunit	648.45	694.326	733.002	753.051	781.264	917.133	740.365	0.205356	0.0947884	2.16647	0.0302752	0.106971932545606	1.51891
1728	NQO1	NAD(P)H quinone dehydrogenase 1	2745.7	2702.06	2922.44	3094.52	2914.98	4342.25	2995.65	0.245337	0.113298	2.16541	0.0303563	0.107167020877483	1.51775
4738	NEDD8	NEDD8 ubiquitin like modifier	1447.75	1478.72	1361.5	1477.18	1592.54	2894.84	1605.37	0.298548	0.137882	2.16525	0.0303686	0.107167020877483	1.51758
80349	WDR61	WD repeat domain 61	854.822	880.164	912.573	966.619	930.353	1398.16	969.676	0.248392	0.11472	2.16519	0.0303729	0.107167020877483	1.51751
55916	NXT2	nuclear transport factor 2 like export factor 2	707.114	715.988	783.046	892.093	840.319	867.871	784.464	0.205228	0.0947888	2.16511	0.0303794	0.107167020877483	1.51742
135886	TMEM270	transmembrane protein 270	2.09515	3.42033	2.94378	6.67401	7.74487	13.0398	6.55839	0.224977	0.103921	2.16488	0.0303968	NA	1.51717
90416	CCDC32	coiled-coil domain containing 32	391.793	386.497	385.636	410.452	433.713	547.672	415.032	0.215193	0.0994179	2.16453	0.0304234	0.107236649020393	1.51679
127845	GOLT1A	golgi transport 1A	72.2827	63.8461	65.4992	71.1895	80.3531	150.682	82.0981	0.306832	0.141766	2.16435	0.0304376	0.107254568879492	1.51659
6237	RRAS	RAS related	1226.71	1206.23	1233.45	1268.06	1340.83	1886.42	1379.43	0.237973	0.110032	2.16278	0.0305585	0.107599340339443	1.51487
55744	COA1	cytochrome c oxidase assembly factor 1 homolog	1212.05	1235.88	1229.03	1309.22	1319.53	1747.33	1263.48	0.213713	0.098817	2.16272	0.030563	0.107599340339443	1.5148
4716	NDUFB10	NADH:ubiquinone oxidoreductase subunit B10	1667.74	1630.36	1629.38	1847.59	1654.5	2842.68	1795.3	0.269698	0.124711	2.16258	0.0305736	0.107604253309824	1.51465
10988	METAP2	methionyl aminopeptidase 2	3661.28	3532.06	3737.13	3996.62	3766.91	6493.82	3937.67	0.276506	0.127886	2.16213	0.0306084	0.107662159193282	1.51416
5205	ATP8B1	ATPase phospholipid transporting 8B1	455.696	413.859	434.208	662.952	617.654	392.643	532.96	0.269287	0.124568	2.16177	0.0306363	0.107727919398557	1.51376
1207	CLNS1A	chloride nucleotide-sensitive channel 1A	1964.21	2126.3	2104.07	2282.51	2181.15	2973.07	2168.39	0.221938	0.102691	2.16123	0.0306775	0.107840402334942	1.51318
126328	NDUFA11	NADH:ubiquinone oxidoreductase subunit A11	3474.81	3486.45	3488.38	3575.05	3799.83	7012.51	3934.92	0.295592	0.136792	2.16088	0.0307045	0.107903018162296	1.5128
54602	NDFIP2	Nedd4 family interacting protein 2	1116.72	1117.31	1256.26	1378.18	1309.85	1261.96	1242.97	0.16344	0.0756661	2.16002	0.0307711	0.108067681075992	1.51186
203523	ZNF449	zinc finger protein 449	244.085	248.544	282.603	352.61	312.699	265.143	276.956	0.22312	0.103297	2.15999	0.0307738	0.108067681075992	1.51182
303	ANXA2P1	annexin A2 pseudogene 1	78.5682	103.75	73.5946	115.683	97.779	124.603	100.93	0.282325	0.130711	2.15992	0.030779	0.108067681075992	1.51175
25798	BRI3	brain protein I3	1640.5	1511.78	2121	2499.42	1724.2	2854.27	2039.38	0.287109	0.132937	2.15974	0.0307924	0.108082500171204	1.51156
10556	RPP30	ribonuclease P/MRP subunit p30	606.547	627.06	677.806	716.344	672.836	891.053	664.991	0.213272	0.0987654	2.15938	0.0308206	0.10814896947449	1.51116
54995	OXSM	3-oxoacyl-ACP synthase, mitochondrial	455.696	462.884	448.927	499.439	479.214	711.394	479.599	0.242076	0.112147	2.15855	0.0308849	0.108313024154367	1.51025
5033	P4HA1	prolyl 4-hydroxylase subunit alpha 1	9741.41	9706.88	9969.86	10747.4	10261	11579.3	10188.8	0.139151	0.0644812	2.158	0.0309276	0.108368480169914	1.50965
7009	TMBIM6	transmembrane BAX inhibitor motif containing 6	13470.8	13463.5	13198.5	13896.4	14129.6	16522.9	14126.3	0.141757	0.0656933	2.15786	0.0309386	0.108368480169914	1.5095
162967	ZNF320	zinc finger protein 320	530.073	587.156	571.094	626.245	648.633	633.155	619.318	0.163452	0.0757637	2.15739	0.030975	0.108463260422517	1.50899
10130	PDIA6	protein disulfide isomerase family A member 6	12188.5	11967.7	12029.8	12815.2	12734.5	15797	12796	0.174886	0.0810686	2.15726	0.0309857	0.108468360485697	1.50884
5439	POLR2J	RNA polymerase II subunit J	911.391	889.285	827.939	886.531	977.79	1709.66	971.434	0.29155	0.135165	2.157	0.0310057	0.108506176801638	1.50856
6883	TAF12	TATA-box binding protein associated factor 12	505.979	508.488	529.881	558.392	549.886	763.553	559.297	0.226444	0.104992	2.15677	0.0310238	0.108535315851956	1.50831
1645	AKR1C1	aldo-keto reductase family 1 member C1	124.662	125.412	126.583	153.502	123.918	233.268	153.152	0.285921	0.132576	2.15665	0.0310326	0.108535315851956	1.50818
11152	WDR45	WD repeat domain 45	356.176	378.516	340.743	416.013	369.818	534.632	404.923	0.237105	0.109955	2.15638	0.0310536	0.108576528942196	1.50789
51399	TRAPPC4	trafficking protein particle complex 4	1255	1264.38	1268.77	1314.78	1374.72	2293.56	1412.8	0.279176	0.129477	2.15618	0.0310693	0.108592324333349	1.50767
10447	FAM3C	FAM3 metabolism regulating signaling molecule C	856.917	763.873	880.191	956.608	909.055	954.803	853.346	0.157002	0.0728181	2.15609	0.0310767	0.108592324333349	1.50757
8270	LAGE3	L antigen family member 3	1037.1	981.633	1048.72	1121.23	1072.66	1921.2	1135.72	0.286757	0.133088	2.15465	0.0311892	0.108906452914796	1.506
11142	PKIG	cAMP-dependent protein kinase inhibitor gamma	670.449	687.485	624.082	714.119	704.783	944.661	684.299	0.214755	0.0996725	2.15461	0.0311925	0.108906452914796	1.50595
100216001	MANCR	mitotically associated long non coding RNA	53.4264	54.7252	65.4992	101.223	58.0866	98.5229	62.361	0.305641	0.141864	2.15446	0.0312037	0.108906452914796	1.50579
100302640	LINC00882	long intergenic non-protein coding RNA 882	19.9039	14.8214	16.1908	17.7974	29.0433	43.466	23.1675	0.296544	0.137644	2.15443	0.0312062	NA	1.50576
4287	ATXN3	ataxin 3	377.127	351.153	368.709	414.901	438.553	402.785	376.463	0.17912	0.0831583	2.15397	0.0312427	0.109009858169797	1.50525
11137	PWP1	PWP1 homolog, endonuclein	2685.99	2721.44	2753.91	2995.52	2847.21	3591.74	2834	0.186301	0.0864973	2.15383	0.0312534	0.10901491479285	1.5051
8780	RIOK3	RIO kinase 3	1847.92	2023.69	1984.85	2282.51	2222.78	2008.13	2044.5	0.145608	0.0676219	2.15327	0.0312975	0.10910370345987	1.50449
79020	C7orf25	chromosome 7 open reading frame 25	392.841	388.777	389.315	424.912	440.49	472.331	416.126	0.17207	0.0799296	2.15277	0.0313366	0.109175169050883	1.50395
6388	SDF2	stromal cell derived factor 2	543.692	539.271	518.106	566.179	585.706	870.769	590.739	0.25704	0.11947	2.1515	0.0314365	0.109490412282492	1.50257
25932	CLIC4	chloride intracellular channel 4	7342.46	7489.37	8358.87	9747.39	9420.67	7768.82	8593.52	0.192173	0.0893334	2.15119	0.0314611	0.10954380844045	1.50223
9324	HMGN3	high mobility group nucleosomal binding domain 3	1750.5	1779.71	1910.52	2030.01	1863.61	3178.81	2007.15	0.273545	0.127215	2.15026	0.0315347	0.109683162807103	1.50121
493754	GS1-124K5.11	RAB guanine nucleotide exchange factor 1 pseudogene	442.077	381.936	398.883	460.507	455.011	528.836	424.865	0.205282	0.0954707	2.15021	0.0315386	0.109683162807103	1.50116
618	BCYRN1	brain cytoplasmic RNA 1	84.8537	96.9092	71.3867	86.7621	97.779	226.023	97.2249	0.302294	0.140635	2.14949	0.0315959	0.109817169586115	1.50037
79673	ZNF329	zinc finger protein 329	501.789	482.266	478.365	521.685	540.205	595.484	513.928	0.163087	0.0758942	2.14887	0.0316445	0.109835295812845	1.4997
2329	FMO4	flavin containing dimethylaniline monoxygenase 4	30.3797	41.0439	39.0051	47.8304	52.2779	60.8524	49.5827	0.301612	0.1405	2.1467	0.0318168	0.110290645828914	1.49734
57050	UTP3	UTP3 small subunit processome component	1601.74	1552.83	1600.68	1736.36	1636.1	2003.78	1661.77	0.160788	0.0749325	2.14577	0.0318912	0.110483417769478	1.49633
25996	REXO2	RNA exonuclease 2	1720.12	1655.44	1697.83	1834.24	1771.64	2532.62	1816.34	0.22752	0.106068	2.14504	0.0319493	0.110602975166257	1.49554
5437	POLR2H	RNA polymerase II, I and III subunit H	1786.12	1788.83	1711.07	1840.91	1918.79	2894.84	1907.07	0.255968	0.11934	2.14487	0.0319635	0.110602975166257	1.49535
4534	MTM1	myotubularin 1	467.219	458.324	513.69	618.458	503.417	582.444	504.337	0.206931	0.0964938	2.1445	0.0319928	0.110606373802824	1.49495
1491	CTH	cystathionine gamma-lyase	359.319	365.975	368.709	450.496	379.499	439.007	417.117	0.186976	0.0871964	2.14431	0.0320079	0.110625903504615	1.49474
64089	SNX16	sorting nexin 16	388.651	432.101	414.337	486.091	465.661	453.495	436.276	0.171856	0.0802147	2.14245	0.0321573	0.110992775922719	1.49272
10464	PIBF1	progesterone immunomodulatory binding factor 1	319.511	303.269	314.249	368.183	345.615	369.461	334.901	0.184432	0.0861414	2.14103	0.0322714	0.111241301015518	1.49118
7168	TPM1	tropomyosin 1	1753.64	1600.71	1744.93	1817.56	1801.65	2158.81	1855.05	0.163205	0.0762929	2.1392	0.0324198	0.111575870410608	1.48919
1353	COX11	cytochrome c oxidase copper chaperone COX11	1993.54	1953.01	2182.82	2244.69	2152.11	2418.16	2089.43	0.140976	0.0659467	2.13772	0.0325395	0.111834483444444	1.48759
6301	SARS1	seryl-tRNA synthetase 1	3645.56	3687.11	3488.38	3690.73	3968.28	4973.96	3811.84	0.196318	0.0918563	2.13723	0.0325793	0.11187488992525	1.48706
155368	METTL27	methyltransferase like 27	33.5224	31.923	25.0222	35.5947	50.3417	50.7103	37.8174	0.304063	0.14231	2.13663	0.0326279	NA	1.48641
80135	RPF1	ribosome production factor 1 homolog	1360.8	1420.58	1315.87	1476.07	1439.58	2070.43	1412.29	0.231982	0.108605	2.13601	0.0326786	0.112117460946678	1.48574
23568	ARL2BP	ADP ribosylation factor like GTPase 2 binding protein	1202.62	1250.7	1304.83	1361.5	1321.47	1518.41	1307.29	0.146603	0.0686488	2.13555	0.0327163	0.112191819922927	1.48524
60485	SAV1	salvador family WW domain containing protein 1	1457.18	1420.58	1541.07	1639.58	1538.33	1676.34	1508.5	0.125443	0.0587541	2.13504	0.0327574	0.112242114986388	1.48469
245972	ATP6V0D2	ATPase H+ transporting V0 subunit d2	16.7612	17.1016	15.4549	33.3701	30.0114	18.8353	20.2159	0.293749	0.13765	2.13404	0.0328399	NA	1.4836
7690	ZNF131	zinc finger protein 131	809.776	791.235	814.692	925.463	855.809	898.297	835.52	0.139106	0.065188	2.13392	0.032849	0.112402019819933	1.48348
2109	ETFB	electron transfer flavoprotein subunit beta	2190.48	2028.25	1918.61	2119	2276.99	4113.33	2418.44	0.294003	0.137817	2.13329	0.0329008	0.112513047557485	1.48279
23548	TTC33	tetratricopeptide repeat domain 33	705.019	695.466	792.614	874.296	832.574	828.752	751.844	0.185216	0.086826	2.13319	0.0329091	0.112513047557485	1.48268
22921	MSRB2	methionine sulfoxide reductase B2	297.512	269.066	295.114	295.881	326.253	502.757	326.819	0.271702	0.127379	2.13302	0.032923	0.112527601473369	1.4825
51491	NOP16	NOP16 nucleolar protein	1250.81	1211.94	1237.12	1311.44	1327.28	1947.28	1318.74	0.244843	0.114836	2.1321	0.0329983	0.112719392584522	1.48151
54332	GDAP1	ganglioside induced differentiation associated protein 1	1014.05	1007.86	1091.41	1218.01	1154.95	1080.85	1077.32	0.140946	0.0661139	2.13187	0.0330174	0.112751616639187	1.48126
10873	ME3	malic enzyme 3	71.2352	63.8461	74.3305	78.9758	82.2893	130.398	80.9054	0.290561	0.136345	2.13107	0.0330836	0.11281671366339	1.48039
27067	STAU2	staufen double-stranded RNA binding protein 2	1680.31	1732.96	1728.74	1978.84	1892.65	1786.45	1795.25	0.132261	0.0620643	2.13104	0.0330859	0.11281671366339	1.48036
404636	DENND10	DENN domain containing 10	260.846	242.843	264.205	292.544	303.018	325.995	264.081	0.218143	0.10237	2.13094	0.0330942	0.11281671366339	1.48025
51318	MRPL35	mitochondrial ribosomal protein L35	1180.62	1136.69	1262.15	1349.26	1251.77	1502.47	1231.49	0.175165	0.0822234	2.13035	0.0331426	0.112900283577508	1.47961
55788	LMBRD1	LMBR1 domain containing 1	262.942	296.428	271.564	304.78	303.018	386.847	295.215	0.214866	0.100868	2.13017	0.0331572	0.112900283577508	1.47942
664	BNIP3	BCL2 interacting protein 3	3307.2	3315.44	3301.45	3795.29	3497.78	4646.52	3509.02	0.223165	0.104776	2.12992	0.0331779	0.112923774892759	1.47915
29887	SNX10	sorting nexin 10	790.92	842.54	978.808	1053.38	968.109	1027.25	899.351	0.193877	0.091061	2.12909	0.033247	0.113021157378774	1.47825
10524	KAT5	lysine acetyltransferase 5	521.693	518.749	501.915	560.617	558.599	630.257	518.58	0.163916	0.077009	2.12853	0.0332934	0.113100981015158	1.47764
677	ZFP36L1	ZFP36 ring finger protein like 1	4524.48	4419.06	4287.62	4665.13	4954.78	4742.14	4632.64	0.114693	0.0538922	2.12819	0.0333215	0.113163694760517	1.47728
113157	RPLP0P2	ribosomal protein lateral stalk subunit P0 pseudogene 2	54.474	62.706	67.707	74.5265	76.4806	110.114	65.9613	0.295192	0.138774	2.12713	0.0334089	0.113394969652546	1.47614
5281	PIGF	phosphatidylinositol glycan anchor biosynthesis class F	256.656	249.684	298.794	332.588	279.784	434.66	291.689	0.269108	0.126663	2.12461	0.0336193	0.113944039477911	1.47341
102060282	RASSF1-AS1	RASSF1 antisense RNA 1	3.14273	5.70054	6.62351	5.56168	12.5854	21.733	9.24962	0.238661	0.112352	2.12422	0.0336514	NA	1.473
10561	IFI44	interferon induced protein 44	272.37	264.505	304.682	320.353	308.827	544.774	341.32	0.293112	0.138012	2.12382	0.0336852	0.114042170735699	1.47256
6596	HLTF	helicase like transcription factor	3854.03	3852.43	4242.73	4595.06	4391.34	4206.06	4015.28	0.134903	0.0635453	2.12294	0.0337586	0.114212803545661	1.47162
9232	PTTG1	PTTG1 regulator of sister chromatid separation, securin	2303.62	2182.17	2270.39	2468.27	2342.82	4413.25	2620.55	0.289224	0.136244	2.12285	0.0337668	0.114212803545661	1.47151
100874032	PRRT3-AS1	PRRT3 antisense RNA 1	60.7594	61.5659	77.2743	77.8635	75.5125	140.54	81.0349	0.299358	0.141049	2.12236	0.0338071	0.114316125923443	1.47099
51167	CYB5R4	cytochrome b5 reductase 4	296.464	291.868	369.445	400.441	383.371	379.603	336.601	0.227259	0.107225	2.11946	0.034052	0.114746878332493	1.46786
388650	DIPK1A	divergent protein kinase domain 1A	145.613	188.118	193.554	244.714	203.303	221.677	196.494	0.257948	0.121759	2.11851	0.0341315	0.114941735010372	1.46684
27010	TPK1	thiamin pyrophosphokinase 1	109.995	107.17	156.756	161.289	151.025	178.211	138.849	0.268986	0.126999	2.11802	0.0341736	0.114991253701344	1.46631
1942	EFNA1	ephrin A1	277.608	281.607	243.598	338.15	280.752	346.279	295.812	0.222158	0.104927	2.11726	0.0342382	0.115172175171878	1.46549
57761	TRIB3	tribbles pseudokinase 3	1248.71	1322.53	1235.65	1289.2	1428.93	1796.59	1365.45	0.209686	0.0990829	2.11627	0.0343219	0.115357817687959	1.46443
[truncated: 13,196 more rows]

## Sheet: Radiation vs Control DEG List
Gene ID	Gene Symbol	Gene Name	Base Mean	log2(FC)	StdErr	Wald-Stats	P-value	P-adj
3105	HLA-A	major histocompatibility complex, class I, A	369.815	0.633084	0.139207	4.54778	5.42142e-06	0.0129193		1.55088
3017	H2BC5	H2B clustered histone 5	269.081	0.496492	0.0898304	5.52699	3.25771e-08	0.000236053
1999	ELF3	E74 like ETS transcription factor 3	793.633	0.456821	0.0736628	6.20152	5.59201e-10	8.10394e-06
8349	H2BC21	H2B clustered histone 21	340	0.446141	0.0860757	5.18313	2.18196e-07	0.000790522
9536	PTGES	prostaglandin E synthase	815.181	0.436707	0.0818386	5.3362	9.49127e-08	0.000458491
8334	H2AC6	H2A clustered histone 6	412.433	0.382185	0.0873225	4.3767	1.20488e-05	0.0218265
6241	RRM2	ribonucleotide reductase regulatory subunit M2	8569.29	-0.171446	0.0341559	-5.01952	5.17996e-07	0.00150136
3005	H1-0	H1.0 linker histone	13426.3	-0.219469	0.0485758	-4.51808	6.24037e-06	0.0129193
7112	TMPO	thymopoietin	4957.34	-0.233269	0.0556359	-4.19278	2.75553e-05	0.0399331
9662	CEP135	centrosomal protein 135	546.088	-0.333038	0.0781571	-4.26114	2.03388e-05	0.03275
