# Supplementary material for: The SGLT2 inhibitor canagliflozin suppresses growth and enhances prostate cancer response to radiotherapy
Source: Commun Biol. 2023 Sep 8;6:919. doi: 10.1038/s42003-023-05289-w (PMC10491589; doi:10.1038/s42003-023-05289-w)
Supplement: Supplementary file 7 — Supplementary data file 4 [file 42003_2023_5289_MOESM7_ESM.xlsx]

## Sheet: 22RV1-ALL TREATMENTS-DATASET
ENTREZID	SYMBOL	GENENAME	1-22RV1-Control-A-featureCounts on data 189: Counts	2-22RV1-Control-B- featureCounts on data 191: Counts	3-22RV1-Control-C- featureCounts on data 193: Counts	7-22RV1-5Gy-10Cana-A-featureCounts on data 203: Counts	8-22RV1-5Gy-10Cana-B-featureCounts on data 205: Counts	9-22RV1-5Gy-10Cana-C-featureCounts on data 207: Counts	4-22RV1-5Gy-A- featureCounts on data 195: Counts	5-22RV1-5Gy-B-featureCounts on data 199: Counts	6-22RV1-5Gy-C-featureCounts on data 201: Counts	10-22RV1-10Cana-A-featureCounts on data 209: Counts	11-22RV1-10Cana-B-featureCounts on data 211: Counts	12-22RV1-10Cana-C-featureCounts on data 213: Counts
81704	DOCK8	dedicator of cytokinesis 8	3185.19	3117.94	3135.04	467.939	442.048	453.032	441.437	430.321	441.052	3037.08	3062.24	3134.38
27113	BBC3	BCL2 binding component 3	753.547	715.89	733.788	3879.61	3691.1	4110.35	3247.24	3190.89	3492.31	722.92	786.641	730.592
2232	FDXR	ferredoxin reductase	523.349	576.665	485.685	2742.82	2834.31	2934.86	2391.67	2392.05	2531.54	538.31	528.726	517.546
84898	PLXDC2	plexin domain containing 2	566.57	611.901	631.215	2444.69	2475.47	2281.34	2546.97	2536.98	2554.75	648.586	645.779	687.983
4478	MSN	moesin	273.419	264.699	271.773	1691.58	1736.99	1850.82	1609.5	1737.01	1748.73	258.127	313.466	272.283
6241	RRM2	ribonucleotide reductase regulatory subunit M2	6898.43	7348.83	6976.68	1823.79	1708.38	1645.41	2442.49	2272.95	2281.35	6979.24	6948.82	6922.44
2040	STOM	stomatin	2402.52	2385.73	2416.15	6836.31	6702.23	6790.56	6658.26	6817.72	6927.88	2343.57	2624.78	2417.29
10437	IFI30	IFI30 lysosomal thiol reductase	1431.93	1450.69	1273.83	6538.18	6288.78	6625.95	5899.63	5569.45	5970.97	1451.56	1442.34	1192.02
23612	PHLDA3	pleckstrin homology like domain family A member 3	409.659	441.737	401.523	2503.02	2436.46	2542.33	2282.48	2020.15	2225.9	415.781	455.319	356.463
1643	DDB2	damage specific DNA binding protein 2	543.08	540.57	541.793	1945.64	1870.9	1914.84	1995.41	2015.65	2090.49	549.746	567.413	553.92
94241	TP53INP1	tumor protein p53 inducible nuclear protein 1	751.668	833.629	879.318	3438.9	3748.31	3805.75	3177.59	3494.25	3497.47	795.62	804.496	867.773
3693	ITGB5	integrin subunit beta 5	7044.07	6866.7	6158.73	2433.02	2459.87	2464.24	2112.12	2035.88	1996.34	6490.76	6976.6	7020.13
1026	CDKN1A	cyclin dependent kinase inhibitor 1A	5224.09	5879.23	5054.11	20737.1	22099.8	22922.4	16275.8	16820.7	18034.1	5441.09	5481.68	5128.7
56241	SUSD2	sushi domain containing 2	859.72	936.758	818.827	49.2567	46.8051	36.5802	47.0615	55.0541	45.1369	900.178	850.127	764.888
5836	PYGL	glycogen phosphorylase L	403.082	415.096	404.153	1813.42	1883.9	1817.76	1633.03	1557.24	1796.45	410.063	417.624	402.19
81796	SLCO5A1	solute carrier organic anion transporter family member 5A1	549.657	558.617	613.682	2172.48	2192.04	2009.1	2226.01	2086.44	2080.17	545.661	591.22	592.372
1191	CLU	clusterin	31803.1	33045.2	29162.2	10039.3	10037.1	10317	10979.4	10443.4	10845.8	32784.6	32893.1	28670.8
4035	LRP1	LDL receptor related protein 1	131.542	137.506	150.79	880.14	934.801	898.326	927.112	937.043	1048.47	170.723	146.813	141.338
2153	F5	coagulation factor V	147.515	141.803	151.667	814.032	839.891	744.267	916.758	904.46	891.132	156.837	126.974	145.495
7832	BTG2	BTG anti-proliferation factor 2	627.643	671.2	568.971	2404.51	2466.37	2613.38	2094.24	2217.89	2427.08	574.251	579.317	621.471
64759	TNS3	tensin 3	370.197	408.22	383.989	1314.38	1272.84	1349.25	1507.85	1434.78	1504.99	406.795	357.113	335.678
60401	EDA2R	ectodysplasin A2 receptor	232.078	229.463	256.87	1034.39	1055.71	1074.19	1050.41	1040.41	1007.2	229.537	237.083	244.224
10765	KDM5B	lysine demethylase 5B	960.256	919.57	987.151	2540.61	2699.09	2681.61	2518.73	2547.1	2661.79	1000.65	943.374	939.481
23266	ADGRL2	adhesion G protein-coupled receptor L2	444.424	469.239	538.287	1564.55	1634.28	1669.33	1653.74	1689.82	1626.22	490.932	502.934	518.585
55839	CENPN	centromere protein N	4424.51	4290.18	4210.73	2067.49	2029.52	2106.18	2025.53	1950.49	1871.25	4318.73	4266.51	4196.49
56997	COQ8A	coenzyme Q8A	1319.18	1363.89	1310.65	3219.83	3288.06	3371.71	3346.07	3334.71	3710.26	1364.97	1321.32	1230.47
63967	CLSPN	claspin	2008.83	2159.7	1877.87	395.35	382.241	389.017	581.68	606.719	500.375	2053.58	1947.26	1849.86
55332	DRAM1	DNA damage regulated autophagy modulator 1	93.9585	96.2541	111.339	653.3	625.368	664.776	654.155	630.313	726.06	103.741	115.07	104.964
9435	CHST2	carbohydrate sulfotransferase 2	170.065	164.148	173.584	798.477	759.282	776.627	820.753	828.059	838.258	180.526	134.909	131.985
3486	IGFBP3	insulin like growth factor binding protein 3	2358.36	2922	2666.89	736.258	712.477	769.592	661.685	661.773	651.262	2886.78	2247.83	2471.33
5327	PLAT	plasminogen activator, tissue type	539.322	540.57	489.192	27.2208	36.4039	41.5045	44.2378	43.8186	47.7162	511.353	571.381	533.135
64221	ROBO3	roundabout guidance receptor 3	20.6709	12.8912	13.1503	391.461	457.65	412.231	414.141	378.637	352.068	22.872	12.8957	22.8635
54800	KLHL24	kelch like family member 24	479.188	471.817	465.521	1563.25	1648.58	1620.79	1402.43	1653.87	1689.41	500.734	522.774	531.056
3371	TNC	tenascin C	1015.69	901.523	924.906	2431.73	2433.86	2464.95	2542.26	2551.59	2601.18	977.779	865.007	819.968
5580	PRKCD	protein kinase C delta	2207.09	2167.44	2069.86	4687.17	4917.13	4898.24	4748.51	4468.37	4429.87	2110.76	2174.42	2129.42
27244	SESN1	sestrin 1	360.801	333.452	380.483	1393.45	1344.35	1508.23	1247.13	1287.59	1426.33	388.008	349.177	408.425
4173	MCM4	minichromosome maintenance complex component 4	9398.67	9619.39	9690.91	3521.86	3375.17	3418.85	4708.97	4620.05	4094.57	9671.6	9270.06	9540.31
3656	IRAK2	interleukin 1 receptor associated kinase 2	167.246	159.851	163.064	759.59	734.579	747.081	728.512	734.804	708.005	161.738	152.765	152.77
4048	LTA4H	leukotriene A4 hydrolase	2217.42	2080.63	2367.93	5126.59	5035.44	5451.16	4924.52	5090.82	5301.66	2167.13	2176.41	2240.62
153579	BTNL9	butyrophilin like 9	295.03	306.81	298.951	1061.61	1070.02	1036.91	1026.88	1056.14	999.461	318.575	312.474	278.519
120224	TMEM45B	transmembrane protein 45B	2472.05	2566.2	2431.93	1027.91	990.707	1108.66	937.465	990.974	1020.1	2464.46	2681.32	2564.87
10253	SPRY2	sprouty RTK signaling antagonist 2	473.551	495.021	478.672	1420.67	1443.16	1519.49	1389.26	1366.24	1421.17	436.202	429.528	496.761
351	APP	amyloid beta precursor protein	3791.23	3600.93	3540.94	7194.07	7393.9	7635.42	7539.25	7253.66	7846.09	3770.62	3958	3601
157570	ESCO2	establishment of sister chromatid cohesion N-acetyltransferase 2	2117.82	1929.38	2216.27	602.747	608.466	605.684	761.455	796.599	717.033	2189.18	2243.86	2384.04
64393	ZMAT3	zinc finger matrin-type 3	529.926	508.772	550.56	1625.47	1791.59	1658.77	1548.32	1542.64	1675.23	564.449	600.148	680.708
10855	HPSE	heparanase	474.49	429.706	503.219	1446.59	1545.87	1560.29	1441.02	1402.19	1608.17	419.048	460.279	475.976
29028	ATAD2	ATPase family AAA domain containing 2	8646.06	8031.2	8738.83	3256.13	3268.55	3299.96	4148.94	3862.78	4122.94	8305	8572.7	9191.12
11130	ZWINT	ZW10 interacting kinetochore protein	5168.66	5013.81	4864.74	2055.82	2023.02	1902.17	2410.49	2369.57	2094.35	4988.55	5002.56	4945.79
6304	SATB1	SATB homeobox 1	208.588	208.837	219.172	716.815	793.086	735.826	781.221	794.352	816.334	216.467	222.204	209.928
59	ACTA2	actin alpha 2, smooth muscle	73.2876	60.1588	55.2314	480.901	520.056	509.31	451.79	466.275	450.08	67.7992	49.599	66.512
54443	ANLN	anillin actin binding protein	7819.23	7149.44	7869.15	3318.35	3316.66	3449.8	3773.39	3704.36	3925.62	7595.97	7832.68	8044.83
84002	B3GNT5	UDP-GlcNAc:betaGal beta-1,3-N-acetylglucosaminyltransferase 5	383.351	348.921	388.373	1061.61	1123.32	1181.12	1110.65	1129.17	1200.64	382.29	386.872	395.954
5909	RAP1GAP	RAP1 GTPase activating protein	2734.19	2465.65	2208.38	1018.84	977.706	986.26	888.521	913.449	915.635	2475.9	2475.98	2575.26
55871	CBWD1	COBW domain containing 1	1356.76	1189.43	1189.67	409.608	371.84	372.134	364.256	338.19	352.068	1212.22	1436.39	1278.28
5287	PIK3C2B	phosphatidylinositol-4-phosphate 3-kinase catalytic subunit type 2 beta	514.893	537.992	507.602	1302.71	1422.35	1335.18	1429.73	1387.59	1370.87	544.028	514.838	491.565
1938	EEF2	eukaryotic translation elongation factor 2	57108.9	56560.4	53314.9	101871	104224	104273	95082.1	92857.2	96923.2	56088.8	55437.8	53630.5
9750	RIPOR2	RHO family interacting cell polarization regulator 2	93.9585	139.225	135.887	662.373	704.676	715.425	753.925	750.534	622.89	127.43	96.2221	101.846
10202	DHRS2	dehydrogenase/reductase 2	1423.47	1308.02	1414.97	347.389	345.837	339.071	416.965	376.39	422.998	1320.04	1594.11	1309.45
51514	DTL	denticleless E3 ubiquitin protein ligase homolog	3328.01	3064.66	3289.33	1218.46	1236.43	1125.55	1504.09	1510.06	1448.25	3112.23	3248.74	3207.12
89796	NAV1	neuron navigator 1	3316.74	3475.46	3240.24	1607.32	1682.38	1575.06	1594.44	1637.02	1698.44	3379.34	3381.66	3416.01
2298	FOXD4	forkhead box D4	521.47	586.978	553.19	114.068	97.5106	111.148	98.8292	108.985	90.2739	537.493	529.718	528.978
84152	PPP1R1B	protein phosphatase 1 regulatory inhibitor subunit 1B	275.298	271.574	291.06	947.544	882.796	891.995	951.584	939.291	913.056	312.04	255.931	259.812
6809	STX3	syntaxin 3	1685.62	1683.59	1609.6	3716.29	3825.01	3942.93	3456.2	3532.45	3711.55	1563.47	1632.8	1778.16
80853	KDM7A	lysine demethylase 7A	839.049	811.284	938.056	2569.13	2654.89	2466.35	2189.3	2401.03	2712.09	878.123	908.654	935.324
23603	CORO1C	coronin 1C	2876.07	2873.87	2879.92	5021.59	4905.43	5091.69	5050.64	5038.01	5185.59	2801.01	2727.95	2757.13
3400	ID4	inhibitor of DNA binding 4, HLH protein	2744.53	3080.13	3156.95	916.434	966.005	1081.23	1198.19	1139.28	1142.61	2942.32	2679.34	2903.66
26999	CYFIP2	cytoplasmic FMR1 interacting protein 2	1529.64	1525.46	1403.58	3078.54	3386.87	3158.56	3068.41	3192.02	3261.47	1481.78	1532.61	1464.3
3925	STMN1	stathmin 1	12580.1	12030	12343.8	7514.24	7114.37	7290.72	7412.19	7432.31	7337.98	12308.4	12188.5	12502.2
27345	KCNMB4	potassium calcium-activated channel subfamily M regulatory beta subunit 4	323.217	374.703	404.153	1009.76	1073.92	1022.14	1137.01	1164	1170.98	405.979	364.057	332.56
124925	SEZ6	seizure related 6 homolog	975.289	957.384	946.823	256.653	296.432	284.2	316.253	274.147	305.642	957.358	898.734	879.205
9622	KLK4	kallikrein related peptidase 4	5246.64	5250.14	4784.96	2741.53	2666.59	2766.73	2508.38	2439.23	2477.37	5078.41	4824.99	4538.4
1462	VCAN	versican	613.549	662.606	627.709	1550.29	1530.27	1501.2	1548.32	1492.08	1666.2	648.586	618.004	677.591
2977	GUCY1A2	guanylate cyclase 1 soluble subunit alpha 2	731.937	922.148	1024.85	4529.03	4875.53	4584.49	4800.27	4973.97	5096.61	892.826	921.55	1100.57
64093	SMOC1	SPARC related modular calcium binding 1	298.788	262.12	255.116	18.1472	9.10098	9.84853	8.47107	13.4826	9.02739	287.534	324.378	309.696
10924	SMPDL3A	sphingomyelin phosphodiesterase acid like 3A	4699.8	4529.1	4919.97	2324.14	2218.04	2285.56	2523.44	2467.32	2397.42	4684.68	4496.65	4793.02
79083	MLPH	melanophilin	1443.2	1424.04	1254.54	578.118	513.556	497.351	496.97	456.163	465.555	1386.21	1469.12	1515.23
79968	WDR76	WD repeat domain 76	1221.46	1254.74	1242.27	422.571	409.544	388.313	492.263	495.487	461.687	1171.37	1179.46	1212.8
6542	SLC7A2	solute carrier family 7 member 2	1209.25	1151.61	1301.01	2353.95	2528.77	2390.38	2577.09	2526.87	2532.83	1243.26	1216.17	1241.9
990	CDC6	cell division cycle 6	2794.33	2700.27	2669.52	1090.13	1088.22	1070.68	1339.37	1257.26	1226.44	2647.44	2912.46	2627.22
9061	PAPSS1	3'-phosphoadenosine 5'-phosphosulfate synthase 1	3644.65	3488.35	3401.55	5943.21	5818.13	5923.89	6080.35	6036.85	6022.56	3479	3419.36	3327.68
10461	MERTK	MER proto-oncogene, tyrosine kinase	319.459	336.03	322.621	968.283	902.298	1024.95	946.878	937.043	1016.23	315.307	349.177	326.324
26986	PABPC1	poly(A) binding protein cytoplasmic 1	18576.5	17954.8	17169.9	32820.5	33522.8	32152.6	29878.4	29511.3	30762.8	17925.1	18511.4	17586.2
2237	FEN1	flap structure-specific endonuclease 1	3872.03	4095.1	3818.85	1565.85	1499.06	1594.76	2007.64	1861.73	1764.21	3866.19	3766.55	3543.84
57475	PLEKHH1	pleckstrin homology, MyTH4 and FERM domain containing H1	495.161	505.334	503.219	1114.76	1168.83	1151.57	1170.89	1271.86	1254.81	504.818	498.966	491.565
3397	ID1	inhibitor of DNA binding 1, HLH protein	4054.31	4590.12	4145.86	2385.06	2322.05	2557.8	2035.88	2066.21	2015.69	4287.69	4017.52	3984.48
6695	SPOCK1	SPARC (osteonectin), cwcv and kazal like domains proteoglycan 1	690.595	629.089	666.283	194.434	163.818	185.012	175.069	168.533	193.444	660.022	691.41	697.336
11098	PRSS23	serine protease 23	1167.9	1085.44	1128.3	467.939	455.049	509.31	383.081	374.143	434.604	1043.94	1156.65	1152.53
4023	LPL	lipoprotein lipase	592.878	554.32	611.052	120.549	111.812	114.665	98.8292	115.726	140.569	563.632	655.699	701.493
672	BRCA1	BRCA1 DNA repair associated	4068.4	3992.83	4069.59	1805.65	1838.4	1651.04	2159.18	2137	2041.48	3868.64	3848.88	4072.82
8793	TNFRSF10D	TNF receptor superfamily member 10d	328.855	318.842	341.908	972.172	958.204	958.825	900.757	903.337	860.181	371.671	364.057	366.855
10512	SEMA3C	semaphorin 3C	2840.37	2689.1	2889.56	5266.58	5044.55	5026.97	5197.47	5470.58	5175.27	2854.92	2996.77	3191.53
3082	HGF	hepatocyte growth factor	1685.62	1590.77	1796.33	3527.04	3656	3394.22	3549.38	3565.03	3485.86	1662.31	1799.45	1922.61
9134	CCNE2	cyclin E2	1442.26	1234.97	1490.37	342.205	323.735	318.67	488.498	467.398	370.123	1365.79	1431.43	1524.58
8318	CDC45	cell division cycle 45	1948.7	2005.01	1834.03	710.334	660.471	697.135	859.343	944.908	853.733	1876.32	1897.66	1834.28
8493	PPM1D	protein phosphatase, Mg2+/Mn2+ dependent 1D	663.347	679.794	717.131	1482.89	1549.77	1601.09	1510.67	1487.58	1538.53	700.864	669.587	685.905
374393	FAM111B	family with sequence similarity 111 member B	11638.6	8804.67	10109.1	1313.08	1302.74	1221.22	1905.05	1724.65	1476.62	9166.78	11459.4	11925.4
29015	SLC43A3	solute carrier family 43 member 3	1346.43	1429.2	1354.48	526.269	443.348	439.666	579.798	542.676	508.113	1400.91	1371.91	1320.89
23428	SLC7A8	solute carrier family 7 member 8	953.679	982.307	903.866	334.427	334.136	331.333	322.842	311.224	361.096	927.134	978.093	869.852
581	BAX	BCL2 associated X, apoptosis regulator	1181.06	1367.32	1157.23	3013.73	2930.52	3107.91	2866.99	2633.61	2910.69	1253.88	1228.07	1123.43
51065	RPS27L	ribosomal protein S27 like	2125.34	1671.56	1892.77	5166.77	5023.74	5449.05	4672.27	4566.12	4508.54	1795.45	2012.73	2131.5
157285	PRAG1	PEAK1 related, kinase-activating pseudokinase 1	356.103	415.955	361.196	1004.58	1060.91	998.922	1061.71	996.592	1035.57	352.066	386.872	329.442
2045	EPHA7	EPH receptor A7	544.959	657.45	695.214	1254.75	1283.24	1268.35	1793.98	1901.05	1648.14	647.769	550.549	669.277
57568	SIPA1L2	signal induced proliferation associated 1 like 2	1010.99	1002.07	972.247	1908.05	2055.52	2044.27	2094.24	2053.86	2267.16	1003.92	902.702	1000.8
114	ADCY8	adenylate cyclase 8	119.327	156.413	142.023	486.086	487.553	525.489	574.15	534.811	589.36	147.851	127.966	116.396
901	CCNG2	cyclin G2	428.451	391.892	440.974	1118.65	1161.03	1209.26	1067.35	1110.07	1296.08	417.415	417.624	422.974
64787	EPS8L2	EPS8 like 2	2798.08	2846.37	2690.56	5126.59	5106.95	5221.83	4790.86	4649.26	4922.51	2827.96	2723.98	2681.26
7508	XPC	XPC complex subunit, DNA damage recognition and repair factor	1637.7	1746.32	1621.87	3184.84	3264.65	3253.53	3230.3	3126.85	3171.19	1726.02	1594.11	1537.05
22885	ABLIM3	actin binding LIM protein family member 3	456.638	458.926	471.658	119.253	113.112	140.693	96.0055	111.232	92.8532	453.356	443.415	425.053
55723	ASF1B	anti-silencing function 1B histone chaperone	2391.24	2506.04	2324.98	891.806	894.497	885.664	1249.95	1143.78	1123.27	2408.92	2293.46	2230.23
84284	NTPCR	nucleoside-triphosphatase, cancer-related	878.512	941.055	848.634	2223.03	2085.43	2236.32	1984.11	1871.84	1926.7	874.855	933.454	809.575
25874	MPC2	mitochondrial pyruvate carrier 2	6064.08	5715.94	5887.84	3543.89	3353.06	3705.16	3476.9	3335.83	3327.24	6013.71	6105.64	6043.24
51659	GINS2	GINS complex subunit 2	1727.9	1688.74	1657.82	645.522	625.368	669.7	800.046	784.24	787.962	1703.15	1716.13	1556.8
4193	MDM2	MDM2 proto-oncogene	3477.4	3435.93	3581.27	6989.27	7120.87	6401.54	6858.74	7059.29	6615.79	3425.9	3671.32	3985.52
4288	MKI67	marker of proliferation Ki-67	15249.5	15620.7	14893.2	7230.37	7364	6867.94	8011.75	8321.04	9108.64	15298.9	14327.2	14904.9
54756	IL17RD	interleukin 17 receptor D	222.682	252.667	262.13	664.966	626.668	645.782	696.51	743.792	799.569	260.578	253.947	266.048
8756	ADAM7	ADAM metallopeptidase domain 7	14.0938	12.0318	10.5203	235.914	214.523	215.261	190.128	219.093	202.471	12.2529	7.93585	16.628
6659	SOX4	SRY-box transcription factor 4	1207.37	1270.21	1459.69	2735.04	2900.61	2566.24	2865.1	2881.91	3110.58	1344.55	1258.82	1260.61
1381	CRABP1	cellular retinoic acid binding protein 1	480.128	450.332	405.907	60.9228	84.5091	78.0848	78.1221	71.9074	101.881	445.188	500.95	433.367
5982	RFC2	replication factor C subunit 2	4245.99	4355.5	4253.69	2166	2150.43	2182.15	2474.49	2350.47	2224.61	4355.49	4313.13	4006.31
5052	PRDX1	peroxiredoxin 1	3331.77	3337.09	3262.16	5704.71	5603.61	5963.99	5441.25	5352.61	5460.28	3325.43	3294.37	3243.5
1719	DHFR	dihydrofolate reductase	2801.84	2709.72	2719.49	1265.12	1142.82	1186.04	1444.79	1470.73	1279.31	2717.69	2775.56	2704.13
132671	SPATA18	spermatogenesis associated 18	275.298	305.95	275.28	906.064	803.487	892.699	774.632	822.441	830.52	294.886	267.835	260.852
79682	CENPU	centromere protein U	2651.51	2430.42	2699.32	1001.99	1003.71	894.809	1194.42	1131.42	1115.53	2439.96	2695.21	2872.49
8501	SLC43A1	solute carrier family 43 member 1	492.343	427.987	398.893	121.846	124.814	124.514	85.6519	86.5136	96.722	428.851	494.998	483.251
9156	EXO1	exonuclease 1	1508.03	1538.35	1598.2	545.713	538.258	496.647	717.217	706.715	720.902	1488.32	1608	1608.76
4940	OAS3	2'-5'-oligoadenylate synthetase 3	1058.91	1140.44	1038.88	265.727	301.633	293.345	390.611	405.603	429.446	1144.42	1065.39	988.326
79733	E2F8	E2F transcription factor 8	782.674	754.563	773.239	195.731	204.122	201.895	286.134	279.765	261.794	768.664	741.01	725.396
2180	ACSL1	acyl-CoA synthetase long chain family member 1	2502.12	2240.49	2267.99	1236.6	1285.84	1248.65	1100.3	1112.32	1147.77	2215.32	2368.85	2514.98
10590	SCGN	secretagogin, EF-hand calcium binding protein	332.613	450.332	460.261	55.7379	63.7069	47.8357	60.2387	53.9306	65.771	445.188	382.905	366.855
4522	MTHFD1	methylenetetrahydrofolate dehydrogenase, cyclohydrolase and formyltetrahydrofolate synthetase 1	5685.43	5675.55	5347.8	3202.98	3086.53	3186.7	3400.66	3287.52	3120.9	5402.7	5299.16	5310.56
23654	PLXNB2	plexin B2	7741.24	8093.08	7238.81	13405.6	13049.5	13167.5	13265.7	13086	13432.8	8051.77	7561.87	7312.16
9935	MAFB	MAF bZIP transcription factor B	484.826	507.053	464.645	123.142	120.913	120.293	105.418	135.95	131.542	518.705	495.99	518.585
7764	ZNF217	zinc finger protein 217	730.997	806.128	800.416	1446.59	1489.96	1485.02	1541.73	1633.65	1697.15	807.873	795.568	813.732
55388	MCM10	minichromosome maintenance 10 replication initiation factor	2104.67	1998.13	2101.42	801.07	821.689	804.062	1091.83	1037.04	946.586	2099.33	1993.88	2017.18
195828	ZNF367	zinc finger protein 367	1831.25	1785.86	2032.16	718.111	703.376	728.791	887.58	879.742	884.684	1789.74	1854.01	1961.06
6252	RTN1	reticulon 1	738.514	807.847	853.018	224.248	296.432	275.055	273.898	251.676	273.401	768.664	764.817	793.987
3306	HSPA2	heat shock protein family A (Hsp70) member 2	1758.9	1823.67	1674.47	693.483	695.575	806.876	768.985	784.24	762.17	1739.09	1578.24	1560.95
1844	DUSP2	dual specificity phosphatase 2	2293.53	2903.95	2476.64	982.542	1010.21	993.294	1021.23	904.46	865.34	2626.2	2171.45	2153.32
5768	QSOX1	quiescin sulfhydryl oxidase 1	4715.78	4634.81	4321.2	7581.65	7603.22	7667.08	7489.37	7400.85	7860.28	4652.83	4560.13	4397.06
63979	FIGNL1	fidgetin like 1	2390.3	2258.53	2449.47	1143.27	1112.92	1069.97	1267.84	1268.49	1248.36	2317.43	2378.77	2437.04
3014	H2AX	H2A.X variant histone	6595.89	7302.42	6945.12	3749.99	3380.37	3480.75	3948.46	3721.21	3794.08	7010.28	6523.26	6522.33
55215	FANCI	FA complementation group I	5277.65	5032.71	5346.92	2815.41	2437.76	2453.69	2837.81	2841.47	2727.56	5312.03	5069.02	5461.26
440275	EIF2AK4	eukaryotic translation initiation factor 2 alpha kinase 4	2272.86	2323.85	2300.43	3690.37	3806.81	3809.97	3699.03	3830.19	3808.27	2314.98	2232.95	2269.72
1017	CDK2	cyclin dependent kinase 2	4220.62	4240.34	4306.29	2201	2314.25	2298.93	2650.5	2594.28	2599.89	4209.27	4077.04	4079.05
64782	AEN	apoptosis enhancing nuclease	1415.02	1518.58	1418.48	2622.27	2552.18	2659.81	2599.68	2577.43	2603.76	1447.47	1360.01	1424.81
51278	IER5	immediate early response 5	574.086	635.964	615.435	2541.91	2545.68	2982.7	2126.24	2199.92	2816.55	625.713	629.908	637.06
1854	DUT	deoxyuridine triphosphatase	4637.79	4436.28	4792.85	2713.01	2536.57	2623.93	2753.1	2695.4	2743.04	4541.73	4753.57	4747.29
2887	GRB10	growth factor receptor bound protein 10	279.996	278.449	296.321	846.438	942.602	875.112	771.809	792.105	740.246	267.93	309.498	322.167
9768	PCLAF	PCNA clamp associated factor	2225.88	1908.75	2175.06	705.149	698.176	801.248	890.404	975.244	956.903	2051.13	2087.13	2220.88
55872	PBK	PDZ binding kinase	6277.37	5413.43	6235.01	3105.77	2982.52	3119.17	3080.65	2999.89	3234.38	5754.77	6176.07	6349.81
5932	RBBP8	RB binding protein 8, endonuclease	2576.34	2375.41	2464.37	1278.08	1193.53	1214.18	1336.55	1326.92	1302.52	2502.85	2630.73	2726.99
3485	IGFBP2	insulin like growth factor binding protein 2	4397.26	4577.22	4877.02	8708.07	8263.69	8801.07	7914.8	7619.94	8051.14	4290.96	4119.7	4409.54
4175	MCM6	minichromosome maintenance complex component 6	3623.98	3471.16	3597.05	1729.17	1670.68	1696.06	2161.06	1981.95	1898.33	3614.6	3652.47	3571.9
4059	BCAM	basal cell adhesion molecule (Lutheran blood group)	2402.52	2331.58	2317.09	1211.97	1105.12	1237.4	1232.07	1271.86	1227.73	2407.28	2290.48	2209.44
29893	PSMC3IP	PSMC3 interacting protein	1129.38	1167.08	1120.41	483.494	481.052	483.985	540.266	517.958	514.561	1105.21	1119.95	1055.88
2305	FOXM1	forkhead box M1	5326.51	5410.85	5152.3	2996.88	2961.72	3000.28	3418.55	3253.81	3255.02	5267.92	5095.8	5181.7
100506548	NA	NA	1734.47	1637.18	1721.82	3724.07	3845.82	3713.6	3008.17	3105.5	3472.97	1663.12	1734.97	1786.47
1889	ECE1	endothelin converting enzyme 1	3411.63	3376.63	3177.99	5470.09	5524.3	5318.2	5590.91	5436.87	5457.7	3336.87	3201.12	3072.02
1031	CDKN2C	cyclin dependent kinase inhibitor 2C	1532.46	1642.34	1591.19	703.853	643.57	647.892	693.687	735.927	762.17	1589.61	1368.93	1478.85
4851	NOTCH1	notch receptor 1	1754.21	1785	1673.6	2939.85	3109.94	2897.58	3112.65	3054.94	3350.45	1731.74	1602.05	1702.29
54861	SNRK	SNF related kinase	566.57	509.631	590.888	1213.27	1253.34	1323.22	1224.54	1241.53	1315.42	579.969	519.798	590.294
84515	MCM8	minichromosome maintenance 8 homologous recombination repair factor	1844.41	1926.8	1848.94	880.14	859.393	852.601	936.524	1043.78	895.001	1863.25	1896.67	1912.22
5784	PTPN14	protein tyrosine phosphatase non-receptor type 14	256.507	315.404	297.197	687.002	786.585	698.542	786.868	790.982	879.526	309.589	272.795	277.48
1263	PLK3	polo like kinase 3	201.071	225.166	203.392	687.002	656.571	684.473	589.21	575.259	624.18	218.101	215.26	227.596
51092	SIDT2	SID1 transmembrane family member 2	703.749	728.781	692.584	1351.97	1428.85	1418.89	1433.49	1385.34	1457.28	704.132	664.627	644.335
6560	SLC12A4	solute carrier family 12 member 4	393.686	440.019	393.633	1031.8	1057.01	1043.24	1087.12	921.314	1034.28	407.612	351.161	375.169
401190	RGS7BP	regulator of G protein signaling 7 binding protein	4.69793	0.859411	4.38344	121.846	114.412	134.362	128.949	138.197	141.859	4.90115	3.96792	3.11775
1373	CPS1	carbamoyl-phosphate synthase 1	257.446	232.9	221.802	703.853	743.68	735.122	650.39	675.256	665.448	216.467	239.067	268.126
5530	PPP3CA	protein phosphatase 3 catalytic subunit alpha	6967.96	7060.06	7486.04	4460.33	4519.29	4455.76	4439.78	4366.13	4655.55	7271.67	7071.83	7044.03
84530	SRRM4	serine/arginine repetitive matrix 4	3257.54	3523.59	3324.4	5309.36	5604.91	5248.56	5467.61	5870.57	5840.72	3316.44	3241.79	3431.6
29128	UHRF1	ubiquitin like with PHD and ring finger domains 1	1334.21	1369.9	1214.21	343.501	341.937	312.339	573.209	479.757	469.424	1375.59	1290.57	1169.16
3855	KRT7	keratin 7	620.126	609.323	540.04	212.582	174.219	168.128	191.07	186.51	163.783	593.039	600.148	619.393
200894	ARL13B	ADP ribosylation factor like GTPase 13B	648.314	663.466	694.337	1460.85	1375.55	1474.47	1391.14	1416.8	1565.61	666.556	650.739	753.456
79022	TMEM106C	transmembrane protein 106C	9434.37	8329.41	8518.78	4886.78	4598.6	5207.76	5004.52	4877.35	4878.66	8691.37	8954.61	8877.27
338707	B4GALNT4	beta-1,4-N-acetyl-galactosaminyltransferase 4	341.069	337.749	363.826	987.727	885.396	984.853	826.4	877.495	936.269	309.589	347.193	352.306
249	ALPL	alkaline phosphatase, biomineralization associated	473.551	452.05	436.591	103.698	127.414	119.589	115.771	117.973	140.569	434.569	426.552	456.23
643836	ZFP62	ZFP62 zinc finger protein	1534.34	1587.33	1593.82	2932.07	3096.94	3021.39	2642.97	2785.29	2861.68	1639.43	1558.4	1671.11
79801	SHCBP1	SHC binding and spindle associated 1	1566.29	1608.82	1652.56	804.958	729.379	788.586	795.339	812.329	870.498	1600.23	1630.82	1640.97
134147	CMBL	carboxymethylenebutenolidase homolog	1523.07	1409.43	1493	2758.38	2818.7	2968.63	2562.03	2723.49	2581.83	1486.68	1450.28	1450.79
4001	LMNB1	lamin B1	6788.5	7109.91	6859.21	3992.39	3947.23	3895.8	4374.84	4379.61	4242.87	6922.06	6472.67	6371.64
5787	PTPRB	protein tyrosine phosphatase receptor type B	3163.58	3144.59	3614.59	5927.66	5932.54	5612.25	6598.96	6442.45	5974.84	3356.47	2960.07	3279.87
26152	ZNF337	zinc finger protein 337	527.107	589.556	584.751	1337.71	1281.94	1251.47	1150.18	1220.18	1194.19	602.025	598.164	620.432
10826	FAXDC2	fatty acid hydroxylase domain containing 2	207.648	216.572	194.625	747.924	695.575	753.412	653.214	560.653	662.868	223.819	182.524	175.633
10497	UNC13B	unc-13 homolog B	6298.98	6330.42	5674.8	3886.1	4022.64	3869.06	3622.79	3695.37	3516.81	6127.25	6005.45	5814.6
25946	ZNF385A	zinc finger protein 385A	587.241	713.311	753.952	1529.55	1591.37	1486.42	1496.56	1498.82	1635.25	674.725	637.844	659.923
3309	HSPA5	heat shock protein family A (Hsp70) member 5	14561.7	14078.9	14086.6	8883.06	8868.26	9200.64	9851.86	9346.84	9124.11	13848.2	13898.6	13896.8
23310	NCAPD3	non-SMC condensin II complex subunit D3	7371.98	7521.57	7365.93	4233.49	4319.07	4430.43	4711.8	4857.12	4986.99	7303.53	7037.11	7318.39
8682	PEA15	proliferation and apoptosis adaptor protein 15	3285.73	3265.76	3274.43	2011.75	1967.11	2086.48	2002	2038.13	1944.76	3257.63	3128.71	3129.18
11189	CELF3	CUGBP Elav-like family member 3	167.246	175.32	172.708	535.343	535.658	576.842	479.086	571.889	572.594	188.694	163.677	194.34
4814	NINJ1	ninjurin 1	662.407	687.529	655.763	1432.33	1339.14	1434.37	1310.19	1332.53	1334.76	726.187	657.683	695.258
79627	OGFRL1	opioid growth factor receptor like 1	1736.35	1731.71	2001.48	2916.52	2989.02	2789.24	3646.33	3806.6	3601.93	1868.97	1917.5	2231.27
3778	KCNMA1	potassium calcium-activated channel subfamily M alpha 1	357.982	356.656	340.155	88.1436	107.912	78.0848	83.7695	88.7607	69.6399	364.319	382.905	368.934
4605	MYBL2	MYB proto-oncogene like 2	2583.86	2816.29	2508.2	1105.68	1070.02	954.604	1332.78	1319.05	1154.22	2636	2500.78	2375.72
4100	MAGEA1	MAGE family member A1	2788.69	2950.36	2654.61	1576.21	1625.18	1618.68	1614.21	1547.13	1605.59	2786.3	2836.07	2663.6
847	CAT	catalase	3308.28	3190.13	3304.24	5313.24	5428.09	5774.75	5218.18	5155.99	5523.47	3226.59	3198.15	3210.24
4311	MME	membrane metalloendopeptidase	60.1334	77.347	100.819	282.578	286.031	294.752	349.196	375.267	357.227	66.1655	73.4066	83.1399
10635	RAD51AP1	RAD51 associated protein 1	2317.02	1883.83	2173.31	858.104	816.488	827.276	1033.47	1006.7	936.269	2106.68	2203.19	2333.11
10608	MXD4	MAX dimerization protein 4	682.139	672.919	616.312	1451.78	1379.45	1387.94	1360.08	1338.15	1376.03	737.623	621.972	668.237
29997	NOP53	NOP53 ribosome biogenesis factor	2211.78	2191.5	2040.93	4212.75	4031.74	4191.25	3519.26	3487.51	3641.91	2046.23	2139.7	2057.71
5833	PCYT2	phosphate cytidylyltransferase 2, ethanolamine	1352.06	1314.9	1198.43	724.592	694.275	750.599	629.683	586.495	550.671	1219.57	1342.15	1219.04
81786	TRIM7	tripartite motif containing 7	300.667	317.982	312.978	860.696	815.188	756.226	756.749	738.175	753.142	304.688	294.618	307.618
57214	CEMIP	cell migration inducing hyaluronidase 1	246.171	277.59	244.596	683.113	703.376	710.501	707.805	661.773	637.076	267.93	255.931	226.556
3678	ITGA5	integrin subunit alpha 5	277.178	279.309	287.554	664.966	704.676	710.501	706.864	656.155	773.776	301.421	291.642	276.44
126353	MISP	mitotic spindle positioning	374.894	346.343	316.484	751.813	759.282	853.305	891.345	847.159	976.248	384.74	363.065	311.775
151354	LRATD1	LRAT domain containing 1	1658.37	1859.77	1857.7	3164.1	3280.25	3350.61	3124.88	3172.91	3395.59	1847.73	1696.29	1749.06
9088	PKMYT1	protein kinase, membrane associated tyrosine/threonine 1	3328.01	3523.59	3303.36	1718.8	1712.29	1759.37	2048.12	1941.5	1967.97	3496.97	3280.48	3189.46
57507	ZNF608	zinc finger protein 608	284.694	262.98	277.91	698.668	744.981	631.713	673.921	753.904	711.874	267.93	258.907	276.44
10403	NDC80	NDC80 kinetochore complex component	2033.26	1745.46	1931.34	874.955	933.501	893.402	942.171	966.256	980.117	1861.62	1947.26	2051.48
9619	ABCG1	ATP binding cassette subfamily G member 1	227.38	219.15	215.665	18.1472	23.4025	15.4763	22.5895	25.8417	30.9511	229.537	181.532	186.026
9448	MAP4K4	mitogen-activated protein kinase kinase kinase kinase 4	2086.82	2157.12	2113.7	3387.05	3398.57	3206.4	3528.67	3576.27	3516.81	2123.83	1921.47	1947.55
5800	PTPRO	protein tyrosine phosphatase receptor type O	9.39585	7.7347	6.13682	128.327	117.013	131.548	144.949	150.556	127.673	5.71801	10.9118	5.19625
256949	KANK3	KN motif and ankyrin repeat domains 3	197.313	178.758	197.255	580.711	553.86	550.814	535.56	503.352	560.988	205.848	194.428	196.418
213	ALB	albumin	503.618	464.082	519.876	1112.16	1021.91	1271.16	1295.13	1152.77	1182.59	534.225	500.95	455.191
665	BNIP3L	BCL2 interacting protein 3 like	1344.55	1192	1485.99	3031.88	3022.83	2659.81	2674.03	2842.59	3070.6	1583.89	1504.83	1611.88
928	CD9	CD9 molecule	5522.88	5435.78	5575.74	3397.42	3298.46	3531.4	3500.43	3439.2	3635.46	5500.72	5399.35	5223.27
29089	UBE2T	ubiquitin conjugating enzyme E2 T	4525.98	4046.11	4528.09	2208.77	2242.74	2483.94	2359.66	2402.16	2481.24	4284.42	4614.69	4510.34
25875	LETMD1	LETM1 domain containing 1	2340.51	2371.12	2506.45	4453.84	4515.39	4603.48	3839.28	4041.42	4093.28	2297.82	2337.11	2510.83
2146	EZH2	enhancer of zeste 2 polycomb repressive complex 2 subunit	2794.33	2912.55	2868.52	1569.73	1461.36	1501.9	1725.27	1735.89	1699.73	2934.97	2765.64	2829.88
4172	MCM3	minichromosome maintenance complex component 3	4331.49	4327.14	3954.74	2033.78	2024.32	2054.82	2509.32	2467.32	2294.25	4264	4130.61	3879.52
8665	EIF3F	eukaryotic translation initiation factor 3 subunit F	1620.78	1588.19	1500.89	2938.55	2808.3	2866.63	2622.27	2574.06	2614.07	1570	1626.85	1580.7
201562	HACD2	3-hydroxyacyl-CoA dehydratase 2	1435.69	1445.53	1556.12	667.558	686.474	685.176	725.688	729.186	735.087	1385.39	1327.27	1548.48
9746	CLSTN3	calsyntenin 3	434.088	402.205	419.057	995.504	1109.02	1226.85	995.821	972.997	1198.06	419.048	410.68	412.582
1015	CDH17	cadherin 17	97.7168	87.66	113.969	326.65	335.436	366.506	363.315	373.02	412.681	92.305	100.19	120.553
10788	IQGAP2	IQ motif containing GTPase activating protein 2	276.238	237.198	239.336	549.601	618.867	607.795	656.979	613.46	679.633	254.86	271.803	265.009
51181	DCXR	dicarbonyl and L-xylulose reductase	2980.36	2858.4	2672.15	2041.56	1974.91	2004.18	1636.8	1567.36	1554	2759.35	2850.95	2538.89
7913	DEK	DEK proto-oncogene	7949.83	7598.92	8217.2	4676.8	4501.09	4794.83	5111.82	4922.29	4997.31	7911.27	8096.55	8528.08
2902	GRIN1	glutamate ionotropic receptor NMDA type subunit 1	1387.77	1434.36	1329.06	681.817	703.376	710.501	741.689	687.615	714.453	1337.2	1395.72	1290.75
54892	NCAPG2	non-SMC condensin II complex subunit G2	3360.9	3380.92	3527.79	1783.61	1769.49	1825.49	2002	2033.63	2134.33	3460.21	3201.12	3491.88
64087	MCCC2	methylcrotonoyl-CoA carboxylase 2	6027.44	5801.89	6024.6	3848.51	3931.63	3842.33	3913.63	3905.47	3666.41	5682.07	5824.91	6070.26
84798	C19orf48	chromosome 19 open reading frame 48	8683.65	8417.07	8254.9	5751.37	5442.39	5629.84	5364.07	4864.99	4712.3	8407.11	8393.15	7640.56
2195	FAT1	FAT atypical cadherin 1	4430.14	4317.68	4234.4	6118.2	6815.34	6175.03	6726.03	7127.82	7166.46	4233.78	4204.01	4348.22
255743	NPNT	nephronectin	1347.37	1222.94	1294.87	2420.06	2376.66	2447.36	2296.6	2314.52	2401.29	1226.92	1398.69	1402.99
4233	MET	MET proto-oncogene, receptor tyrosine kinase	737.574	694.404	821.457	1398.63	1510.76	1345.03	1521.97	1562.86	1474.04	774.382	830.288	829.321
25825	BACE2	beta-secretase 2	188.857	183.055	193.748	523.677	540.859	469.915	525.206	533.688	523.589	162.555	185.5	175.633
90113	VWA5B2	von Willebrand factor A domain containing 5B2	926.431	1082	952.96	1879.53	1919.01	1899.36	2050.94	1863.98	1949.92	1012.9	917.582	869.852
10957	PNRC1	proline rich nuclear receptor coactivator 1	528.986	547.445	639.106	1293.64	1341.75	1346.43	1188.77	1202.2	1367	570.167	565.429	618.353
4131	MAP1B	microtubule associated protein 1B	1135.96	1119.81	1078.33	1963.79	2094.53	1732.64	2110.24	2172.95	2152.39	1150.14	1247.91	1188.9
202	CRYBG1	crystallin beta-gamma domain containing 1	419.995	473.536	472.535	865.881	825.589	772.406	963.82	1005.58	985.275	450.089	425.56	422.974
26271	FBXO5	F-box protein 5	1268.44	1150.75	1286.1	547.009	495.354	552.221	636.272	570.765	576.463	1278.38	1295.53	1348.95
55466	DNAJA4	DnaJ heat shock protein family (Hsp40) member A4	807.104	915.273	870.551	430.348	418.645	425.597	366.139	375.267	417.839	815.225	820.368	816.85
22936	ELL2	elongation factor for RNA polymerase II 2	5175.23	4823.02	5433.71	2886.7	2847.31	2706.94	2916.87	3096.51	2884.9	4912.59	5120.6	5476.84
100499467	LINC00673	long intergenic non-protein coding RNA 673	326.976	408.22	321.745	103.698	79.3086	79.4917	79.0633	86.5136	68.3502	360.235	347.193	309.696
55765	INAVA	innate immunity activator	213.286	207.978	182.351	488.678	495.354	495.24	551.561	550.541	589.36	218.101	164.669	191.222
54407	SLC38A2	solute carrier family 38 member 2	9831.82	9247.27	10245	14682.4	15030.9	14599	15698.8	15974.7	15024.2	9830.89	10526.9	10839.4
112495	GTF3C6	general transcription factor IIIC subunit 6	2277.55	2176.89	2193.47	1355.86	1333.94	1366.13	1355.37	1256.13	1256.1	2219.4	2356.95	2349.74
23463	ICMT	isoprenylcysteine carboxyl methyltransferase	5538.85	5331.79	5410.04	3305.39	3187.94	3258.46	3667.97	3541.44	3533.58	5331.63	5238.65	5540.24
10481	HOXB13	homeobox B13	3664.38	3875.95	3727.68	5900.44	6117.16	6132.12	6100.11	5940.23	6231.48	3893.15	3461.02	3488.76
54507	ADAMTSL4	ADAMTS like 4	4004.51	3747.03	3537.44	2255.44	2203.74	2134.32	2206.24	2185.31	2320.04	3725.69	3770.52	3595.8
80727	TTYH3	tweety family member 3	849.385	874.021	860.908	1571.03	1605.67	1582.1	1587.86	1515.67	1716.49	880.573	792.593	824.125
399948	COLCA1	colorectal cancer associated 1	2682.52	2558.47	2404.76	1818.61	1808.5	1629.23	1381.73	1363.99	1145.19	2400.75	2534.51	2555.51
3005	H1-0	H1.0 linker histone	13635.3	13109.5	14011.2	6625.03	6595.61	7370.22	6654.5	6750.31	8229.11	13365.4	13620.9	13866.7
9966	TNFSF15	TNF superfamily member 15	351.405	391.032	447.988	950.136	993.307	936.314	858.402	924.684	991.723	368.403	374.969	389.719
4502	MT2A	metallothionein 2A	1380.25	1144.74	1246.65	677.928	660.471	661.258	615.565	584.248	597.097	1348.63	1366.95	1468.46
10973	ASCC3	activating signal cointegrator 1 complex subunit 3	1588.84	1562.41	1779.68	2915.22	2899.31	2873.66	2929.11	2888.66	2905.53	1596.14	1732	1828.04
84879	MFSD2A	major facilitator superfamily domain containing 2A	1285.35	1308.88	1327.31	769.96	690.375	719.646	661.685	656.155	693.819	1350.27	1201.29	1285.55
9833	MELK	maternal embryonic leucine zipper kinase	1624.54	1643.19	1743.73	775.145	721.578	804.062	850.872	910.078	902.739	1619.83	1716.13	1794.78
22838	RNF44	ring finger protein 44	1483.6	1506.55	1588.56	2425.25	2371.46	2424.14	2442.49	2463.95	2543.14	1532.43	1518.72	1516.26
6533	SLC6A6	solute carrier family 6 member 6	581.603	666.044	606.668	1070.69	1193.53	1088.26	1360.08	1276.36	1318	685.344	569.397	583.019
4835	NQO2	N-ribosyldihydronicotinamide:quinone reductase 2	1799.31	1784.14	1670.97	1035.69	1083.02	1027.76	986.409	1016.82	947.876	1828.95	1759.77	1740.74
7037	TFRC	transferrin receptor	5439.26	5046.46	4916.47	8844.17	8509.42	8274.17	9965.74	9567.06	9041.58	4781.89	5726.7	5821.87
10274	STAG1	stromal antigen 1	1928.03	2034.23	2064.6	1070.69	1033.61	986.963	1141.71	1122.43	1036.86	1953.93	1926.43	2126.3
10983	CCNI	cyclin I	4743.03	4920.99	4808.63	7476.65	7643.53	7253.44	7226.77	7003.11	7332.82	4816.2	4954.94	5097.52
26298	EHF	ETS homologous factor	4033.64	3799.46	4129.2	6133.76	6343.39	6070.91	6156.59	6363.81	6150.23	4044.27	4099.86	4373.16
79019	CENPM	centromere protein M	1013.81	1055.36	963.48	487.382	473.251	487.502	501.676	475.263	517.14	1000.65	1023.72	976.894
8520	HAT1	histone acetyltransferase 1	1942.12	1637.18	1781.43	842.549	858.093	909.582	949.701	933.673	851.154	1835.48	1849.05	1944.44
92312	MEX3A	mex-3 RNA binding family member A	628.582	636.824	723.268	1297.53	1341.75	1188.86	1422.2	1339.28	1311.55	682.894	615.028	619.393
9837	GINS1	GINS complex subunit 1	1623.6	1687.88	1689.38	801.07	744.981	727.384	958.172	923.561	895.001	1686.81	1664.54	1584.86
3081	HGD	homogentisate 1,2-dioxygenase	529.926	524.241	466.398	216.47	192.421	215.261	170.363	193.251	180.548	488.481	510.87	521.703
50484	RRM2B	ribonucleotide reductase regulatory TP53 inducible subunit M2B	1498.64	1454.12	1685.87	2687.08	2860.31	2946.12	2703.21	2780.79	2966.14	1565.1	1650.66	1705.41
57655	GRAMD1A	GRAM domain containing 1A	266.842	237.198	267.39	668.854	668.272	716.832	600.505	629.19	687.371	257.31	226.172	262.93
23234	DNAJC9	DnaJ heat shock protein family (Hsp40) member C9	1415.95	1403.42	1448.29	650.707	626.668	574.732	771.809	744.916	628.048	1427.87	1405.64	1375.97
388403	YPEL2	yippee like 2	151.273	136.646	136.763	401.831	436.847	408.01	391.552	429.197	448.79	120.078	117.054	111.2
355	FAS	Fas cell surface death receptor	278.117	228.603	288.43	706.445	679.974	680.252	719.1	687.615	600.966	263.028	283.706	279.558
158471	PRUNE2	prune homolog 2 with BCH domain	199.192	146.959	189.365	479.605	526.557	441.073	501.676	540.429	540.354	160.921	185.5	174.594
9112	MTA1	metastasis associated 1	1954.34	2008.44	1919.07	3344.27	3137.24	3144.49	3067.47	3067.3	3200.85	1943.31	1861.95	1903.9
2872	MKNK2	MAPK interacting serine/threonine kinase 2	3685.05	3693.75	3846.91	6612.07	7109.17	6625.95	5688.79	5891.91	6384.94	3840.05	3695.13	3771.44
3976	LIF	LIF interleukin 6 family cytokine	49.798	62.737	76.2719	305.91	291.232	301.084	291.781	288.753	245.029	61.2644	47.6151	59.2372
1870	E2F2	E2F transcription factor 2	2558.49	2898.79	2569.57	1285.86	1300.14	1283.12	1557.74	1457.25	1547.55	2666.23	2543.44	2454.71
900	CCNG1	cyclin G1	2500.24	1902.74	2324.98	6460.41	6274.48	6526.06	5774.45	5830.12	6079.3	2203.88	2478.96	2651.13
9700	ESPL1	extra spindle pole bodies like 1, separase	2465.47	2624.64	2595.87	1389.56	1405.45	1385.13	1582.21	1555	1590.11	2573.1	2443.25	2411.06
4133	MAP2	microtubule associated protein 2	1387.77	1273.65	1418.48	2206.18	2194.64	2232.1	2370.02	2331.37	2579.25	1328.21	1394.72	1512.11
11322	TMC6	transmembrane channel like 6	62.9522	63.5964	57.8614	273.504	280.83	250.434	246.602	265.159	266.953	49.0115	55.5509	45.727
23468	CBX5	chromobox 5	16243.5	16957.9	17277.8	10045.8	10133.3	9271.69	11015.2	11416.4	10870.3	16476	16071.1	17088.4
84525	HOPX	HOP homeobox	824.016	671.2	822.334	346.093	314.634	381.982	320.018	313.471	274.691	781.733	833.264	836.596
8644	AKR1C3	aldo-keto reductase family 1 member C3	684.018	624.792	591.765	1414.19	1305.34	1469.54	1290.43	1244.9	1180.01	610.193	618.004	625.628
146057	TTBK2	tau tubulin kinase 2	525.228	556.899	586.504	1065.5	1109.02	1039.02	1073	1059.51	1213.54	606.109	573.365	612.118
261729	STEAP2	STEAP2 metalloreductase	1366.16	1303.73	1552.61	2523.76	2721.19	2263.75	2766.28	2704.39	2681.13	1441.75	1375.88	1523.54
113130	CDCA5	cell division cycle associated 5	2468.29	2613.47	2459.99	1259.94	1258.54	1343.62	1431.61	1343.77	1519.18	2485.7	2382.74	2215.68
7068	THRB	thyroid hormone receptor beta	255.567	228.603	257.746	600.154	561.661	573.325	603.329	601.101	555.829	253.226	244.027	257.734
388662	SLC6A17	solute carrier family 6 member 17	681.199	611.901	584.751	232.025	280.83	234.254	249.426	253.923	255.346	613.461	605.108	622.51
170506	DHX36	DEAH-box helicase 36	1309.78	1324.35	1332.57	2005.27	2094.53	1930.31	2267.42	2166.21	2130.46	1306.16	1374.89	1365.57
1958	EGR1	early growth response 1	574.086	707.296	590.011	1392.15	1475.66	1597.57	1261.25	1307.82	1457.28	615.911	602.132	655.766
64864	RFX7	regulatory factor X7	525.228	528.538	600.531	954.025	972.505	986.963	1056.06	1124.68	1063.94	562.815	566.421	606.922
6240	RRM1	ribonucleotide reductase catalytic subunit M1	7304.33	6830.6	7375.58	4297	4243.66	4393.15	4955.58	4682.97	4776.78	7343.56	7114.49	7256.04
1644	DDC	dopa decarboxylase	110.871	131.49	116.6	382.388	366.64	355.25	377.433	396.614	345.62	114.36	110.11	96.6502
308	ANXA5	annexin A5	3916.19	3760.78	3889.87	2398.02	2379.26	2519.82	2545.09	2557.21	2586.99	3970.75	3965.94	3909.66
5965	RECQL	RecQ like helicase	2142.25	1949.14	2033.92	1017.54	1044.01	965.156	1209.48	1196.58	1121.98	2068.29	2141.69	2215.68
9844	ELMO1	engulfment and cell motility 1	142.817	117.739	139.393	353.871	374.441	393.941	400.023	371.896	425.577	148.668	144.829	137.181
1135	CHRNA2	cholinergic receptor nicotinic alpha 2 subunit	1529.64	1326.07	1242.27	657.188	721.578	619.05	644.743	656.155	620.311	1425.42	1352.07	1267.88
8795	TNFRSF10B	TNF receptor superfamily member 10b	1997.56	2152.83	2024.27	3354.64	3510.38	3364.68	3138.06	3338.08	3252.44	2083.81	2172.44	2159.56
255394	TCP11L2	t-complex 11 like 2	120.267	112.583	140.27	351.278	369.24	356.657	354.844	405.603	397.205	151.119	127.966	134.063
5888	RAD51	RAD51 recombinase	1049.52	1082	1053.78	519.788	473.251	531.117	561.914	510.093	566.146	1097.86	1053.48	1039.25
83667	SESN2	sestrin 2	588.18	644.559	521.629	1257.34	1348.25	1347.14	1178.42	1180.85	1250.94	588.138	681.491	591.333
23555	TSPAN15	tetraspanin 15	918.914	1059.65	891.592	372.018	425.146	434.742	433.907	416.838	434.604	972.878	902.702	858.42
79660	PPP1R3B	protein phosphatase 1 regulatory subunit 3B	500.799	430.565	469.905	1024.02	1036.21	986.963	899.816	961.762	940.138	454.99	486.071	480.133
10397	NDRG1	N-myc downstream regulated 1	748.849	648.856	742.555	2019.53	2034.72	1734.75	1458.91	1586.46	1814.51	868.32	810.448	705.65
56243	KIAA1217	KIAA1217	189.796	213.993	200.762	413.497	444.648	460.77	502.617	566.271	524.878	251.592	202.364	216.164
3355	HTR1F	5-hydroxytryptamine receptor 1F	0.939585	0.859411	0	79.07	81.9089	85.8229	82.8283	77.5252	78.6673	0	1.98396	0
3832	KIF11	kinesin family member 11	4301.42	4206.82	4513.19	2339.69	2423.46	2237.73	2599.68	2689.79	2786.88	4274.62	4171.28	4610.11
253190	SERHL2	serine hydrolase like 2	255.567	223.447	250.733	40.1831	50.7055	44.3184	44.2378	46.0657	46.4266	213.2	304.538	275.401
23594	ORC6	origin recognition complex subunit 6	1416.89	1432.64	1468.45	791.996	730.679	749.895	799.104	852.777	784.093	1311.06	1378.85	1306.34
1178	CLC	Charcot-Leyden crystal galectin	0.939585	0.859411	0	129.623	88.4096	113.258	92.2406	92.1314	65.771	0	0.991981	0
7083	TK1	thymidine kinase 1	3344.92	3825.24	3167.47	1459.55	1305.34	1348.54	1900.34	1756.11	1671.36	3614.6	3464	3114.63
8914	TIMELESS	timeless circadian regulator	4596.45	5053.34	4310.68	2405.8	2439.06	2436.81	2776.63	2789.78	2719.82	4699.39	4233.77	4327.43
771	CA12	carbonic anhydrase 12	1835.95	1545.22	1588.56	724.592	807.387	808.283	802.869	758.399	799.569	1540.59	1894.68	1769.84
64116	SLC39A8	solute carrier family 39 member 8	1682.8	1734.29	1811.24	985.134	956.904	1002.44	1063.59	1016.82	1018.81	1774.22	1776.64	1840.51
201254	CENPX	centromere protein X	2622.38	2496.59	2264.49	1466.04	1327.44	1519.49	1427.85	1360.62	1258.68	2483.25	2416.46	2363.25
5596	MAPK4	mitogen-activated protein kinase 4	368.317	431.425	314.731	114.068	111.812	121.7	107.3	89.8843	110.908	354.517	396.792	345.031
196513	DCP1B	decapping mRNA 1B	452.88	431.425	433.961	911.249	1067.42	985.556	889.462	880.866	1032.99	428.851	399.768	421.935
51809	GALNT7	polypeptide N-acetylgalactosaminyltransferase 7	10718.8	9116.64	10413.3	6242.64	6313.48	6257.33	5984.34	6017.75	5576.35	9789.23	10399.9	11315.3
23178	PASK	PAS domain containing serine/threonine kinase	1721.32	1888.99	1726.2	970.876	933.501	919.43	1046.65	1042.66	989.144	1731.74	1732	1636.82
85477	SCIN	scinderin	1098.37	1026.14	1020.47	421.275	475.851	486.095	462.144	503.352	554.54	983.497	1092.17	1087.05
7374	UNG	uracil DNA glycosylase	5165.84	5193.42	4995.37	2875.04	2773.2	2916.57	3478.79	3322.35	3064.15	5074.32	4969.82	4833.55
51768	TM7SF3	transmembrane 7 superfamily member 3	3277.27	3127.4	3490.97	5218.62	5295.47	5471.56	4908.52	5160.48	5077.26	3170.23	3254.69	3259.09
6666	SOX12	SRY-box transcription factor 12	1149.11	1084.58	1125.67	1882.13	1822.8	1902.17	1879.64	1774.09	1866.09	1103.58	1139.79	1123.43
6297	SALL2	spalt like transcription factor 2	37.5834	38.6735	46.4645	154.251	196.321	200.488	206.129	199.992	238.581	53.0958	41.6632	48.8447
3015	H2AZ1	H2A.Z variant histone 1	14401	12406.5	13039	8253.09	7479.71	8438.08	8214.12	7868.24	8122.07	14032.8	14033.5	13232.8
4601	MXI1	MAX interactor 1, dimerization protein	1013.81	941.055	1165.12	2123.22	2073.72	2071	1864.58	1961.72	2009.24	1019.44	1057.45	1151.49
10544	PROCR	protein C receptor	318.519	326.576	330.511	806.255	856.793	1024.25	715.335	771.881	864.05	322.659	333.305	321.128
256987	SERINC5	serine incorporator 5	1247.77	1113.8	1183.53	2046.75	2063.32	1976.74	1935.17	2016.78	2047.93	1121.55	1153.67	1230.47
83857	TMTC1	transmembrane O-mannosyltransferase targeting cadherins 1	1237.43	1271.07	1464.95	591.081	586.363	590.912	652.272	611.213	698.978	1259.6	1340.17	1447.67
5616	PRKY	protein kinase Y-linked (pseudogene)	256.507	256.105	272.65	619.598	629.268	571.215	612.741	607.842	581.622	260.578	227.164	265.009
9645	MICAL2	microtubule associated monooxygenase, calponin and LIM domain containing 2	561.872	615.339	603.161	197.027	213.223	196.267	233.425	246.058	228.264	622.446	559.477	499.879
5613	PRKX	protein kinase X-linked	450.061	472.676	454.124	856.808	881.495	889.181	858.402	934.796	888.553	440.287	430.52	464.544
51454	GULP1	GULP PTB domain containing engulfment adaptor 1	4551.35	4266.12	4871.76	2574.31	2661.39	2595.09	2696.62	2722.37	2556.04	4496.81	4671.24	5248.21
89891	DYNC2I2	dynein 2 intermediate chain 2	2809.36	2940.05	2501.19	1453.07	1398.95	1338.7	1599.15	1451.63	1406.98	2829.6	2522.61	2547.2
112399	EGLN3	egl-9 family hypoxia inducible factor 3	384.29	376.422	446.234	1013.65	999.808	852.601	847.107	897.719	875.657	423.949	422.584	409.464
5111	PCNA	proliferating cell nuclear antigen	10193.6	8871.7	9649.71	5612.67	5364.38	5635.47	6295.89	5931.24	5863.93	9402.86	10021	10062
9055	PRC1	protein regulator of cytokinesis 1	6521.66	6339.02	6053.53	4265.89	4144.85	4186.33	4234.59	4145.91	4370.55	6382.93	5957.84	6118.06
56942	CMC2	C-X9-C motif containing 2	3696.33	3133.41	3554.09	2146.56	2160.83	2388.27	1939.88	1951.61	1998.92	3447.96	3838.97	3666.47
23135	KDM6B	lysine demethylase 6B	3009.49	2995.91	2865.02	4701.42	4796.22	4542.99	4356.01	4386.35	4650.4	3096.71	2919.4	2972.25
6296	ACSM3	acyl-CoA synthetase medium chain family member 3	474.49	442.597	459.385	893.102	919.199	941.941	907.346	875.248	949.166	453.356	392.824	466.623
133746	JMY	junction mediating and regulatory protein, p53 cofactor	815.56	902.382	948.577	1476.41	1578.37	1468.84	1560.56	1579.72	1579.79	860.152	915.598	940.521
6122	RPL3	ribosomal protein L3	23803.4	22640.3	21394.7	37773.4	37401.1	39621.3	33543.6	32763.9	33854	22872.9	23451.4	21798.3
79980	DSN1	DSN1 component of MIS12 kinetochore complex	1236.49	1160.21	1230.87	537.935	455.049	531.117	660.744	632.561	603.545	1273.48	1168.55	1301.14
26263	FBXO22	F-box protein 22	870.995	849.098	875.811	1563.25	1627.78	1774.14	1490.91	1483.09	1569.48	904.262	962.221	952.992
10399	RACK1	receptor for activated C kinase 1	18290.9	16890.9	16647.4	27859.9	27628	28817.5	26023.1	24967.6	24589.3	17790.4	18318.9	17304.5
30061	SLC40A1	solute carrier family 40 member 1	385.23	324.857	355.059	648.115	696.875	701.356	739.807	786.487	711.874	371.671	386.872	362.698
84915	FAM222A	family with sequence similarity 222 member A	1308.84	1312.32	1355.36	605.339	530.457	590.912	754.867	661.773	733.798	1302.07	1230.06	1369.73
9493	KIF23	kinesin family member 23	3300.76	2989.03	3334.05	1869.16	1791.59	1930.31	1926.7	2026.89	1991.18	3180.03	3348.93	3431.6
340120	ANKRD34B	ankyrin repeat domain 34B	10.3354	9.45352	11.3969	104.995	120.913	96.3749	117.654	122.467	104.46	11.436	7.93585	11.4317
647309	GMNC	geminin coiled-coil domain containing	6.5771	8.59411	4.38344	92.0323	104.011	102.003	109.183	95.502	96.722	14.7035	6.94386	10.3925
147841	SPC24	SPC24 component of NDC80 kinetochore complex	1332.33	1392.25	1227.36	736.258	642.269	664.776	712.511	714.58	691.24	1341.28	1243.94	1216.96
1937	EEF1G	eukaryotic translation elongation factor 1 gamma	10377.7	9625.41	9703.18	16069.4	16348	17483.2	15002.3	14592.7	14910.7	10067.8	10516	9564.21
55603	TENT5A	terminal nucleotidyltransferase 5A	742.272	793.237	825.84	1222.34	1298.84	1298.6	1331.84	1363.99	1454.7	793.169	807.472	833.478
81614	NIPA2	NIPA magnesium transporter 2	2974.73	2667.61	2699.32	1672.14	1623.88	1672.14	1738.45	1660.61	1690.7	2699.72	2922.37	2980.57
5349	FXYD3	FXYD domain containing ion transport regulator 3	1476.09	1269.35	1350.1	819.217	738.48	764.668	749.219	697.727	758.301	1436.85	1513.76	1389.48
26050	SLITRK5	SLIT and NTRK like family member 5	437.847	440.019	473.412	756.998	773.584	794.917	863.108	834.8	906.608	453.356	429.528	446.877
11264	PXMP4	peroxisomal membrane protein 4	2643.05	2789.65	2557.3	1475.11	1514.66	1520.89	1544.56	1656.12	1581.08	2768.33	2425.39	2477.57
10814	CPLX2	complexin 2	1965.61	1986.96	1818.25	1195.12	1194.83	1201.52	1191.6	1206.7	1137.45	1900.83	1855	1827
10535	RNASEH2A	ribonuclease H2 subunit A	2318.9	2419.24	2056.71	1174.38	1138.92	1143.13	1255.6	1196.58	1137.45	2368.89	2405.55	1999.52
6426	SRSF1	serine and arginine rich splicing factor 1	9641.08	9890.97	9709.32	6355.41	6084.66	5816.96	6910.51	6716.6	6298.54	9477.19	9228.4	9512.25
6432	SRSF7	serine and arginine rich splicing factor 7	5303.02	4959.66	4974.33	3438.9	3191.85	3272.53	3485.38	3292.01	3239.54	4998.36	5268.41	4976.97
6137	RPL13	ribosomal protein L13	11054.2	10335.3	10536.9	17525	17018.8	17977.8	15183	14684.8	15187.9	10499.9	11011	10968.2
5865	RAB3B	RAB3B, member RAS oncogene family	857.841	945.352	944.193	356.463	377.041	372.134	472.498	471.892	472.004	934.486	870.959	866.734
55521	TRIM36	tripartite motif containing 36	3797.8	3903.45	3828.5	2478.39	2467.67	2441.03	2679.68	2556.08	2576.68	3867.82	3713.98	3985.52
84897	TBRG1	transforming growth factor beta regulator 1	1710.04	1682.73	1716.56	987.727	973.805	951.086	997.704	1057.26	1026.54	1730.92	1734.97	1890.39
25959	KANK2	KN motif and ankyrin repeat domains 2	2636.48	2900.51	2554.67	1361.04	1310.54	1374.57	1659.39	1613.42	1560.45	2701.35	2436.3	2500.43
64151	NCAPG	non-SMC condensin I complex subunit G	2859.16	2551.59	2759.81	1510.11	1526.37	1542	1690.45	1624.66	1623.64	2694	2755.72	3035.65
701	BUB1B	BUB1 mitotic checkpoint serine/threonine kinase B	3356.2	3357.72	3397.17	2216.55	2169.93	2263.05	2244.83	2257.22	2361.31	3396.5	3375.71	3264.28
143162	FRMPD2	FERM and PDZ domain containing 2	11.275	12.8912	9.64357	106.291	92.31	97.0783	113.889	116.85	116.066	8.98544	8.92783	15.5887
150468	CKAP2L	cytoskeleton associated protein 2 like	1585.08	1560.69	1688.5	884.028	903.598	880.036	893.227	879.742	1002.04	1596.14	1651.65	1756.33
50937	CDON	cell adhesion associated, oncogene regulated	217.044	220.009	267.39	545.713	553.86	541.669	537.442	540.429	593.228	231.171	211.292	251.498
1786	DNMT1	DNA methyltransferase 1	7787.28	7554.23	6880.25	4239.97	4230.66	4223.61	4969.7	4930.15	4705.85	7459.55	7252.37	6973.36
4174	MCM5	minichromosome maintenance complex component 5	4199.01	4544.57	4038.03	2096	1857.9	1951.42	2671.21	2522.38	2241.37	4251.75	4146.48	3995.91
6509	SLC1A4	solute carrier family 1 member 4	1086.16	925.586	940.686	583.303	574.662	517.751	440.496	493.24	452.659	933.669	1085.23	1084.98
2591	GALNT3	polypeptide N-acetylgalactosaminyltransferase 3	390.867	414.236	433.084	762.183	751.481	723.867	772.75	822.441	861.471	439.47	407.704	402.19
157313	CDCA2	cell division cycle associated 2	2034.2	2064.31	2040.93	1148.46	1227.33	1158.61	1235.84	1196.58	1365.72	2012.74	2015.7	2047.32
1718	DHCR24	24-dehydrocholesterol reductase	7979.9	7545.63	6869.73	5096.77	5058.85	5229.57	4952.75	4898.69	4816.76	7259.42	7524.17	7495.07
5993	RFX5	regulatory factor X5	1218.64	1346.7	1308.9	1961.2	2051.62	2178.64	2057.53	2174.08	2201.39	1315.14	1251.88	1236.71
219855	SLC37A2	solute carrier family 37 member 2	7.51668	7.7347	6.13682	106.291	98.8107	111.148	101.653	92.1314	96.722	10.6192	8.92783	10.3925
84885	ZDHHC12	zinc finger DHHC-type palmitoyltransferase 12	1734.47	1888.13	1728.83	1092.72	1038.81	1053.79	1090.89	1029.17	1078.13	1783.2	1675.46	1650.33
800	CALD1	caldesmon 1	4201.82	4083.92	4177.42	6026.17	6215.97	5994.94	5833.74	6041.35	6379.79	3970.75	4187.15	4243.26
3760	KCNJ3	potassium inwardly rectifying channel subfamily J member 3	76.1064	68.7529	75.3952	232.025	275.63	218.778	320.959	342.684	237.291	76.7847	59.5188	92.4932
10376	TUBA1B	tubulin alpha 1b	24257.3	24243.1	24071.2	16458.2	15690.1	16757.3	17040	16630.8	16375.7	25130.6	23874	22363.6
1728	NQO1	NAD(P)H quinone dehydrogenase 1	811.802	856.833	786.389	545.713	514.856	554.331	426.377	437.062	371.413	825.027	880.879	871.93
4211	MEIS1	Meis homeobox 1	138.119	137.506	129.75	330.539	365.34	351.03	378.375	351.672	367.544	120.895	109.118	129.906
4853	NOTCH2	notch receptor 2	672.743	721.906	716.254	1108.28	1127.22	1061.53	1208.54	1198.83	1225.15	699.231	702.322	720.2
55911	APOBR	apolipoprotein B receptor	72.3481	81.6441	71.0117	2.59246	2.60028	1.40693	0.94123	0	0	62.0812	77.3745	67.5512
5429	POLH	DNA polymerase eta	873.814	872.303	831.977	1519.18	1541.97	1532.85	1418.43	1443.77	1475.33	813.591	918.574	890.637
3070	HELLS	helicase, lymphoid specific	1419.71	1326.07	1465.82	658.485	708.577	691.507	847.107	755.028	802.148	1378.86	1353.06	1420.65
124359	CDYL2	chromodomain Y like 2	3861.69	4079.63	3886.36	2592.46	2635.39	2640.11	2561.09	2776.3	2615.36	3854.75	3887.57	4055.15
150864	FAM117B	family with sequence similarity 117 member B	504.557	519.944	537.41	947.544	1071.32	937.721	1056.06	972.997	972.379	502.368	530.71	571.587
9060	PAPSS2	3'-phosphoadenosine 5'-phosphosulfate synthase 2	140.938	128.912	120.106	396.646	413.445	370.727	346.373	361.784	384.309	122.529	142.845	108.082
8991	SELENBP1	selenium binding protein 1	9638.26	10659.3	9844.33	5585.45	5745.32	5838.07	6572.61	6122.24	6065.12	10490.9	9885.09	8952.09
57326	PBXIP1	PBX homeobox interacting protein 1	731.937	794.096	695.214	1380.48	1487.36	1466.73	1321.49	1350.51	1539.81	768.664	675.539	667.198
7586	ZKSCAN1	zinc finger with KRAB and SCAN domains 1	4117.26	4161.27	4349.25	5847.29	6188.67	5784.6	5985.28	6152.58	6513.91	4262.37	4161.36	4386.67
10572	SIVA1	SIVA1 apoptosis inducing factor	1806.82	1789.29	1784.94	1048.65	971.205	1064.34	1120.06	996.592	1071.68	1769.32	1806.4	1630.58
3817	KLK2	kallikrein related peptidase 2	474.49	537.992	466.398	156.844	156.017	163.204	175.069	179.769	141.859	523.606	416.632	369.973
694	BTG1	BTG anti-proliferation factor 1	1724.14	1685.31	1900.66	3101.88	3217.85	3026.31	2935.7	2989.78	3096.39	1719.49	1856	2068.11
354	KLK3	kallikrein related peptidase 3	240.534	292.2	265.637	72.5888	61.1066	58.3877	63.0624	60.6719	77.3776	278.549	211.292	231.753
590	BCHE	butyrylcholinesterase	301.607	235.479	327.881	547.009	536.958	582.47	672.98	687.615	637.076	280.182	279.739	304.5
3241	HPCAL1	hippocalcin like 1	601.334	652.293	571.601	1056.43	1062.21	1083.34	1130.42	1077.49	1069.1	593.039	611.06	558.077
479	ATP12A	ATPase H+/K+ transporting non-gastric alpha2 subunit	261.205	226.025	206.898	57.0341	54.6059	52.0565	56.4738	44.9421	68.3502	254.86	238.075	244.224
58480	RHOU	ras homolog family member U	5454.29	5707.35	5842.25	3672.22	3722.3	3878.91	3961.64	3817.83	3950.13	5550.55	5376.54	5708.6
157869	SBSPON	somatomedin B and thrombospondin type 1 domain containing	7.51668	1.71882	7.01351	93.3285	111.812	102.003	79.0633	93.2549	99.3013	8.16858	3.96792	6.2355
6578	SLCO2A1	solute carrier organic anion transporter family member 2A1	295.969	258.683	262.13	89.4398	96.2104	94.2645	70.5923	77.5252	82.5361	258.944	334.297	297.225
55643	BTBD2	BTB domain containing 2	2324.53	2389.16	2358.29	3464.82	3614.39	3448.39	3437.37	3381.9	3474.26	2357.45	2288.5	2222.95
57484	RNF150	ring finger protein 150	291.271	278.449	302.457	674.039	702.076	635.23	583.563	652.784	700.268	276.915	299.578	334.638
1832	DSP	desmoplakin	5258.86	5182.25	5061.12	7816.26	8275.4	7425.09	7549.61	7766	8302.62	5356.14	4978.75	4961.38
79789	CLMN	calmin	3511.23	3866.49	3705.76	2318.95	2494.97	2323.55	2426.49	2457.21	2388.39	3722.42	3739.77	3527.21
5087	PBX1	PBX homeobox 1	307.244	328.295	336.648	561.267	626.668	587.394	656.979	671.885	691.24	340.63	292.634	335.678
4052	LTBP1	latent transforming growth factor beta binding protein 1	455.699	451.191	515.493	762.183	773.584	777.33	986.409	835.924	969.8	516.254	490.038	492.604
653	BMP5	bone morphogenetic protein 5	1.87917	1.71882	1.75338	71.2926	76.7083	87.9333	71.5335	83.1429	65.771	1.63372	0.991981	4.157
78991	PCYOX1L	prenylcysteine oxidase 1 like	1491.12	1591.63	1469.33	959.21	908.798	913.803	890.404	907.831	889.843	1434.4	1554.43	1395.71
8243	SMC1A	structural maintenance of chromosomes 1A	13134.5	13481.6	12294.7	7878.48	7893.15	7706.47	8938.86	8945.73	9028.68	13176.7	12130.9	12176.9
3880	KRT19	keratin 19	2194.87	2463.93	2271.5	1351.97	1276.74	1327.44	1325.25	1271.86	1330.9	2495.5	2232.95	2043.16
5701	PSMC2	proteasome 26S subunit, ATPase 2	4799.4	4439.72	4548.26	3160.21	3089.13	3216.25	3193.59	3247.07	3097.68	4702.65	4668.26	4618.42
26137	ZBTB20	zinc finger and BTB domain containing 20	428.451	525.96	625.079	1182.16	1233.83	1060.83	1184.07	1113.44	1298.65	546.478	586.261	621.471
5984	RFC4	replication factor C subunit 4	1570.99	1509.13	1564.89	871.066	894.497	847.677	970.408	893.225	873.078	1574.09	1553.44	1715.8
51366	UBR5	ubiquitin protein ligase E3 component n-recognin 5	3958.47	4009.15	4168.65	5502.49	5754.42	5534.87	5542.9	6011.01	6047.06	4144.74	4171.28	4224.55
274	BIN1	bridging integrator 1	17.8521	11.1723	18.4105	112.772	119.613	123.107	110.124	131.456	128.963	13.0697	18.8476	16.628
26150	RIBC2	RIB43A domain with coiled-coils 2	357.982	399.626	353.305	103.698	87.1094	104.113	133.655	139.321	113.487	350.432	371.001	313.853
4287	ATXN3	ataxin 3	528.986	522.522	521.629	977.357	1038.81	1008.07	895.11	995.468	1049.76	525.24	561.461	578.862
533	ATP6V0B	ATPase H+ transporting V0 subunit b	5656.3	5801.89	5556.45	4287.93	4233.26	4650.62	3945.64	3976.26	3915.31	5576.69	5600.72	5508.02
5652	PRSS8	serine protease 8	351.405	324.857	317.361	751.813	764.483	733.715	633.448	697.727	742.825	361.051	356.121	307.618
51203	NUSAP1	nucleolar and spindle associated protein 1	4899	4556.6	4843.7	2952.81	2783.6	3008.02	3115.47	3147.07	3356.9	4745.13	4571.05	4631.93
55754	TMEM30A	transmembrane protein 30A	1963.73	1871.8	2147.01	3195.21	3212.65	3199.36	3261.36	3278.53	3443.3	1898.38	1935.35	2246.86
129642	MBOAT2	membrane bound O-acyltransferase domain containing 2	1224.28	1226.38	1288.73	768.664	744.981	748.488	738.866	692.109	744.115	1232.64	1259.82	1356.22
1843	DUSP1	dual specificity phosphatase 1	725.36	861.99	786.389	413.497	395.243	439.666	398.14	401.109	371.413	802.972	839.216	771.123
688	KLF5	Kruppel like factor 5	724.42	745.11	759.212	1138.09	1083.02	1143.13	1254.66	1210.07	1293.5	744.975	794.576	782.555
39	ACAT2	acetyl-CoA acetyltransferase 2	2321.71	1974.07	1798.09	1180.87	1101.22	1143.84	1155.83	1057.26	1003.33	2051.95	1960.15	1931.96
1869	E2F1	E2F transcription factor 1	2288.83	2304.94	2512.59	1088.83	1167.53	1074.19	1524.79	1357.25	1236.75	2363.17	2369.84	2451.59
10188	TNK2	tyrosine kinase non receptor 2	572.207	584.4	543.547	1084.94	995.908	1093.19	979.821	1053.89	1107.79	561.999	498.966	515.468
727	C5	complement C5	999.719	941.915	1079.2	1534.74	1565.37	1618.68	1738.45	1681.96	1610.74	1019.44	1042.57	1100.57
92558	BICDL1	BICD family like cargo adaptor 1	1798.37	1961.18	1685.87	1131.61	1148.02	1141.02	1094.65	1085.35	1023.96	1802.81	1699.26	1630.58
283131	NEAT1	nuclear paraspeckle assembly transcript 1	2563.19	2448.46	2915.86	5663.23	5148.56	5040.34	4476.49	4793.08	4713.59	2636	3061.25	3160.36
4329	ALDH6A1	aldehyde dehydrogenase 6 family member A1	3185.19	2809.42	3050	2243.77	2251.84	2176.52	1960.58	1892.06	1948.63	2874.52	3090.02	3075.14
5454	POU3F2	POU class 3 homeobox 2	188.857	164.148	154.297	362.944	354.938	363.692	458.379	386.502	425.577	160.921	144.829	155.887
7283	TUBG1	tubulin gamma 1	2261.58	2357.37	2132.98	1319.56	1346.95	1428.04	1406.2	1399.95	1443.09	2240.64	2183.35	2073.3
4171	MCM2	minichromosome maintenance complex component 2	6376.96	6433.55	5988.66	3423.34	3381.67	3207.1	4367.31	4169.51	3862.43	6164.01	5925.1	5767.83
1975	EIF4B	eukaryotic translation initiation factor 4B	9381.76	8767.71	8295.22	13970.8	14334.1	13900.5	12854.4	12723.1	13441.8	9116.14	8981.39	8376.35
3159	HMGA1	high mobility group AT-hook 1	729.118	751.985	708.364	1350.67	1461.36	1525.82	1254.66	1262.87	1381.19	669.824	770.769	731.632
9735	KNTC1	kinetochore associated 1	4809.74	4549.72	5197.01	2518.57	2693.89	2554.99	3126.77	3130.22	3056.42	4785.97	4921.22	5330.31
90874	ZNF697	zinc finger protein 697	118.388	137.506	131.503	382.388	400.443	421.376	325.666	337.066	412.681	115.994	127.966	133.024
2810	SFN	stratifin	8995.59	10042.2	8953.62	6120.8	5832.43	6100.46	6083.17	5499.79	6004.5	9560.51	9067.69	8335.82
84552	PARD6G	par-6 family cell polarity regulator gamma	158.79	175.32	182.351	400.535	390.042	408.714	405.67	398.861	430.735	194.412	174.589	178.751
55859	BEX1	brain expressed X-linked 1	2556.61	2384.87	2281.14	1668.25	1510.76	1694.65	1440.08	1484.21	1450.83	2475.08	2474	2226.07
1969	EPHA2	EPH receptor A2	630.462	638.543	574.231	1195.12	1146.72	1233.88	1054.18	1081.98	1213.54	582.42	615.028	638.099
11163	NUDT4	nudix hydrolase 4	647.374	625.651	654.886	1012.36	1028.41	1028.47	1114.42	1143.78	1054.91	606.926	626.932	667.198
256302	NATD1	N-acetyltransferase domain containing 1	114.629	147.819	156.927	381.091	418.645	365.802	369.903	371.896	460.397	153.569	130.941	125.749
8473	OGT	O-linked N-acetylglucosamine (GlcNAc) transferase	2591.38	2599.72	2728.25	4312.56	4274.86	4083.62	3754.57	4216.7	4068.77	2723.41	2864.84	2930.68
1512	CTSH	cathepsin H	1755.14	1736.01	1687.62	1205.49	1297.54	1295.08	1122.89	1058.39	1106.5	1665.57	1714.14	1672.15
90993	CREB3L1	cAMP responsive element binding protein 3 like 1	162.548	171.023	175.338	49.2567	52.0056	45.7253	40.4729	26.9653	37.3992	166.639	155.741	168.358
5802	PTPRS	protein tyrosine phosphatase receptor type S	604.153	585.259	571.601	935.878	1015.41	959.528	982.644	1038.16	1129.71	614.277	587.253	603.804
51499	TRIAP1	TP53 regulated inhibitor of apoptosis 1	1325.75	1199.74	1270.32	2044.15	2101.03	2132.91	2078.24	1967.34	1935.73	1261.23	1229.06	1326.08
5064	PALM	paralemmin	270.601	344.624	367.332	620.894	644.87	649.299	718.159	673.008	693.819	288.351	304.538	303.461
2770	GNAI1	G protein subunit alpha i1	317.58	291.34	320.868	622.19	646.17	632.416	592.975	621.325	708.005	315.307	325.37	342.952
644844	PHGR1	proline, histidine and glycine rich 1	146.575	122.036	128.873	15.5548	15.6017	16.1797	18.8246	25.8417	11.6066	126.613	140.861	136.142
9792	SERTAD2	SERTA domain containing 2	1520.25	1468.73	1564.01	2193.22	2380.56	2300.33	2378.49	2326.88	2665.66	1532.43	1461.19	1599.4
64798	DEPTOR	DEP domain containing MTOR interacting protein	316.64	354.077	330.511	649.411	624.068	683.066	660.744	674.132	697.688	289.985	350.169	327.364
10106	CTDSP2	CTD small phosphatase 2	1984.4	2011.02	2074.24	2798.56	3111.24	2970.03	3020.41	3039.21	3167.32	2091.16	1921.47	1974.57
41	ASIC1	acid sensing ion channel subunit 1	373.955	330.873	378.729	693.483	687.774	713.315	701.216	721.321	710.585	370.037	325.37	387.64
80034	CSRNP3	cysteine and serine rich nuclear protein 3	140.938	154.694	171.831	322.761	462.85	364.396	425.436	428.074	488.769	168.273	128.957	154.848
24137	KIF4A	kinesin family member 4A	2423.19	2400.34	2217.14	1507.51	1535.47	1471.65	1519.15	1492.08	1556.58	2319.06	2179.38	2307.13
6574	SLC20A1	solute carrier family 20 member 1	1188.58	1259.9	1201.06	505.529	581.163	501.571	658.861	712.333	535.195	1154.22	1115.98	1141.1
858	CAV2	caveolin 2	31.0063	25.7823	35.0675	114.068	135.215	130.845	159.068	148.309	170.231	31.8575	23.8075	18.7065
27250	PDCD4	programmed cell death 4	1363.34	1388.81	1449.17	2207.48	2195.94	2229.99	2091.41	2101.04	2192.37	1389.48	1408.61	1493.4
3301	DNAJA1	DnaJ heat shock protein family (Hsp40) member A1	9107.4	8551.14	8748.47	6368.38	6166.57	6483.85	6534.02	6307.63	6136.05	8740.38	8684.79	8412.72
824	CAPN2	calpain 2	1012.87	929.883	952.96	1663.06	1746.09	1629.93	1525.73	1614.55	1542.39	930.402	983.053	1005.99
3615	IMPDH2	inosine monophosphate dehydrogenase 2	6605.28	6549.57	6219.23	9947.26	9951.28	10043.4	8888.98	8739	9066.08	6653.31	6791.1	6321.75
55084	SOBP	sine oculis binding protein homolog	108.052	103.129	101.696	302.021	276.93	293.345	332.254	317.966	282.428	85.7701	121.022	127.828
160851	DGKH	diacylglycerol kinase eta	412.478	486.427	511.986	876.251	962.104	906.065	936.524	919.067	962.062	461.525	504.918	579.901
9928	KIF14	kinesin family member 14	1503.34	1474.75	1642.04	843.845	816.488	797.731	904.522	881.989	932.4	1517.72	1446.31	1658.64
23245	ASTN2	astrotactin 2	94.8981	109.145	99.9425	326.65	344.537	349.623	273.898	295.495	283.718	111.91	93.2462	106.003
5754	PTK7	protein tyrosine kinase 7 (inactive)	124.025	117.739	115.723	298.133	289.931	277.166	309.665	324.707	363.675	139.683	123.006	100.807
5991	RFX3	regulatory factor X3	484.826	502.756	552.314	935.878	979.006	932.093	928.053	952.773	934.98	506.452	595.188	569.509
22919	MAPRE1	microtubule associated protein RP/EB family member 1	3785.59	3699.77	3660.17	2493.95	2480.67	2590.16	2669.33	2670.69	2532.83	3672.6	3663.38	3669.59
54626	HES2	hes family bHLH transcription factor 2	26.3084	31.7982	33.3142	156.844	179.419	193.453	135.537	153.927	176.679	37.5755	28.7674	30.1382
143686	SESN3	sestrin 3	824.956	945.352	1053.78	1847.13	2081.53	2116.03	2143.18	2301.04	2749.49	962.259	939.406	1036.13
153222	CREBRF	CREB3 regulatory factor	243.353	215.712	261.253	615.709	599.365	593.022	495.087	546.047	602.256	219.735	270.811	268.126
54541	DDIT4	DNA damage inducible transcript 4	1540.92	1206.61	1377.28	4531.62	4663.6	4362.9	3005.35	3174.04	3543.9	1493.22	1802.43	1566.15
114915	EPB41L4A-AS1	EPB41L4A antisense RNA 1	355.163	372.985	369.962	784.219	776.184	854.008	711.57	697.727	673.185	398.627	372.985	381.405
124220	ZG16B	zymogen granule protein 16B	383.351	396.189	351.552	160.732	189.821	180.087	157.185	150.556	143.149	387.191	394.808	357.502
338761	C1QL4	complement C1q like 4	664.287	710.733	692.584	307.206	321.135	347.512	341.667	341.56	376.571	700.864	673.555	651.609
80319	CXXC4	CXXC finger protein 4	195.434	183.055	231.446	471.828	510.955	444.591	477.204	471.892	469.424	220.552	260.891	222.399
7803	PTP4A1	protein tyrosine phosphatase 4A1	7574	7076.39	7487.79	11596.1	12001.6	11546.7	11294.8	11234.4	11016	7164.66	8120.35	8542.63
1465	CSRP1	cysteine and glycine rich protein 1	3653.11	3815.79	3471.69	2535.42	2507.97	2483.24	2552.62	2540.35	2420.63	3560.69	3551.29	3429.52
10592	SMC2	structural maintenance of chromosomes 2	4560.75	4187.05	4550.01	2771.34	2701.69	2702.01	3052.41	2929.1	3057.71	4460.05	4395.47	4781.59
51028	VPS36	vacuolar protein sorting 36 homolog	2852.58	2794.81	2806.28	2026.01	1906.01	2014.73	1968.11	1974.08	1875.12	2840.22	2732.91	2811.17
1356	CP	ceruloplasmin	74.2272	48.127	57.8614	252.765	221.024	234.254	239.072	252.8	181.837	64.5318	67.4547	63.3942
2175	FANCA	FA complementation group A	1506.15	1526.31	1438.65	795.885	799.587	768.889	950.642	958.391	883.395	1517.72	1458.21	1502.75
9126	SMC3	structural maintenance of chromosomes 3	4413.23	4188.77	4466.73	2806.34	2855.11	2744.93	3086.29	3021.23	2986.78	4387.35	4406.38	4720.27
4967	OGDH	oxoglutarate dehydrogenase	6907.83	7256.87	6163.12	4274.96	4273.56	4601.37	4460.49	4358.26	4329.28	6773.39	6508.38	6242.77
993	CDC25A	cell division cycle 25A	997.839	1091.45	1053.78	489.975	438.147	499.461	618.388	585.371	521.009	1074.17	1021.74	997.679
64785	GINS3	GINS complex subunit 3	1045.76	1140.44	1081.83	565.156	570.762	495.944	651.331	610.089	586.78	1087.24	1080.27	1060.03
10410	IFITM3	interferon induced transmembrane protein 3	347.646	374.703	389.25	719.407	653.971	700.652	704.981	699.974	702.847	380.656	407.704	368.934
84913	ATOH8	atonal bHLH transcription factor 8	5676.03	5538.05	5548.56	4184.23	4303.47	4108.95	4080.23	4053.78	3743.79	5396.98	5528.31	5244.05
11197	WIF1	WNT inhibitory factor 1	79.8647	69.6123	71.8884	215.174	250.927	227.923	229.66	259.541	224.395	78.4184	98.2061	92.4932
56901	NDUFA4L2	NDUFA4 mitochondrial complex associated like 2	727.239	465.801	607.545	2270.99	2231.04	2023.17	1970.94	1950.49	2250.4	803.789	690.419	648.492
84838	ZNF496	zinc finger protein 496	633.28	662.606	681.187	1105.68	1148.02	1096	1073	1099.96	1191.62	651.853	648.755	604.843
27165	GLS2	glutaminase 2	501.738	557.758	563.71	924.212	984.206	1025.65	977.938	947.155	987.854	574.251	515.83	505.075
5792	PTPRF	protein tyrosine phosphatase receptor type F	8825.52	8718.73	8140.05	11703.7	12157.6	11904.8	11936.7	11723.2	12544.2	8778.78	8348.51	8124.85
2065	ERBB3	erb-b2 receptor tyrosine kinase 3	4676.31	4654.57	4581.57	5953.58	6243.28	6052.62	6134	6333.47	6493.27	4717.36	4621.64	4531.13
4512	COX1	cytochrome c oxidase subunit I	113733	97296.5	107122	182772	177716	174472	166465	162631	165954	108658	128648	122902
7112	TMPO	thymopoietin	13258.5	13712.8	14132.2	8984.17	9030.78	8945.28	10318.7	10408.6	10155.8	13828.6	13238	13842.8
285513	GPRIN3	GPRIN family member 3	39.4626	42.1112	51.7246	133.512	178.119	161.094	172.245	174.151	223.105	45.7441	49.599	49.884
6286	S100P	S100 calcium binding protein P	459.457	342.905	323.498	182.768	143.015	162.501	98.8292	110.108	113.487	341.447	500.95	355.423
27127	SMC1B	structural maintenance of chromosomes 1B	291.271	286.184	270.897	88.1436	100.111	90.7471	108.241	87.6372	98.0117	272.831	301.562	271.244
2852	GPER1	G protein-coupled estrogen receptor 1	139.998	176.179	171.831	29.8133	13.0014	18.9936	32.9431	22.4711	36.1096	184.61	150.781	148.613
3399	ID3	inhibitor of DNA binding 3, HLH protein	8245.8	9608.22	8144.43	5065.66	4768.92	5517.29	5195.59	5199.8	5090.16	8949.5	8159.04	7549.11
1033	CDKN3	cyclin dependent kinase inhibitor 3	1428.17	1216.93	1337.83	807.551	778.784	873.002	705.923	776.375	796.99	1315.96	1302.47	1353.1
57282	SLC4A10	solute carrier family 4 member 10	315.701	248.37	284.047	536.639	559.06	572.622	580.739	562.9	594.518	289.168	302.554	311.775
51435	SCARA3	scavenger receptor class A member 3	713.145	847.38	782.883	303.318	319.835	327.815	426.377	380.885	349.489	765.396	695.378	683.826
81624	DIAPH3	diaphanous related formin 3	2211.78	2111.57	2203.99	1278.08	1266.34	1292.97	1402.43	1420.17	1507.57	2172.03	2223.03	2345.59
27134	TJP3	tight junction protein 3	1126.56	1173.1	1027.48	1755.09	1790.29	1935.94	1795.87	1751.62	1998.92	1130.53	1139.79	1070.43
1955	MEGF9	multiple EGF like domains 9	1064.55	1088.87	1154.6	1600.84	1713.59	1647.52	1665.98	1794.31	1902.2	1087.24	1137.8	1196.18
6427	SRSF2	serine and arginine rich splicing factor 2	5847.98	6275.42	6374.4	3695.55	3637.79	3424.47	4313.66	4166.14	3685.75	6199.14	6062.99	6212.63
23478	SEC11A	SEC11 homolog A, signal peptidase complex subunit	9672.09	8753.96	8723.92	7065.75	6751.63	7309.01	6267.65	6162.69	6506.17	9015.67	9243.28	9050.82
1627	DBN1	drebrin 1	1819.98	1896.72	1776.17	2628.75	2717.29	2677.39	2688.15	2693.16	2870.71	1855.09	1779.61	1653.45
219790	RTKN2	rhotekin 2	1218.64	1239.27	1382.54	676.632	700.776	651.41	735.101	719.074	757.011	1213.03	1274.7	1396.75
7884	SLBP	stem-loop binding protein	4141.69	4060.72	4473.74	2620.98	2543.08	2605.64	2975.23	2758.32	2862.97	4116.15	4370.67	4458.38
79172	CENPO	centromere protein O	1290.99	1431.78	1321.17	632.56	691.675	700.652	793.457	764.016	844.706	1306.16	1319.33	1211.76
6223	RPS19	ribosomal protein S19	13297	11744.7	11863.3	21439.6	20928.4	23217.9	18634.5	18289.2	18854.3	12506.9	13446.3	11971.1
9289	ADGRG1	adhesion G protein-coupled receptor G1	273.419	281.028	276.157	480.901	523.957	521.972	576.974	524.699	573.884	276.915	246.011	254.616
51447	IP6K2	inositol hexakisphosphate kinase 2	1386.83	1514.28	1449.17	2305.99	2318.15	2452.28	2225.07	2137	2398.71	1537.33	1432.42	1462.22
57161	PELI2	pellino E3 ubiquitin protein ligase family member 2	94.8981	108.286	112.216	283.874	306.833	286.311	258.838	298.865	312.09	98.8399	105.15	110.16
4000	LMNA	lamin A/C	8735.32	9358.99	8460.92	13033.6	12711.5	13099.9	12428	12499.5	13089.7	9066.31	8381.24	8188.25
7398	USP1	ubiquitin specific peptidase 1	2598.89	2538.7	2794.88	1612.51	1535.47	1505.42	1704.57	1721.28	1737.13	2598.43	2660.49	2902.62
56034	PDGFC	platelet derived growth factor C	186.038	152.975	170.078	372.018	351.038	400.976	404.729	386.502	410.101	153.569	159.709	184.986
55531	ELMOD1	ELMO domain containing 1	38.523	42.1112	42.9577	139.993	167.718	197.674	164.715	199.992	176.679	36.7586	35.7113	22.8635
81566	CSRNP2	cysteine and serine rich nuclear protein 2	5578.32	5539.77	5851.89	7286.11	7614.92	7947.76	7829.15	7806.45	7977.63	5547.29	5541.2	5864.48
11073	TOPBP1	DNA topoisomerase II binding protein 1	2653.39	2591.13	2843.1	1686.39	1661.58	1531.45	1719.63	1812.29	1631.38	2569.84	2615.85	2814.29
359948	IRF2BP2	interferon regulatory factor 2 binding protein 2	2617.68	2734.65	2813.29	3912.02	4009.63	3825.45	3907.05	3751.54	3955.29	2711.97	2869.8	2851.7
5985	RFC5	replication factor C subunit 5	2176.08	2080.63	2254.84	1223.64	1319.64	1292.97	1423.14	1442.64	1457.28	2194.08	2306.35	2334.15
57102	C12orf4	chromosome 12 open reading frame 4	1274.08	1100.91	1197.56	633.856	627.968	617.643	711.57	653.908	617.731	1106.03	1241.96	1283.47
2491	CENPI	centromere protein I	415.297	422.83	458.508	152.955	165.118	164.611	204.247	197.745	175.389	402.711	417.624	422.974
91523	PCED1B	PC-esterase domain containing 1B	176.642	174.461	209.528	439.422	475.851	430.521	435.79	441.556	390.757	193.595	174.589	187.065
51334	PRR16	proline rich 16	158.79	182.195	173.584	360.352	345.837	379.872	416.024	405.603	376.571	182.159	193.436	153.809
80144	FRAS1	Fraser extracellular matrix complex subunit 1	1500.52	1417.17	1433.39	2142.67	2271.35	2056.23	2115.89	2249.35	2187.21	1475.25	1520.71	1508.99
10721	POLQ	DNA polymerase theta	1260.92	1240.13	1374.65	697.371	705.976	694.321	818.87	768.51	759.59	1315.96	1277.67	1391.55
2049	EPHB3	EPH receptor B3	633.28	658.309	604.915	325.354	326.335	320.781	315.312	335.942	340.462	598.757	553.525	593.411
11118	BTN3A2	butyrophilin subfamily 3 member A2	222.682	241.495	229.692	451.088	435.547	474.136	466.85	479.757	501.665	223.002	229.148	204.732
7071	KLF10	Kruppel like factor 10	692.474	784.643	913.509	992.912	1062.21	1122.03	1419.38	1532.53	1744.87	847.082	734.066	788.79
80221	ACSF2	acyl-CoA synthetase family member 2	124.025	134.068	148.16	314.984	319.835	359.471	308.723	348.302	384.309	135.598	130.941	138.22
2730	GCLM	glutamate-cysteine ligase modifier subunit	1116.23	1236.69	1198.43	680.52	650.07	664.072	720.982	715.703	633.207	1153.4	1180.46	1285.55
3801	KIFC3	kinesin family member C3	47.9188	47.2676	49.9712	176.287	187.22	178.68	169.421	204.487	201.182	58.8138	30.7514	37.413
1141	CHRNB2	cholinergic receptor nicotinic beta 2 subunit	926.431	959.962	907.372	469.235	531.758	489.613	560.973	515.711	462.976	907.53	960.237	865.695
8934	RAB29	RAB29, member RAS oncogene family	1154.75	1085.44	1224.73	1713.62	1731.79	1790.32	1737.51	1772.97	1909.94	1155.85	1199.3	1167.08
5063	PAK3	p21 (RAC1) activated kinase 3	108.992	122.896	125.366	246.284	348.438	339.774	332.254	314.595	349.489	115.994	111.102	128.867
93145	OLFM2	olfactomedin 2	62.9522	46.4082	57.8614	195.731	188.52	212.447	192.011	185.386	223.105	64.5318	54.5589	45.727
23216	TBC1D1	TBC1 domain family member 1	896.364	904.96	948.577	1316.97	1369.05	1429.44	1420.32	1422.42	1437.93	928.768	939.406	957.149
83990	BRIP1	BRCA1 interacting protein C-terminal helicase 1	1089.92	1057.94	1236.13	497.752	444.648	434.039	616.506	623.572	570.015	1030.88	1083.24	1232.55
2318	FLNC	filamin C	1693.13	1854.61	1684.12	2452.47	2700.39	2553.58	2581.79	2602.15	2688.87	1787.29	1671.49	1722.04
10409	BASP1	brain abundant membrane attached signal protein 1	734.756	866.287	905.619	347.389	358.839	393.941	407.553	423.58	466.845	835.646	791.601	816.85
51299	NRN1	neuritin 1	668.045	576.665	630.339	1316.97	1463.96	1331.66	1035.35	1185.35	1311.55	665.74	733.074	630.824
8745	ADAM23	ADAM metallopeptidase domain 23	63.8918	91.0976	99.0658	221.655	232.725	232.847	255.073	246.058	256.636	89.0376	97.2141	88.3362
89944	GLB1L2	galactosidase beta 1 like 2	715.024	691.826	654.886	370.722	345.837	336.257	365.197	370.773	355.937	697.597	668.595	616.275
116835	HSPA12B	heat shock protein family A (Hsp70) member 12B	7.51668	21.4853	12.2736	101.106	98.8107	123.107	105.418	96.6256	110.908	13.0697	11.9038	11.4317
7422	VEGFA	vascular endothelial growth factor A	1737.29	1687.88	1716.56	3813.51	3587.09	3494.82	2521.56	2943.71	3332.4	1790.55	1909.56	1895.59
5998	RGS3	regulator of G protein signaling 3	1646.15	1756.64	1513.16	919.027	954.303	918.727	985.468	959.515	1025.25	1756.25	1550.47	1586.93
55818	KDM3A	lysine demethylase 3A	1074.89	922.148	1137.94	2011.75	2050.32	1920.46	1670.68	1834.76	2050.51	1153.4	1104.07	1211.76
79174	CRELD2	cysteine rich with EGF like domains 2	3003.85	3079.27	2664.26	1957.31	1717.49	1904.99	1850.46	1725.78	1706.18	2918.63	2868.81	2534.73
148327	CREB3L4	cAMP responsive element binding protein 3 like 4	2038.9	2165.72	2040.05	1221.05	1326.14	1221.92	1377.02	1351.63	1249.65	2074	2137.72	1904.94
10518	CIB2	calcium and integrin binding family member 2	188.857	183.055	201.638	429.052	435.547	464.991	396.258	422.456	493.927	197.68	162.685	191.222
9894	TELO2	telomere maintenance 2	1477.97	1453.26	1359.74	793.292	765.783	814.614	889.462	866.26	729.929	1442.57	1384.8	1264.77
90427	BMF	Bcl2 modifying factor	466.974	494.162	518.999	771.257	777.484	789.993	838.636	852.777	928.532	492.566	482.103	432.328
4316	MMP7	matrix metallopeptidase 7	0.939585	0	1.75338	63.5152	50.7055	64.7189	53.6501	52.807	55.454	0	0	1.03925
9802	DAZAP2	DAZ associated protein 2	14941.3	14367.6	15060.6	11174.8	11504.9	11894.9	11304.2	10932.2	11245.5	14745.1	15407.4	15033.8
768211	RELL1	RELT like 1	594.757	608.463	555.82	276.097	323.735	313.746	287.075	274.147	323.696	590.589	644.787	644.335
8497	PPFIA4	PTPRF interacting protein alpha 4	34.7646	28.3606	42.081	254.061	163.818	141.397	155.303	173.027	219.237	52.2789	52.575	49.884
1389	CREBL2	cAMP responsive element binding protein like 2	3159.82	3038.88	3176.24	2137.48	2247.94	2296.11	2212.83	2163.96	2205.26	3050.15	3128.71	3261.16
22848	AAK1	AP2 associated kinase 1	3242.51	3317.33	3219.2	2259.33	2489.77	2224.36	2235.42	2250.48	2131.75	3197.18	3472.92	3459.66
8531	YBX3	Y-box binding protein 3	7107.02	6923.42	7879.67	11148.9	10947.2	11247	10696.1	10427.7	10528.5	7008.64	7160.12	7786.06
7328	UBE2H	ubiquitin conjugating enzyme E2 H	6436.16	6498.87	6746.99	9209.71	9436.42	9847.12	8801.44	9078.31	9540.66	6288.99	6649.25	6792.53
8458	TTF2	transcription termination factor 2	2407.22	2412.37	2429.3	1507.51	1677.18	1585.61	1596.33	1711.17	1586.24	2373.79	2274.61	2221.92
253827	MSRB3	methionine sulfoxide reductase B3	51.6772	57.5806	50.8479	181.472	161.217	190.639	175.069	185.386	197.313	50.6452	48.6071	55.0802
5296	PIK3R2	phosphoinositide-3-kinase regulatory subunit 2	2203.33	2265.41	2209.25	3038.36	2970.82	3084.7	3246.3	3052.69	3119.61	2185.91	2051.42	2092.01
10682	EBP	EBP cholestenol delta-isomerase	2765.2	2632.38	2452.97	1778.43	1765.59	1840.97	1825.05	1624.66	1691.99	2595.98	2641.64	2490.04
6136	RPL12	ribosomal protein L12	7147.42	5906.73	6229.75	11187.8	11191.6	11631.8	9914.92	9662.56	9962.37	6500.56	7334.7	6940.11
3337	DNAJB1	DnaJ heat shock protein family (Hsp40) member B1	2353.66	2475.96	2387.22	1781.02	1781.19	1827.61	1687.63	1705.55	1690.7	2367.26	2322.23	2350.78
576	ADGRB2	adhesion G protein-coupled receptor B2	1107.77	1174.82	1097.61	537.935	535.658	534.634	543.09	578.63	708.005	1115.83	1082.25	943.638
23087	TRIM35	tripartite motif containing 35	2390.3	2744.96	2510.83	1594.36	1639.48	1527.23	1649.04	1602.19	1693.28	2622.93	2446.22	2375.72
55159	RFWD3	ring finger and WD repeat domain 3	2815	2896.22	2915.86	1733.06	1882.6	1791.73	2014.23	2039.25	2001.5	2939.06	2930.31	2765.44
6118	RPA2	replication protein A2	1899.84	1795.31	1875.24	1162.72	1094.72	1122.73	1289.49	1203.33	1127.13	1938.4	1864.92	1824.92
10758	TRAF3IP2	TRAF3 interacting protein 2	467.913	455.488	428.701	797.181	881.495	840.642	816.047	758.399	856.312	503.185	483.095	433.367
4292	MLH1	mutL homolog 1	2421.31	2378.85	2358.29	1713.62	1662.88	1722.09	1702.69	1708.92	1640.41	2333.76	2304.37	2325.84
9518	GDF15	growth differentiation factor 15	4149.21	4444.88	3703.13	9444.33	9468.92	9659.3	6350.48	6282.91	6695.74	3982.18	4715.88	4441.75
6142	RPL18A	ribosomal protein L18a	4479	4213.69	4084.49	7092.97	6677.52	7403.98	6217.77	6018.88	6243.08	4283.61	4652.39	4269.24
6876	TAGLN	transgelin	78.9251	87.66	78.9019	281.282	254.828	225.109	226.836	256.17	237.291	90.6713	77.3745	93.5324
10103	TSPAN1	tetraspanin 1	2465.47	2396.04	2336.37	1661.77	1609.57	1691.13	1489.03	1511.18	1569.48	2463.64	2459.12	2072.26
3685	ITGAV	integrin subunit alpha V	9214.51	9255.86	10202	6037.84	6180.87	5921.08	6809.8	6697.5	6791.18	9754.11	9576.58	10489.1
56992	KIF15	kinesin family member 15	1145.35	1113.8	1246.65	683.113	656.571	651.41	703.099	716.827	701.557	1110.93	1168.55	1238.79
79626	TNFAIP8L2	TNF alpha induced protein 8 like 2	0	0	1.75338	45.368	72.8079	49.9461	51.7677	53.9306	52.8747	0	0.991981	1.03925
5213	PFKM	phosphofructokinase, muscle	5780.33	5827.67	5468.78	8101.43	8424.91	8703.99	7736.91	7705.33	7848.67	5710.66	5720.75	5394.74
55790	CSGALNACT1	chondroitin sulfate N-acetylgalactosaminyltransferase 1	244.292	199.383	220.925	63.5152	46.8051	62.6085	50.8264	58.4248	82.5361	218.918	255.931	206.811
122769	LRR1	leucine rich repeat protein 1	928.31	859.411	901.235	480.901	390.042	481.874	528.971	501.105	484.9	894.46	908.654	927.01
4430	MYO1B	myosin IB	595.697	556.899	550.56	863.289	842.491	908.175	908.287	994.345	1012.36	544.845	608.084	588.215
11185	INMT	indolethylamine N-methyltransferase	22.55	21.4853	38.5743	123.142	161.217	137.176	123.301	139.321	154.755	25.3226	18.8476	29.099
57224	NHSL1	NHS like 1	934.887	901.523	869.675	1412.89	1388.55	1311.96	1409.02	1435.9	1385.06	935.303	841.2	897.911
3339	HSPG2	heparan sulfate proteoglycan 2	39.4626	26.6418	29.8074	136.104	152.116	145.618	134.596	133.703	163.783	41.6598	27.7755	27.0205
54478	PIMREG	PICALM interacting mitotic regulator	1291.93	1277.09	1157.23	715.519	720.278	739.343	685.216	712.333	796.99	1283.28	1187.4	1114.08
25859	PART1	prostate androgen-regulated transcript 1	403.082	306.81	292.814	147.77	128.714	128.031	127.066	128.085	104.46	326.743	356.121	387.64
10036	CHAF1A	chromatin assembly factor 1 subunit A	2225.88	2440.73	2057.59	1217.16	1259.84	1134.69	1463.61	1348.26	1400.54	2269.23	2213.11	2111.75
84168	ANTXR1	ANTXR cell adhesion molecule 1	199.192	225.166	204.268	378.499	379.641	333.443	429.201	462.904	496.506	212.383	167.645	186.026
29127	RACGAP1	Rac GTPase activating protein 1	4446.12	4102.83	4563.16	2873.74	2812.2	2986.92	2869.81	2931.35	3217.62	4316.28	4331.98	4321.2
124739	USP43	ubiquitin specific peptidase 43	527.107	580.962	504.972	202.212	287.331	254.655	240.955	233.699	279.849	567.717	565.429	527.939
201255	LRRC45	leucine rich repeat containing 45	1076.76	1067.39	941.563	558.675	516.156	523.379	633.448	594.36	535.195	1036.59	1020.75	965.463
55755	CDK5RAP2	CDK5 regulatory subunit associated protein 2	3025.46	2995.05	2757.18	1937.86	1985.31	1821.98	1956.82	2072.96	1988.61	2883.51	2881.7	2795.58
4854	NOTCH3	notch receptor 3	1965.61	2085.79	2057.59	2646.9	2701.69	2802.61	2994.05	2845.96	3212.46	2127.92	1940.31	2002.63
94239	H2AZ2	H2A.Z variant histone 2	7086.35	7182.96	7269.5	5047.52	5116.05	4994.61	5556.08	5491.93	5613.75	7188.35	7051	7223.82
55165	CEP55	centrosomal protein 55	1802.12	1597.65	1763.02	1123.83	1053.11	1050.98	970.408	1083.11	1147.77	1757.06	1696.29	1820.76
57186	RALGAPA2	Ral GTPase activating protein catalytic subunit alpha 2	296.909	266.418	289.307	536.639	572.062	497.351	518.618	559.53	608.704	276.915	272.795	285.794
51306	FAM13B	family with sequence similarity 13 member B	992.202	993.48	1102	499.048	501.854	474.136	623.094	606.719	539.064	1032.51	935.438	1063.15
23265	EXOC7	exocyst complex component 7	3829.75	4052.98	3560.23	2619.68	2695.19	2658.4	2735.21	2528	2428.37	3853.94	3698.1	3614.51
10808	HSPH1	heat shock protein family H (Hsp110) member 1	3002.91	3038.02	3100.85	2162.11	2212.84	2253.91	2177.07	2276.32	2126.6	3005.22	3066.21	3092.81
57664	PLEKHA4	pleckstrin homology domain containing A4	282.815	304.232	307.718	645.522	591.564	653.52	569.444	542.676	643.524	307.956	288.666	261.891
4646	MYO6	myosin VI	4883.96	4890.05	5097.07	6278.94	6635.92	6245.37	6541.55	6762.67	6758.94	5057.17	5191.03	5373.96
1841	DTYMK	deoxythymidylate kinase	1720.38	1705.07	1510.53	1025.32	942.602	1002.44	1092.77	961.762	971.089	1649.24	1605.02	1517.3
2729	GCLC	glutamate-cysteine ligase catalytic subunit	2382.79	2252.52	2443.33	1552.88	1630.38	1582.1	1616.09	1619.04	1508.86	2396.66	2357.94	2603.32
29960	MRM2	mitochondrial rRNA methyltransferase 2	2447.62	2445.03	2225.91	1629.36	1488.66	1571.54	1627.39	1605.56	1538.53	2358.27	2232.95	2225.03
145567	TTC7B	tetratricopeptide repeat domain 7B	191.675	202.821	230.569	443.31	466.751	469.915	479.086	403.356	462.976	217.284	212.284	255.655
11151	CORO1A	coronin 1A	202.95	220.009	181.474	42.7756	52.0056	47.8357	63.0624	47.1892	72.2191	212.383	206.332	195.379
5033	P4HA1	prolyl 4-hydroxylase subunit alpha 1	1291.93	1069.97	1342.21	2597.64	2583.38	2457.91	1963.41	2126.89	2568.94	1324.13	1329.25	1319.85
23589	CARHSP1	calcium regulated heat stable protein 1	1237.43	1313.18	1325.55	697.371	698.176	725.274	819.811	757.275	830.52	1295.54	1194.34	1148.37
23608	MKRN1	makorin ring finger protein 1	2605.47	2500.89	2540.64	3734.44	3779.51	3895.09	3459.02	3530.2	3817.3	2611.5	2577.17	2456.79
6428	SRSF3	serine and arginine rich splicing factor 3	8683.65	7947.84	8544.2	5980.8	5411.19	5619.99	6136.82	5969.44	5520.89	8560.68	8917.91	8669.42
8507	ENC1	ectodermal-neural cortex 1	795.829	831.051	805.676	1204.2	1262.44	1249.36	1231.13	1242.65	1256.1	771.931	762.833	747.22
29760	BLNK	B cell linker	68.5897	66.1747	69.2584	257.95	241.826	207.523	189.187	208.981	228.264	73.5173	67.4547	66.512
56994	CHPT1	choline phosphotransferase 1	4217.8	4388.15	4941.01	6772.8	6515	6673.08	7089.35	6743.57	6599.02	4246.03	4198.06	4760.8
55973	BCAP29	B cell receptor associated protein 29	1853.8	1703.35	1880.5	1034.39	1075.22	1104.44	1210.42	1239.28	1119.4	1881.22	1929.4	1947.55
4942	OAT	ornithine aminotransferase	4292.02	3692.03	3830.25	2812.82	2873.31	3087.51	2465.08	2528	2608.92	3819.63	4181.2	4403.3
2260	FGFR1	fibroblast growth factor receptor 1	507.376	515.647	453.248	242.395	219.724	216.668	222.13	252.8	251.477	499.917	463.255	465.584
81031	SLC2A10	solute carrier family 2 member 10	400.263	367.828	430.454	149.066	192.421	176.57	174.128	193.251	159.914	423.133	377.945	412.582
54808	DYM	dymeclin	1506.15	1365.6	1505.27	2359.14	2379.26	2326.36	2162.95	2223.51	2304.56	1417.25	1532.61	1657.6
10724	OGA	O-GlcNAcase	3264.12	3328.5	3594.42	4977.52	5099.15	4846.88	4692.03	5033.52	4805.15	3318.08	3402.49	3638.41
85444	LRRCC1	leucine rich repeat and coiled-coil centrosomal protein 1	1029.79	923.008	1051.15	629.968	613.666	595.836	576.974	599.977	572.594	958.992	1056.46	1109.92
148398	SAMD11	sterile alpha motif domain containing 11	730.997	915.273	772.362	419.978	379.641	414.342	403.788	394.367	426.867	825.844	685.459	690.062
23397	NCAPH	non-SMC condensin I complex subunit H	2646.81	2640.11	2802.77	1616.4	1671.98	1648.92	1907.87	1872.96	1793.87	2769.97	2569.23	2516.02
55500	ETNK1	ethanolamine kinase 1	2267.22	2161.42	2438.95	3333.9	3419.37	3263.38	3354.54	3466.16	3447.17	2341.12	2552.37	2723.87
83930	STARD3NL	STARD3 N-terminal like	2494.6	2210.41	2415.28	1598.25	1612.17	1722.79	1618.92	1541.52	1572.06	2411.37	2610.89	2527.45
100131096	NA	NA	8.45627	8.59411	7.01351	112.772	83.209	94.2645	86.5932	83.1429	61.9021	8.16858	2.97594	7.27475
10085	EDIL3	EGF like repeats and discoidin domains 3	27.248	35.2359	59.6148	134.808	154.717	146.321	150.597	176.398	198.603	32.6743	27.7755	29.099
2886	GRB7	growth factor receptor bound protein 7	421.874	503.615	474.288	865.881	884.096	926.465	801.928	823.565	963.351	485.214	486.071	424.014
6640	SNTA1	syntrophin alpha 1	2239.97	2259.39	2289.91	1555.48	1660.28	1719.98	1594.44	1462.87	1532.08	2189.18	2050.42	2223.99
55329	MNS1	meiosis specific nuclear structural 1	398.384	358.375	332.265	146.474	132.614	140.693	149.656	162.915	156.045	352.066	410.68	400.111
83715	ESPN	espin	38.523	46.4082	45.5878	159.436	198.922	172.349	146.832	164.039	176.679	48.1946	56.5429	38.4522
4053	LTBP2	latent transforming growth factor beta binding protein 2	119.327	113.442	122.736	308.503	318.534	288.421	272.957	299.989	299.193	115.177	131.933	103.925
7494	XBP1	X-box binding protein 1	3903.98	3213.34	3592.67	2197.11	2173.84	2331.29	2265.54	2196.55	2035.03	3314.81	3966.93	3755.85
5352	PLOD2	procollagen-lysine,2-oxoglutarate 5-dioxygenase 2	1085.22	994.339	1045.89	1559.36	1527.67	1406.23	1588.8	1580.84	1579.79	1102.76	1064.4	1093.29
80114	BICC1	BicC family RNA binding protein 1	101.475	103.129	120.983	215.174	270.429	228.627	288.958	283.135	266.953	113.543	122.014	110.16
221937	FOXK1	forkhead box K1	2371.51	2510.34	2438.07	3472.6	3541.58	3188.11	3458.08	3681.88	3613.54	2500.4	2293.46	2232.31
55572	FOXRED1	FAD dependent oxidoreductase domain containing 1	5919.39	6038.22	5789.65	4274.96	4254.06	4360.08	4344.72	4453.77	4180.97	5885.46	5807.05	5383.31
10615	SPAG5	sperm associated antigen 5	4386.92	4307.37	4268.59	3026.7	2943.52	3024.2	3067.47	3088.65	3267.92	4328.53	4154.41	3972.01
2217	FCGRT	Fc fragment of IgG receptor and transporter	22.55	15.4694	15.7804	101.106	107.912	125.92	103.535	88.7607	127.673	21.2383	21.8236	16.628
5728	PTEN	phosphatase and tensin homolog	1643.33	1576.16	1818.25	2685.79	2714.69	2590.16	2569.56	2723.49	2893.92	1721.94	1697.28	2046.28
286133	SCARA5	scavenger receptor class A member 5	144.696	128.912	99.9425	19.4434	11.7013	18.9936	21.6483	28.0888	18.0548	115.177	104.158	110.16
1846	DUSP4	dual specificity phosphatase 4	725.36	635.964	624.202	399.239	412.145	460.067	340.725	305.607	354.647	638.783	744.977	776.319
54865	GPATCH4	G-patch domain containing 4	2799.96	2973.56	2483.66	1924.9	1716.19	1733.34	1798.69	1668.48	1535.95	2841.03	2767.63	2522.26
55186	SLC25A36	solute carrier family 25 member 36	1198.91	1161.06	1407.96	2149.15	2050.32	1971.11	1943.64	2081.94	2185.92	1300.44	1345.13	1479.89
10014	HDAC5	histone deacetylase 5	1368.04	1420.61	1342.21	2038.97	2071.12	2044.27	1954.93	1947.12	2091.78	1329.03	1411.59	1355.18
9415	FADS2	fatty acid desaturase 2	942.404	889.491	860.031	548.305	481.052	515.641	540.266	489.869	545.512	859.335	947.341	901.029
56154	TEX15	testis expressed 15, meiosis and synapsis associated	343.888	363.531	481.302	652.003	717.678	674.624	781.221	868.507	800.858	384.74	462.263	479.094
4495	MT1G	metallothionein 1G	342.009	223.447	270.897	110.18	118.313	129.438	96.0055	75.2781	95.4324	299.787	390.84	357.502
8541	PPFIA3	PTPRF interacting protein alpha 3	2458.89	2732.93	2362.67	1805.65	1788.99	1708.72	1591.62	1643.76	1652.01	2508.57	2295.44	2186.58
4591	TRIM37	tripartite motif containing 37	1799.31	1850.31	1907.67	1189.94	1205.23	1197.3	1240.54	1266.24	1301.23	1800.36	1829.21	1934.04
29925	GMPPB	GDP-mannose pyrophosphorylase B	1109.65	1211.77	988.904	553.49	560.361	609.202	653.214	622.449	575.174	1091.32	1073.32	951.952
11169	WDHD1	WD repeat and HMG-box DNA binding protein 1	1801.18	1739.45	1802.47	1005.87	1008.91	1047.46	1165.24	1199.95	1190.33	1748.08	1780.61	1969.38
4613	MYCN	MYCN proto-oncogene, bHLH transcription factor	3.75834	6.87529	5.26013	72.5888	62.4068	67.5328	64.9449	73.031	58.0332	4.90115	2.97594	3.11775
51602	NOP58	NOP58 ribonucleoprotein	4080.62	3721.25	3704.01	2850.41	2627.58	2632.37	2788.86	2596.53	2523.8	3805.74	3958.99	3803.65
2261	FGFR3	fibroblast growth factor receptor 3	1743.87	1743.75	1709.54	1091.43	1066.12	1139.62	1145.48	1133.67	1146.48	1770.13	1540.55	1683.58
23031	MAST3	microtubule associated serine/threonine kinase 3	386.169	437.44	419.057	683.113	695.575	712.611	706.864	713.456	724.77	398.627	423.576	412.582
30836	DNTTIP2	deoxynucleotidyltransferase terminal interacting protein 2	2312.32	2090.95	2167.17	1520.48	1391.15	1451.25	1496.56	1380.85	1458.57	2126.28	2334.13	2340.39
3728	JUP	junction plakoglobin	4714.84	5077.4	4747.27	6466.89	6550.11	6436.01	6934.04	6594.13	6936.9	5119.25	4666.28	4496.83
54084	TSPEAR	thrombospondin type laminin G domain and EAR repeats	0.939585	3.43765	5.26013	53.1454	57.2062	47.8357	62.1212	57.3012	55.454	1.63372	4.9599	3.11775
9804	TOMM20	translocase of outer mitochondrial membrane 20	9412.76	8421.37	9346.37	13348.6	13260.1	12983.2	12529.7	12507.4	13244.5	8846.58	9401	9873.91
23741	EID1	EP300 interacting inhibitor of differentiation 1	6430.52	5942.83	5952.71	4474.58	4330.77	4514.85	4450.14	4675.11	4453.08	6173.82	6159.21	6296.81
6855	SYP	synaptophysin	2815	2943.48	2597.63	1921.01	1861.8	1959.15	1869.28	1869.59	1921.54	2757.71	2653.55	2471.33
55110	MAGOHB	mago homolog B, exon junction complex subunit	1529.64	1467.02	1608.72	954.025	904.898	937.721	991.115	1015.69	1017.52	1502.2	1507.81	1642.01
6491	STIL	STIL centriolar assembly protein	1224.28	1138.72	1258.05	677.928	663.072	667.589	754.867	775.252	769.907	1177.09	1242.95	1293.87
3720	JARID2	jumonji and AT-rich interaction domain containing 2	508.316	489.864	490.945	751.813	765.783	825.166	864.99	823.565	874.367	510.536	494.998	420.896
151246	SGO2	shugoshin 2	825.895	739.953	902.112	474.42	419.945	438.259	459.32	429.197	478.452	845.448	852.111	936.364
6124	RPL4	ribosomal protein L4	19698.4	16630.5	17759.1	29080.9	28313.2	30000.7	25769	25375.5	25681.6	17963.5	19385.3	18585.9
9456	HOMER1	homer scaffold protein 1	281.876	273.293	280.54	522.38	551.26	496.647	497.911	550.541	522.299	284.267	263.867	284.754
1939	EIF2D	eukaryotic translation initiation factor 2D	1034.48	1047.62	965.234	1624.18	1705.78	1844.49	1596.33	1654.99	1475.33	982.681	993.965	989.365
9526	MPDU1	mannose-P-dolichol utilization defect 1	1843.47	1919.92	1918.19	1141.98	1107.72	1248.65	1309.25	1275.23	1141.32	1906.55	1919.48	1831.16
5422	POLA1	DNA polymerase alpha 1, catalytic subunit	1755.14	1537.49	1561.38	874.955	972.505	820.242	1052.3	1004.46	940.138	1576.54	1614.94	1655.52
79726	WDR59	WD repeat domain 59	1000.66	1026.14	973.124	1546.4	1570.57	1577.17	1462.67	1551.63	1506.28	1014.54	1069.36	939.481
10129	FRY	FRY microtubule binding protein	919.854	864.568	905.619	1221.05	1367.75	1242.32	1375.14	1413.43	1392.8	895.277	902.702	1000.8
147645	VSIG10L	V-set and immunoglobulin domain containing 10 like	671.803	707.296	659.27	384.98	366.64	385.5	396.258	367.402	349.489	752.327	705.298	626.667
11119	BTN3A1	butyrophilin subfamily 3 member A1	122.146	116.021	132.38	287.763	319.835	320.077	265.427	326.954	358.516	120.895	91.2622	94.5717
389337	ARHGEF37	Rho guanine nucleotide exchange factor 37	4432.02	4913.25	4687.65	3105.77	3113.84	3022.09	3346.07	3218.98	2982.91	4903.6	4344.88	4426.16
55689	YEATS2	YEATS domain containing 2	1087.1	1104.34	1123.91	1847.13	1818.9	1721.38	1565.27	1660.61	1752.6	1152.59	1179.46	1098.49
8519	IFITM1	interferon induced transmembrane protein 1	49.798	57.5806	56.9847	167.214	159.917	161.797	164.715	169.657	186.996	53.0958	53.567	54.041
10579	TACC2	transforming acidic coiled-coil containing protein 2	2242.79	2121.89	2043.56	2919.11	2979.92	2925.01	3016.64	2857.2	3061.57	2182.65	2200.21	2135.66
54463	RETREG1	reticulophagy regulator 1	217.984	207.118	244.596	500.345	473.251	463.584	435.79	437.062	473.293	221.369	247.003	267.087
5605	MAP2K2	mitogen-activated protein kinase kinase 2	1747.63	1849.45	1841.05	2720.79	2626.28	2734.37	2571.44	2506.65	2516.06	1698.25	1765.73	1825.96
51726	DNAJB11	DnaJ heat shock protein family (Hsp40) member B11	2023.87	1925.94	1809.48	1362.34	1291.04	1391.46	1332.78	1299.95	1289.63	1852.63	1846.08	1832.2
2149	F2R	coagulation factor II thrombin receptor	43.2209	47.2676	49.9712	114.068	153.417	149.838	146.832	169.657	185.706	50.6452	56.5429	47.8055
7784	ZP3	zona pellucida glycoprotein 3	289.392	270.715	269.143	584.599	562.961	619.05	524.265	480.881	567.436	276.098	300.57	305.539
399668	SMIM10L2A	small integral membrane protein 10 like 2A	75.1668	50.7053	56.9847	195.731	204.122	203.302	176.01	198.869	190.865	56.3632	72.4146	58.198
55143	CDCA8	cell division cycle associated 8	1655.55	1703.35	1529.82	1090.13	1098.62	1055.2	1069.24	1051.65	1125.84	1560.2	1456.23	1500.68
246175	CNOT6L	CCR4-NOT transcription complex subunit 6 like	857.841	840.504	944.193	1270.3	1366.45	1274.68	1362.9	1358.38	1390.22	889.559	992.973	970.659
9882	TBC1D4	TBC1 domain family member 4	1308.84	1437.8	1495.63	1974.16	2190.74	1932.42	2114	2115.65	2157.55	1463.81	1396.71	1443.52
9689	BZW1	basic leucine zipper and W2 domains 1	5655.36	4433.7	5389	3484.26	3324.46	3458.24	3308.42	3235.83	3231.81	5102.91	5609.65	5707.56
1738	DLD	dihydrolipoamide dehydrogenase	6228.51	5575	5897.48	4212.75	4324.27	4445.2	4184.71	4113.33	4209.34	5711.47	6177.06	6428.8
7298	TYMS	thymidylate synthetase	3849.48	3949	4037.15	2661.16	2427.36	2591.57	2935.7	2731.36	2525.09	3897.23	3759.61	3984.48
81691	REXO5	RNA exonuclease 5	1399.98	1391.39	1509.66	843.845	886.696	800.545	930.877	966.256	918.215	1493.22	1434.4	1408.18
262	AMD1	adenosylmethionine decarboxylase 1	14378.5	13546.9	15280.7	9548.03	9714.65	9476.39	10625.5	10478.3	9730.24	14576.8	14122.8	15502.5
55729	ATF7IP	activating transcription factor 7 interacting protein	2064.27	2151.11	2238.18	2806.34	3059.23	2894.06	2933.81	3114.49	3382.69	2084.62	2128.79	2082.66
5799	PTPRN2	protein tyrosine phosphatase receptor type N2	1159.45	965.978	948.577	592.377	609.766	553.628	522.383	571.889	624.18	996.567	1117.96	1061.07
4121	MAN1A1	mannosidase alpha class 1A member 1	702.81	704.717	832.854	1239.2	1218.23	1364.02	1181.24	1355.01	1396.67	747.425	760.849	872.969
56605	ERO1B	endoplasmic reticulum oxidoreductase 1 beta	155.971	151.256	163.064	274.801	322.435	361.582	342.608	342.684	384.309	152.753	163.677	154.848
54821	ERCC6L	ERCC excision repair 6 like, spindle assembly checkpoint helicase	666.166	647.137	741.678	309.799	332.836	358.768	355.785	385.379	395.916	705.766	673.555	737.867
51293	CD320	CD320 molecule	3752.7	4122.6	3599.68	2815.41	2721.19	2847.63	2772.86	2622.37	2532.83	3794.31	3664.38	3567.74
80700	UBXN6	UBX domain protein 6	1383.07	1484.2	1432.51	2224.33	2180.34	2316.51	2008.59	2045.99	2036.32	1417.25	1417.54	1416.5
80178	TEDC2	tubulin epsilon and delta complex 2	952.739	1001.21	842.497	540.528	497.954	503.682	576.974	499.981	533.906	929.585	920.558	853.224
322	APBB1	amyloid beta precursor protein binding family B member 1	153.152	150.397	158.681	286.467	327.635	353.14	329.431	326.954	385.599	151.119	154.749	156.927
258010	SVIP	small VCP interacting protein	1690.31	1558.97	1689.38	1117.35	1071.32	1050.98	1158.65	1081.98	1093.6	1672.11	1678.43	1675.27
57464	STRIP2	striatin interacting protein 2	296.909	311.966	288.43	85.5511	101.411	91.4506	122.36	122.467	134.121	296.52	296.602	257.734
126393	HSPB6	heat shock protein family B (small) member 6	3165.46	3314.75	3025.45	2348.77	2380.56	2087.18	2225.07	1954.98	2006.66	3180.03	3053.32	2841.31
7504	XK	X-linked Kx blood group	353.284	387.595	396.263	156.844	179.419	170.239	180.716	180.892	184.417	379.839	387.864	393.876
9937	DCLRE1A	DNA cross-link repair 1A	1246.83	1067.39	1238.76	633.856	685.174	685.88	721.924	720.198	738.956	1189.35	1257.83	1302.18
79158	GNPTAB	N-acetylglucosamine-1-phosphate transferase subunits alpha and beta	2427.89	2377.13	2528.37	3288.53	3362.16	3250.72	3263.24	3340.32	3541.32	2381.14	2475.98	2530.57
4594	MMUT	methylmalonyl-CoA mutase	2416.61	2121.03	2182.95	1585.29	1427.55	1483.61	1543.62	1496.57	1463.73	2227.57	2217.08	2341.43
10613	ERLIN1	ER lipid raft associated 1	1599.17	1601.08	1631.52	1071.98	1076.52	1138.91	1095.59	1132.54	1080.71	1605.13	1584.19	1678.39
6594	SMARCA1	SWI/SNF related, matrix associated, actin dependent regulator of chromatin, subfamily a, member 1	839.989	730.5	727.651	410.905	419.945	413.638	419.789	438.186	472.004	767.847	780.689	756.574
2181	ACSL3	acyl-CoA synthetase long chain family member 3	2634.6	2040.24	2284.65	1405.11	1457.46	1429.44	1333.72	1360.62	1345.08	2105.86	2569.23	2578.38
6744	ITPRID2	ITPR interacting domain containing 2	2493.66	2659.02	2640.58	1746.02	1800.69	1845.9	1842.93	1808.92	1917.68	2529.81	2503.76	2623.07
116443	GRIN3A	glutamate ionotropic receptor NMDA type subunit 3A	1451.66	1628.58	1662.2	894.398	894.497	893.402	1039.12	976.368	978.827	1645.97	1417.54	1527.7
51386	EIF3L	eukaryotic translation initiation factor 3 subunit L	5479.66	4497.3	4813.89	7901.81	7821.65	8263.62	7334.07	7190.74	7143.24	4944.44	5339.83	5159.87
23550	PSD4	pleckstrin and Sec7 domain containing 4	1673.4	1797.89	1486.86	2330.62	2467.67	2346.06	2514.03	2544.85	2563.78	1646.79	1496.9	1441.44
29763	PACSIN3	protein kinase C and casein kinase substrate in neurons 3	987.504	986.604	852.141	1644.92	1605.67	1556.77	1448.55	1474.1	1458.57	944.288	874.927	850.106
114034	TOE1	target of EGR1, exonuclease	531.805	576.665	539.163	290.355	312.034	306.008	306.841	308.977	256.636	598.757	562.453	534.174
2668	GDNF	glial cell derived neurotrophic factor	730.058	746.828	753.075	1205.49	1216.93	1141.02	1134.18	1135.91	1258.68	722.92	669.587	763.848
221150	SKA3	spindle and kinetochore associated complex subunit 3	1087.1	979.729	1211.58	594.969	607.166	560.663	682.392	639.302	598.387	1135.43	1126.89	1194.1
288	ANK3	ankyrin 3	1096.5	1045.04	1115.15	1542.51	1582.27	1639.78	1565.27	1641.51	1685.54	1005.55	1084.23	1133.82
11198	SUPT16H	SPT16 homolog, facilitates chromatin remodeling subunit	9558.4	9731.11	9490.15	7035.93	6938.85	7005.82	7662.55	7501.97	7237.39	9724.7	9407.94	9251.4
3419	IDH3A	isocitrate dehydrogenase (NAD(+)) 3 catalytic subunit alpha	3717	3557.1	3562.86	2440.8	2505.37	2623.23	2710.74	2568.44	2516.06	3571.3	3668.34	3841.07
55166	CENPQ	centromere protein Q	609.791	499.318	533.903	255.357	227.525	250.434	287.075	251.676	290.166	547.295	633.876	586.137
10612	TRIM3	tripartite motif containing 3	1051.4	1173.1	1123.04	588.488	637.069	668.293	617.447	730.31	700.268	1074.99	1071.34	1054.84
161176	SYNE3	spectrin repeat containing nuclear envelope family member 3	252.748	282.746	231.446	73.8851	117.013	88.6367	77.1809	91.0078	100.591	259.761	290.65	226.556
9148	NEURL1	neuralized E3 ubiquitin protein ligase 1	418.115	421.971	395.386	173.695	215.823	199.784	193.893	201.116	201.182	407.612	462.263	390.758
3914	LAMB3	laminin subunit beta 3	411.538	343.765	373.469	688.298	679.974	718.943	709.688	668.514	724.77	384.74	482.103	373.091
5820	PVT1	Pvt1 oncogene	120.267	140.084	123.613	335.723	308.133	343.292	300.252	316.842	266.953	124.162	117.054	115.357
126820	DNAI3	dynein axonemal intermediate chain 3	12.2146	7.7347	12.2736	115.364	72.8079	111.851	69.651	83.1429	96.722	9.8023	7.93585	9.35324
126432	RINL	Ras and Rab interactor like	352.344	385.876	383.113	724.592	690.375	671.107	692.745	657.279	616.442	397.81	398.776	355.423
10974	ADIRF	adipogenesis regulatory factor	2192.99	2113.29	2192.6	1744.72	1558.87	1683.39	1528.56	1490.96	1463.73	2194.9	2163.51	2011.99
124995	MRPL10	mitochondrial ribosomal protein L10	813.681	892.069	768.856	1424.56	1276.74	1396.38	1292.31	1259.5	1330.9	842.181	812.432	793.987
6649	SOD3	superoxide dismutase 3	85.5022	67.0341	69.2584	278.689	214.523	238.475	232.484	193.251	212.788	69.433	88.2863	81.0615
1763	DNA2	DNA replication helicase/nuclease 2	905.76	857.693	1080.08	462.754	488.853	441.777	531.795	517.958	550.671	906.713	998.924	1010.15
10280	SIGMAR1	sigma non-opioid intracellular receptor 1	7895.33	7887.68	7412.4	6041.73	5786.93	6109.6	5940.1	5770.57	5624.06	7575.54	7511.28	7097.03
57415	C3orf14	chromosome 3 open reading frame 14	455.699	439.159	455.878	212.582	231.425	237.068	233.425	226.958	234.712	433.752	482.103	430.249
4860	PNP	purine nucleoside phosphorylase	3120.36	2931.45	3005.29	2106.37	2062.02	2174.41	2172.36	2107.79	1929.28	3048.52	3220.96	2843.39
54939	COMMD4	COMM domain containing 4	1516.49	1597.65	1451.8	934.581	929.601	943.348	1042.88	934.796	900.16	1511.19	1579.23	1363.5
79173	BRME1	break repair meiotic recombinase recruitment factor 1	139.059	140.084	128.873	22.0359	29.9032	26.7317	35.7667	34.8302	34.8199	126.613	123.998	138.22
6860	SYT4	synaptotagmin 4	2287.89	2154.54	2615.16	3257.42	3174.94	3173.34	3659.5	3663.91	3387.85	2412.18	2296.44	2584.61
54107	POLE3	DNA polymerase epsilon 3, accessory subunit	3073.38	2910.83	2811.54	2127.11	2013.92	2024.58	2135.65	2144.86	2042.77	3008.49	3026.53	2918.21
79834	PEAK1	pseudopodium enriched atypical kinase 1	44.1605	55.0023	49.9712	145.178	152.116	161.094	168.48	146.062	193.444	52.2789	34.7193	51.9625
283358	B4GALNT3	beta-1,4-N-acetyl-galactosaminyltransferase 3	63.8918	91.0976	81.532	163.325	185.92	199.081	210.836	216.846	232.133	80.0521	85.3103	82.1007
7443	VRK1	VRK serine/threonine kinase 1	881.331	763.157	854.771	484.79	483.652	471.322	528.971	475.263	464.266	859.335	878.895	927.01
9249	DHRS3	dehydrogenase/reductase 3	328.855	291.34	300.704	620.894	656.571	665.479	552.502	582.001	517.14	321.025	306.522	320.089
4060	LUM	lumican	93.9585	75.6282	99.0658	202.212	200.222	225.813	245.661	235.946	221.816	87.4038	100.19	107.043
26207	PITPNC1	phosphatidylinositol transfer protein cytoplasmic 1	130.602	118.599	121.86	273.504	263.929	298.973	312.488	256.17	295.325	141.316	137.885	128.867
220965	FAM13C	family with sequence similarity 13 member C	14.0938	27.5012	19.2871	101.106	79.3086	94.9679	97.8879	119.097	104.46	22.872	26.7835	15.5887
2309	FOXO3	forkhead box O3	361.74	415.955	393.633	676.632	712.477	623.975	685.216	664.02	718.322	443.554	432.504	389.719
64105	CENPK	centromere protein K	1002.54	808.706	910.002	378.499	455.049	405.197	468.733	480.881	410.101	777.649	949.325	1054.84
9319	TRIP13	thyroid hormone receptor interactor 13	1638.64	1683.59	1686.75	998.097	946.502	979.225	1218.89	1078.61	1069.1	1655.77	1586.18	1660.72
9123	SLC16A3	solute carrier family 16 member 3	949.921	964.26	1121.28	1893.79	1826.7	1732.64	1649.04	1530.28	1846.75	1146.87	1091.18	997.679
7419	VDAC3	voltage dependent anion channel 3	3425.73	3148.02	3285.83	2408.39	2302.55	2472.68	2413.31	2410.02	2336.8	3362.19	3248.74	3393.15
4598	MVK	mevalonate kinase	723.481	666.044	587.381	431.644	382.241	389.72	386.846	342.684	337.882	622.446	607.092	648.492
58477	SRPRB	SRP receptor subunit beta	2137.56	1939.69	1933.97	1467.33	1504.26	1441.4	1351.61	1419.05	1232.88	2056.03	2084.15	1921.57
357	SHROOM2	shroom family member 2	285.634	292.2	293.691	458.865	465.45	473.433	521.441	525.823	524.878	310.406	272.795	296.186
255189	PLA2G4F	phospholipase A2 group IVF	476.37	545.726	447.111	233.321	276.93	250.434	257.897	233.699	237.291	548.929	471.191	508.193
55139	ANKZF1	ankyrin repeat and zinc finger peptidyl tRNA hydrolase 1	886.968	935.04	909.126	1631.95	1558.87	1563.1	1281.01	1389.84	1471.46	976.963	963.213	920.775
27163	NAAA	N-acylethanolamine acid amidase	812.741	773.47	760.089	466.643	453.749	473.433	468.733	467.398	496.506	785.818	797.552	839.713
57820	CCNB1IP1	cyclin B1 interacting protein 1	2178.9	1850.31	2117.2	3328.72	3268.55	3488.49	2933.81	3008.88	3199.56	2064.2	2185.33	2263.49
33	ACADL	acyl-CoA dehydrogenase long chain	190.736	207.118	195.501	68.7002	65.007	66.1258	79.0633	59.5483	67.0606	201.764	198.396	230.713
51161	C3orf18	chromosome 3 open reading frame 18	42.2813	33.517	31.5608	130.919	133.914	145.618	135.537	138.197	144.438	40.0261	55.5509	25.9812
55355	HJURP	Holliday junction recognition protein	1813.4	1860.63	1757.76	1167.9	1149.32	1174.09	1095.59	1192.09	1323.16	1760.33	1693.31	1638.9
79875	THSD4	thrombospondin type 1 domain containing 4	313.821	310.247	268.267	130.919	144.316	115.368	108.241	111.232	149.597	280.999	279.739	266.048
23521	RPL13A	ribosomal protein L13a	19574.4	17126.3	16032.9	30068.6	29194.7	31316.9	25978.9	26120.4	26821.7	17989.7	18645.3	16027.3
23345	SYNE1	spectrin repeat containing nuclear envelope protein 1	410.599	457.207	440.974	571.637	656.571	673.921	747.337	752.781	747.984	440.287	398.776	404.268
6330	SCN4B	sodium voltage-gated channel beta subunit 4	11.275	12.0318	16.6571	62.219	75.4082	77.3813	80.0046	79.7723	100.591	17.154	9.91981	18.7065
4436	MSH2	mutS homolog 2	1621.72	1495.38	1622.75	904.768	845.091	912.396	1089.94	1079.73	1043.31	1574.9	1653.63	1610.84
29980	DONSON	DNA replication fork stabilization factor DONSON	839.049	829.332	875.811	444.607	426.446	471.322	558.149	441.556	470.714	806.239	844.176	884.401
7402	UTRN	utrophin	234.896	241.495	227.062	368.129	414.745	367.913	433.907	450.545	474.583	244.241	239.067	213.046
8658	TNKS	tankyrase	2758.62	2788.79	2902.71	3803.14	3991.43	3658.73	3699.03	3933.56	4031.37	2814.08	2908.49	2966.02
83461	CDCA3	cell division cycle associated 3	1276.9	1262.48	1278.21	880.14	809.988	849.787	814.164	833.677	891.132	1308.61	1254.86	1212.8
7533	YWHAH	tyrosine 3-monooxygenase/tryptophan 5-monooxygenase activation protein eta	2413.79	2507.76	2588.86	1609.92	1586.17	1589.83	1826.93	1777.46	1702.31	2560.03	2326.19	2401.71
10150	MBNL2	muscleblind like splicing regulator 2	938.646	903.241	1010.82	1278.08	1367.75	1395.68	1377.02	1430.28	1542.39	985.131	1020.75	1000.8
65249	ZSWIM4	zinc finger SWIM-type containing 4	256.507	269.855	241.089	483.494	456.349	481.171	476.262	470.769	495.217	294.069	245.019	260.852
83719	YPEL3	yippee like 3	138.119	165.866	145.53	304.614	326.335	323.594	314.371	305.607	402.364	149.485	158.717	151.73
7786	MAP3K12	mitogen-activated protein kinase kinase kinase 12	507.376	595.572	497.959	976.061	912.699	901.14	848.99	916.82	897.58	531.775	502.934	505.075
4126	MANBA	mannosidase beta	634.22	575.806	587.381	1056.43	1002.41	1036.91	918.641	940.414	958.193	624.897	631.892	672.394
3320	HSP90AA1	heat shock protein 90 alpha family class A member 1	40171	36164.9	37146.2	29948.1	29424.8	31276.8	28898.6	28573.1	28754.8	37890.8	39815.1	38494.8
55789	DEPDC1B	DEP domain containing 1B	940.525	898.944	935.426	513.307	531.758	556.442	537.442	494.363	638.365	953.274	927.502	935.324
131034	CPNE4	copine 4	514.893	476.114	453.248	204.804	235.325	262.393	211.777	233.699	248.898	442.737	535.67	553.92
8664	EIF3D	eukaryotic translation initiation factor 3 subunit D	4462.09	4286.74	4126.57	6129.87	6230.27	6275.62	5710.44	5640.24	5683.39	4412.67	4422.25	4117.51
8208	CHAF1B	chromatin assembly factor 1 subunit B	1126.56	1176.53	1060.79	587.192	575.962	554.331	702.158	733.68	677.054	1179.54	1088.2	1034.05
284069	FAM171A2	family with sequence similarity 171 member A2	135.3	165.007	210.405	314.984	352.338	369.32	396.258	356.166	415.26	176.441	178.557	191.222
8021	NUP214	nucleoporin 214	1492.06	1555.53	1448.29	1961.2	2004.82	1966.89	2098	2123.52	2072.43	1507.1	1470.12	1397.79
687	KLF9	Kruppel like factor 9	754.487	740.813	807.43	1201.6	1327.44	1235.29	1107.83	1241.53	1302.52	794.803	757.873	795.026
2317	FLNB	filamin B	9312.23	9167.34	8545.96	10925.9	11876.8	11285	11968.7	12013	11778.2	9187.21	8915.92	8751.52
80055	PGAP1	post-GPI attachment to proteins inositol deacylase 1	496.101	488.146	647.873	886.621	973.805	896.919	942.171	951.65	1014.94	540.76	547.573	594.451
27075	TSPAN13	tetraspanin 13	1670.58	1606.24	1656.06	919.027	986.807	1108.66	1026.88	1013.45	1132.29	1525.89	1608.99	1678.39
23284	ADGRL3	adhesion G protein-coupled receptor L3	30.0667	25.7823	28.054	94.6247	105.311	86.5264	119.536	110.108	136.7	32.6743	17.8557	19.7457
23208	SYT11	synaptotagmin 11	1043.88	986.604	1038	1450.48	1456.16	1632.04	1540.79	1511.18	1523.05	1068.45	1065.39	1007.03
729993	SHISA9	shisa family member 9	53.5563	56.7211	49.9712	2.59246	2.60028	2.1104	2.82369	1.12355	5.15851	55.5464	59.5188	66.512
26960	NBEA	neurobeachin	813.681	791.518	828.47	1243.08	1374.25	1316.89	1217.01	1313.43	1425.04	765.396	829.296	932.207
7372	UMPS	uridine monophosphate synthetase	1839.71	1693.9	1631.52	1236.6	1102.52	1118.51	1195.36	1141.53	1038.15	1694.98	1701.25	1653.45
6187	RPS2	ribosomal protein S2	12582	11967.3	12205.3	17948.9	17354.3	18725.6	15832.4	15470.2	16487.9	11795.4	12263.9	12127
28999	KLF15	Kruppel like factor 15	612.609	508.772	514.616	414.793	383.541	384.093	321.901	267.406	250.188	529.324	538.645	565.352
9881	TRANK1	tetratricopeptide repeat and ankyrin repeat containing 1	855.022	793.237	803.923	1171.79	1276.74	1255.69	1178.42	1253.89	1320.58	839.73	812.432	862.577
8727	CTNNAL1	catenin alpha like 1	1967.49	1754.92	2006.74	1234.01	1241.63	1205.04	1309.25	1317.93	1294.79	1967.81	1973.05	2059.79
91289	LMF2	lipase maturation factor 2	2222.12	2230.17	2047.94	1485.48	1361.25	1429.44	1547.38	1432.53	1541.1	2157.32	2086.14	2191.78
2177	FANCD2	FA complementation group D2	1842.53	1867.5	1836.66	1245.68	1281.94	1187.45	1301.72	1323.55	1271.57	1801.17	1886.75	1938.2
11046	SLC35D2	solute carrier family 35 member D2	377.713	382.438	419.057	742.739	700.776	771.702	653.214	660.649	704.136	378.205	421.592	416.739
55732	C1orf112	chromosome 1 open reading frame 112	765.762	715.03	786.389	396.646	406.944	414.342	476.262	434.815	441.052	774.382	743.985	826.203
9568	GABBR2	gamma-aminobutyric acid type B receptor subunit 2	77.9856	63.5964	64.8749	14.2585	13.0014	12.6624	12.236	1.12355	6.44814	66.1655	73.4066	76.9045
2674	GFRA1	GDNF family receptor alpha 1	143.757	166.726	160.434	289.059	304.233	334.85	342.608	312.348	353.358	142.133	148.797	150.691
1397	CRIP2	cysteine rich protein 2	2570.7	2953.8	2644.09	1819.91	1699.28	1756.56	1856.11	1766.23	1921.54	2766.7	2554.35	2521.22
5426	POLE	DNA polymerase epsilon, catalytic subunit	4729.87	4571.21	4312.43	3021.51	3078.73	2849.74	3427.96	3248.19	3169.9	4634.85	4415.31	4385.63
9787	DLGAP5	DLG associated protein 5	1956.22	1691.32	1881.37	1158.83	1131.12	1217	1136.06	1190.97	1284.47	1758.7	1904.6	1924.69
29781	NCAPH2	non-SMC condensin II complex subunit H2	1347.37	1370.76	1148.46	767.368	799.587	734.419	832.047	828.059	722.191	1257.14	1285.61	1258.53
9806	SPOCK2	SPARC (osteonectin), cwcv and kazal like domains proteoglycan 2	1790.85	1586.47	1462.32	1285.86	1363.85	1403.42	942.171	964.009	1020.1	1554.48	1876.83	1803.1
80071	CCDC15	coiled-coil domain containing 15	137.179	177.039	161.311	355.167	339.337	332.036	316.253	338.19	370.123	157.654	174.589	156.927
90135	BTBD6	BTB domain containing 6	912.337	938.477	934.55	614.413	587.664	583.174	616.506	597.73	559.698	842.181	887.823	876.087
113791	PIK3IP1	phosphoinositide-3-kinase interacting protein 1	235.836	248.37	229.692	434.237	416.045	446.701	448.026	425.827	508.113	258.127	236.091	216.164
254428	SLC41A1	solute carrier family 41 member 1	656.77	662.606	708.364	1034.39	1053.11	1011.58	971.35	1098.84	1136.16	669.824	648.755	669.277
10912	GADD45G	growth arrest and DNA damage inducible gamma	522.409	592.134	509.356	374.61	392.642	404.493	304.017	279.765	290.166	514.621	583.285	505.075
573	BAG1	BAG cochaperone 1	5583.01	5540.63	5382.87	4150.53	3740.5	3687.57	4177.18	3926.82	3739.92	5415.77	5492.6	5215.99
51699	VPS29	VPS29 retromer complex component	2655.27	2222.44	2466.12	1692.88	1682.38	1715.75	1663.15	1522.41	1693.28	2350.1	2504.75	2558.63
55502	HES6	hes family bHLH transcription factor 6	545.899	482.13	570.724	1086.24	1106.42	1167.05	852.755	875.248	1091.02	534.225	553.525	577.823
54962	TIPIN	TIMELESS interacting protein	694.353	621.354	671.543	320.169	319.835	285.607	381.198	390.997	327.565	639.6	629.908	720.2
84908	FAM136A	family with sequence similarity 136 member A	2135.68	2075.48	2062.85	1495.85	1476.96	1523.71	1568.09	1470.73	1357.98	2078.9	2053.4	2023.42
25943	C20orf194	chromosome 20 open reading frame 194	25.3688	30.9388	38.5743	103.698	115.713	90.7471	130.831	122.467	125.094	30.2238	32.7354	23.9027
27	ABL2	ABL proto-oncogene 2, non-receptor tyrosine kinase	1057.03	1119.81	1098.49	1481.59	1670.68	1602.5	1610.44	1641.51	1748.73	1028.42	967.181	1140.06
115557	ARHGEF25	Rho guanine nucleotide exchange factor 25	185.098	183.914	191.118	382.388	354.938	396.755	387.787	352.796	452.659	204.215	186.492	154.848
150967	LINC01963	long intergenic non-protein coding RNA 1963	833.412	923.867	952.96	543.12	478.452	443.887	554.385	532.564	544.223	976.146	962.221	933.246
26128	KIFBP	kinesin family binding protein	2006.01	2088.37	1959.4	1345.49	1434.06	1409.04	1465.5	1457.25	1419.88	1988.23	1982.97	1975.61
29953	TRHDE	thyrotropin releasing hormone degrading enzyme	62.0126	72.1906	71.8884	194.434	193.721	208.929	182.599	193.251	188.286	66.9824	56.5429	62.355
10105	PPIF	peptidylprolyl isomerase F	4059.01	4195.65	3936.33	2745.41	2722.49	2657.7	3075	2932.47	2571.52	3824.53	3799.29	3774.55
3178	HNRNPA1	heterogeneous nuclear ribonucleoprotein A1	7295.88	6740.36	6981.07	9978.37	9715.95	9700.1	9330.41	8882.81	9344.64	7038.05	7264.27	6782.14
64975	MRPL41	mitochondrial ribosomal protein L41	2721.98	2800.82	2365.3	1972.86	1941.11	2150.5	1698.92	1744.88	1691.99	2639.27	2755.72	2390.27
55577	NAGK	N-acetylglucosamine kinase	540.261	558.617	508.479	286.467	275.63	291.235	300.252	302.236	297.904	547.295	532.694	501.957
113452	TMEM54	transmembrane protein 54	5363.15	6066.58	5208.4	3648.89	3490.88	3960.52	3821.39	3521.22	3659.96	5578.33	5406.29	4824.2
2549	GAB1	GRB2 associated binding protein 1	214.225	262.12	239.336	409.608	501.854	390.424	481.91	449.421	511.982	253.226	233.115	244.224
84930	MASTL	microtubule associated serine/threonine kinase like	1020.39	947.931	1049.4	571.637	551.26	538.855	628.742	665.144	651.262	1025.16	1050.51	1041.33
5983	RFC3	replication factor C subunit 3	2595.13	2426.12	2815.92	1690.28	1518.56	1601.79	1773.28	1742.63	1699.73	2552.68	2696.2	2929.64
26469	PTPN18	protein tyrosine phosphatase non-receptor type 18	1974.07	2107.28	1918.19	1499.74	1414.55	1459.69	1438.2	1419.05	1348.95	1951.47	1964.12	1872.73
226	ALDOA	aldolase, fructose-bisphosphate A	19590.3	18663	18162.3	28890.4	28834.5	26968.1	25722.9	25576.6	27865	19857	20727.4	17893.8
5557	PRIM1	DNA primase subunit 1	1395.28	1225.52	1361.5	802.366	795.686	757.633	855.578	917.943	806.017	1304.52	1371.91	1349.98
89953	KLC4	kinesin light chain 4	168.186	132.349	134.133	359.056	395.243	331.333	325.666	323.583	305.642	157.654	134.909	150.691
147015	DHRS13	dehydrogenase/reductase 13	2464.53	2571.36	2397.74	1954.71	1766.89	1910.61	1841.99	1744.88	1667.49	2430.97	2430.35	2377.8
54453	RIN2	Ras and Rab interactor 2	90.2002	83.3629	85.9154	180.176	188.52	197.674	208.953	211.228	243.74	66.9824	69.4386	73.7867
3949	LDLR	low density lipoprotein receptor	1125.62	1034.73	902.112	747.924	717.678	693.618	640.036	587.618	625.469	1008	1034.64	993.522
144132	DNHD1	dynein heavy chain domain 1	133.421	157.272	181.474	368.129	378.341	316.56	321.901	355.043	364.964	182.976	176.573	203.693
6383	SDC2	syndecan 2	825.895	848.239	879.318	1175.68	1092.12	1152.98	1349.72	1228.04	1257.39	865.87	821.36	805.418
26353	HSPB8	heat shock protein family B (small) member 8	628.582	727.062	726.774	322.761	374.441	392.534	355.785	382.008	419.129	676.359	644.787	606.922
79668	PARP8	poly(ADP-ribose) polymerase family member 8	80.8043	82.5035	77.1486	217.767	201.522	205.412	220.248	183.139	230.843	76.7847	77.3745	96.6502
563	AZGP1	alpha-2-glycoprotein 1, zinc-binding	1871.65	1766.95	1577.16	1432.33	1406.75	1375.98	1136.06	1157.26	1173.56	1735.82	1733.98	1600.44
57122	NUP107	nucleoporin 107	4280.75	3947.28	4188.82	2943.74	2792.7	2866.63	3112.65	3162.8	3083.5	4096.54	4169.29	4194.41
91445	RNF185	ring finger protein 185	2154.47	2128.76	2102.3	1558.07	1535.47	1591.94	1545.5	1581.96	1406.98	2016.01	2130.77	2054.6
738	VPS51	VPS51 subunit of GARP complex	1589.78	1711.09	1563.14	2435.62	2355.85	2384.05	2251.42	2221.26	2307.14	1648.42	1550.47	1547.44
115265	DDIT4L	DNA damage inducible transcript 4 like	456.638	404.783	461.138	203.508	224.924	214.557	208.012	226.958	245.029	437.836	417.624	479.094
57572	DOCK6	dedicator of cytokinesis 6	928.31	1012.39	884.578	1283.27	1359.95	1377.39	1408.08	1440.4	1468.89	926.317	939.406	818.928
7745	ZKSCAN8	zinc finger with KRAB and SCAN domains 8	1021.33	1011.53	1110.76	1504.92	1488.66	1499.09	1496.56	1550.5	1633.96	1060.28	975.117	1112
54665	RSBN1	round spermatid basic protein 1	459.457	447.753	539.163	876.251	795.686	767.482	805.693	793.229	835.678	496.65	534.678	533.135
132430	PABPC4L	poly(A) binding protein cytoplasmic 4 like	77.046	80.7847	76.2719	142.585	153.417	130.845	216.483	205.61	202.471	99.6567	73.4066	89.3754
148808	MFSD4A	major facilitator superfamily domain containing 4A	129.663	115.161	120.106	276.097	230.125	270.835	283.31	268.529	300.483	103.741	114.078	142.377
80328	ULBP2	UL16 binding protein 2	7.51668	11.1723	12.2736	80.3662	75.4082	69.6432	73.416	80.8958	68.3502	7.35173	14.8797	20.785
5707	PSMD1	proteasome 26S subunit, non-ATPase 1	5443.02	5245.85	5002.38	3947.02	3793.81	3942.22	4069.88	3920.08	3952.71	5390.45	5417.21	5268.99
191585	PLAC4	placenta enriched 4	12.2146	12.8912	14.9037	81.6625	85.8093	96.3749	64.0036	93.2549	91.5635	15.5203	24.7995	16.628
2152	F3	coagulation factor III, tissue factor	120.267	117.739	117.476	22.0359	36.4039	40.0976	26.3544	33.7066	28.3718	127.43	127.966	123.671
128239	IQGAP3	IQ motif containing GTPase activating protein 3	3817.53	4002.28	3739.95	2644.31	2617.18	2526.85	2577.09	2830.23	2833.31	3973.2	3699.1	3538.64
57549	IGSF9	immunoglobulin superfamily member 9	301.607	340.327	303.334	486.086	474.551	539.559	582.621	543.8	575.174	330.828	287.674	296.186
1982	EIF4G2	eukaryotic translation initiation factor 4 gamma 2	67113.6	64460.1	68226.5	52638.6	52516.6	52933	53677.4	52972.2	51846.9	65336.4	67338.6	70374.8
51666	ASB4	ankyrin repeat and SOCS box containing 4	38.523	33.517	37.6976	120.549	128.714	122.403	128.007	130.332	122.515	40.0261	45.6311	40.5307
4493	MT1E	metallothionein 1E	529.926	374.703	397.14	211.285	260.028	240.585	205.188	195.498	165.072	446.822	510.87	422.974
3291	HSD11B2	hydroxysteroid 11-beta dehydrogenase 2	347.646	409.939	391.88	206.1	195.021	200.488	189.187	204.487	175.389	378.205	349.177	342.952
23286	WWC1	WW and C2 domain containing 1	3679.42	3657.65	3439.25	2776.52	2653.59	2643.63	2726.74	2681.92	2721.11	3616.23	3601.88	3658.16
124583	CANT1	calcium activated nucleotidase 1	3688.81	4052.12	3557.6	2631.35	2635.39	2638	2619.44	2779.67	2726.27	3755.1	3578.07	3502.27
83723	TLCD3B	TLC domain containing 3B	376.774	332.592	338.402	142.585	175.519	132.955	156.244	155.05	180.548	347.982	337.273	371.012
84279	PRADC1	protease associated domain containing 1	865.358	827.613	780.252	553.49	486.253	529.71	534.619	506.723	430.735	818.492	838.224	803.34
10038	PARP2	poly(ADP-ribose) polymerase 2	1306.02	1419.75	1285.22	797.181	735.88	786.475	881.933	916.82	885.974	1264.5	1342.15	1261.65
7170	TPM3	tropomyosin 3	8824.58	8704.12	8134.79	6293.19	6192.57	6187.69	6590.49	6685.14	6564.2	8739.57	8849.46	8380.51
4637	MYL6	myosin light chain 6	13189	12521.6	11930.8	9444.33	9072.38	9835.87	9368.06	8951.35	8943.56	13300.9	12992	11760.1
125144	SNHG29	small nucleolar RNA host gene 29	9982.15	8175.58	8864.19	15291.6	14657.8	16157.2	12957	13033.2	13239.3	8917.64	9914.85	9483.15
27289	RND1	Rho family GTPase 1	248.05	270.715	266.513	103.698	132.614	118.182	107.3	106.738	127.673	276.915	271.803	263.969
1112	FOXN3	forkhead box N3	443.484	384.157	418.18	710.334	741.08	669.7	670.156	681.997	804.727	410.88	412.664	421.935
79618	HMBOX1	homeobox containing 1	1796.49	1922.5	1948.88	2587.27	2813.5	2619	2529.09	2765.06	2864.26	1886.94	1805.4	1960.02
55117	SLC6A15	solute carrier family 6 member 15	599.455	609.323	696.967	994.208	1032.31	1097.41	1093.71	1004.46	1076.84	623.263	627.924	757.613
54908	SPDL1	spindle apparatus coiled-coil protein 1	1314.48	1249.58	1355.36	807.551	856.793	873.002	838.636	902.213	873.078	1333.11	1430.44	1463.26
55055	ZWILCH	zwilch kinetochore protein	2474.87	2224.16	2515.22	1559.36	1541.97	1628.52	1648.09	1684.21	1734.55	2354.19	2478.96	2494.2
1412	CRYBA2	crystallin beta A2	154.092	166.726	161.311	68.7002	53.3058	60.4981	58.3563	55.0541	36.1096	163.372	143.837	142.377
857	CAV1	caveolin 1	55.4355	61.8776	53.478	111.476	115.713	118.886	158.127	170.78	188.286	61.2644	42.6552	56.1195
28987	NOB1	NIN1 (RPN12) binding protein 1 homolog	1352.06	1247.01	1195.8	2181.55	2098.43	2162.46	1925.76	1783.08	1844.17	1247.34	1393.73	1248.14
29074	MRPL18	mitochondrial ribosomal protein L18	1925.21	1800.47	1754.25	1311.78	1287.14	1411.15	1329.02	1228.04	1190.33	1734.19	1780.61	1806.22
84189	SLITRK6	SLIT and NTRK like family member 6	1804.94	1563.27	1790.2	2490.06	2520.97	2505.04	2601.56	2740.35	2460.61	1641.89	1771.68	1963.14
5763	PTMS	parathymosin	17904.7	17699.6	18022.1	24986.1	24336	26216.1	22615.9	22735.1	24771.2	17680.9	16971.8	16850.4
23649	POLA2	DNA polymerase alpha 2, accessory subunit	1594.48	1653.51	1530.7	996.8	913.999	989.074	1139.83	1092.09	1017.52	1597.77	1598.08	1513.15
1956	EGFR	epidermal growth factor receptor	456.638	408.22	441.851	709.037	718.978	676.735	699.334	725.815	718.322	440.287	408.696	460.387
641	BLM	BLM RecQ like helicase	979.048	821.597	953.837	487.382	530.457	451.625	572.268	552.788	522.299	923.05	966.189	988.326
10687	PNMA2	PNMA family member 2	200.132	259.542	228.816	353.871	409.544	367.209	429.201	441.556	478.452	218.918	206.332	202.654
2690	GHR	growth hormone receptor	984.685	1095.75	1131.8	601.45	647.47	608.498	704.981	671.885	619.021	1048.85	943.374	1054.84
158405	KIAA1958	KIAA1958	388.049	436.581	457.631	693.483	848.992	762.557	698.393	776.375	897.58	428.034	454.327	498.84
729238	SFTPA2	surfactant protein A2	3.75834	3.43765	5.26013	66.1077	58.5063	54.1669	42.3554	52.807	67.0606	4.90115	4.9599	7.27475
100499177	THAP9-AS1	THAP9 antisense RNA 1	2123.46	1824.53	2154.9	1406.41	1332.64	1374.57	1345.02	1393.21	1259.97	1938.4	2147.64	2158.52
5412	UBL3	ubiquitin like 3	1337.97	1331.23	1354.48	1734.35	1821.5	1778.36	1803.4	1866.22	1878.99	1347.82	1342.15	1361.42
8751	ADAM15	ADAM metallopeptidase domain 15	7960.16	7888.54	7292.29	5945.8	5923.44	5958.36	6019.17	5787.42	5594.4	7735.65	7669	7223.82
59339	PLEKHA2	pleckstrin homology domain containing A2	94.8981	101.411	104.326	238.506	253.527	210.336	227.778	255.047	234.712	103.741	95.2301	97.6894
5347	PLK1	polo like kinase 1	3266	3322.48	3162.21	2499.13	2341.55	2457.91	2407.67	2310.03	2478.66	3167.78	2979.91	2974.33
3992	FADS1	fatty acid desaturase 1	3920.89	3795.16	3732.06	2741.53	2870.71	2737.19	2947.93	2778.55	2906.82	3899.68	3758.61	3722.59
23479	ISCU	iron-sulfur cluster assembly enzyme	2704.13	2647.85	2566.94	4127.19	3961.53	4158.19	3477.85	3443.69	3690.91	2549.41	2700.17	2675.03
8655	DYNLL1	dynein light chain LC8-type 1	5352.82	4754.26	5013.78	3993.68	3745.71	4093.47	3750.8	3699.86	3581.29	5055.54	5336.86	5123.5
3978	LIG1	DNA ligase 1	4852.96	4902.08	4719.21	3567.22	3583.19	3458.94	3789.39	3553.8	3569.69	4829.27	4470.86	4548.79
4208	MEF2C	myocyte enhancer factor 2C	248.99	238.916	242.843	456.273	466.751	450.922	428.26	482.004	432.025	226.27	250.971	253.577
79035	NABP2	nucleic acid binding protein 2	2852.58	3049.19	2793.13	2238.59	2154.33	2247.57	2162.01	2135.87	2104.67	2683.38	2754.73	2617.87
254065	BRWD3	bromodomain and WD repeat domain containing 3	427.511	515.647	492.699	709.037	752.781	759.744	791.575	770.758	785.383	525.24	532.694	566.391
124222	PAQR4	progestin and adipoQ receptor family member 4	3073.38	3066.38	3085.94	2106.37	2062.02	2248.28	2215.66	2090.93	2344.54	3050.15	2856.9	2850.66
2150	F2RL1	F2R like trypsin receptor 1	687.776	648.856	708.364	1013.65	950.403	972.19	1041	1026.93	1018.81	668.19	687.443	712.925
3632	INPP5A	inositol polyphosphate-5-phosphatase A	723.481	706.436	707.487	458.865	443.348	462.177	416.965	443.804	441.052	649.402	729.106	734.749
90161	HS6ST2	heparan sulfate 6-O-sulfotransferase 2	87.3814	83.3629	123.613	203.508	209.323	224.406	223.072	269.653	255.346	100.474	106.142	92.4932
7517	XRCC3	X-ray repair cross complementing 3	821.197	846.52	787.266	470.531	419.945	429.114	544.972	476.387	419.129	807.873	756.881	753.456
53635	PTOV1	PTOV1 extended AT-hook containing adaptor protein	1279.71	1340.68	1404.45	1933.97	2107.53	2017.54	2051.88	1803.3	1973.13	1307.79	1301.48	1342.71
1622	DBI	diazepam binding inhibitor, acyl-CoA binding protein	1291.93	1064.81	1118.65	785.515	756.682	758.337	719.1	719.074	737.667	1218.75	1203.27	1086.02
114907	FBXO32	F-box protein 32	104.294	95.3947	102.573	225.544	234.025	234.958	254.132	217.969	229.554	106.192	110.11	107.043
5817	PVR	PVR cell adhesion molecule	2948.42	3007.94	2759.81	2190.63	2220.64	2189.19	2195.89	2152.73	2006.66	2845.93	2991.81	2920.29
51605	TRMT6	tRNA methyltransferase 6	1275.96	1192.86	1214.21	852.919	791.786	766.075	835.812	824.688	790.541	1218.75	1331.24	1286.59
57222	ERGIC1	endoplasmic reticulum-golgi intermediate compartment 1	6255.76	5851.73	5707.24	4783.09	4898.93	4666.8	4508.49	4550.39	4603.97	5766.2	5885.42	5847.86
57650	CIP2A	cellular inhibitor of PP2A	1216.76	1159.35	1325.55	723.296	724.178	741.453	825.459	817.947	820.203	1275.12	1335.21	1362.46
333	APLP1	amyloid beta precursor like protein 1	4477.12	4680.35	4256.32	3285.94	3345.26	3393.52	3038.29	2910	3454.91	4664.26	4386.54	4308.73
7086	TKT	transketolase	8837.74	9016.94	8474.94	11921.4	12019.8	12184.7	11206.3	10806.3	11040.5	8848.21	8790.93	8565.49
3798	KIF5A	kinesin family member 5A	86.4418	88.5194	76.2719	173.695	170.318	186.419	207.071	212.352	211.499	108.642	107.134	85.2184
245973	ATP6V1C2	ATPase H+ transporting V1 subunit C2	294.09	318.842	334.018	496.456	495.354	521.972	545.913	539.306	575.174	343.081	292.634	328.403
5939	RBMS2	RNA binding motif single stranded interacting protein 2	517.711	517.366	543.547	817.921	891.897	856.822	795.339	817.947	855.023	536.676	541.621	553.92
5827	PXMP2	peroxisomal membrane protein 2	2052.05	2098.68	2058.46	1618.99	1518.56	1584.91	1537.97	1538.14	1477.91	2002.94	2025.62	1980.81
81611	ANP32E	acidic nuclear phosphoprotein 32 family member E	7790.1	7309.29	7735.9	5568.6	5364.38	5335.09	5896.81	5897.53	5970.97	7918.62	7481.52	7653.03
23093	TTLL5	tubulin tyrosine ligase like 5	990.323	959.962	914.386	604.043	588.964	588.801	607.093	623.572	615.152	950.823	841.2	890.637
51335	NGRN	neugrin, neurite outgrowth associated	4567.32	4823.02	4377.3	3587.96	3464.87	3577.83	3505.14	3185.27	3350.45	4727.98	4435.15	4334.71
10401	PIAS3	protein inhibitor of activated STAT 3	1117.17	1272.79	1208.95	1580.1	1539.37	1617.27	1684.8	1702.18	1841.59	1179.54	1140.78	1119.27
80010	RMI1	RecQ mediated genome instability 1	1342.67	1289.12	1353.61	753.109	778.784	763.964	908.287	839.294	932.4	1268.58	1282.63	1410.26
83999	KREMEN1	kringle containing transmembrane protein 1	351.405	372.985	357.689	510.714	531.758	560.663	580.739	605.595	638.365	343.897	359.097	359.58
284611	FAM102B	family with sequence similarity 102 member B	1020.39	1003.79	1191.42	1455.67	1545.87	1607.42	1582.21	1769.6	1931.86	1066	1006.86	1202.41
63875	MRPL17	mitochondrial ribosomal protein L17	2465.47	2328.15	2105.8	1690.28	1535.47	1537.07	1559.62	1576.35	1443.09	2247.99	2427.38	2129.42
34	ACADM	acyl-CoA dehydrogenase medium chain	3887.06	3725.55	3938.96	2823.19	2705.59	2835.67	2988.41	2840.34	2869.42	3746.93	3751.67	3976.17
6932	TCF7	transcription factor 7	105.234	131.49	127.12	37.5907	24.7027	28.8421	35.7667	29.2124	29.6614	120.895	119.038	110.16
51512	GTSE1	G2 and S-phase expressed 1	2269.1	2445.03	2282.9	1530.85	1577.07	1530.04	1675.39	1657.24	1737.13	2279.03	2131.77	2139.81
56667	MUC13	mucin 13, cell surface associated	5023.96	4836.77	4606.12	3537.41	3593.59	3857.81	3635.97	3489.76	3261.47	4840.7	4967.84	5301.21
93099	DMKN	dermokine	217.984	194.227	156.05	42.7756	40.3044	71.7536	66.8273	56.1777	43.8473	164.189	184.508	162.123
54993	ZSCAN2	zinc finger and SCAN domain containing 2	228.319	192.508	216.542	396.646	380.941	379.168	395.317	382.008	430.735	212.383	226.172	207.85
11173	ADAMTS7	ADAM metallopeptidase with thrombospondin type 1 motif 7	7.51668	5.15647	7.89019	68.7002	65.007	73.1605	52.7089	53.9306	81.2465	8.98544	9.91981	2.0785
529	ATP6V1E1	ATPase H+ transporting V1 subunit E1	2767.08	2585.11	2538.89	2133.59	2067.22	2229.28	1965.29	1895.43	1911.23	2660.51	2704.14	2608.52
81846	SBF2	SET binding factor 2	1042	1007.23	1010.82	1498.44	1510.76	1516.67	1417.49	1414.55	1561.74	1034.96	1053.48	1096.41
9213	XPR1	xenotropic and polytropic retrovirus receptor 1	1558.77	1479.05	1627.13	2084.34	2085.43	2132.91	2103.65	2137	2211.71	1527.53	1590.14	1632.66
11144	DMC1	DNA meiotic recombinase 1	178.521	152.116	163.941	62.219	48.1052	53.4634	60.2387	56.1777	46.4266	169.907	206.332	168.358
10950	BTG3	BTG anti-proliferation factor 3	802.406	784.643	871.428	1291.04	1289.74	1424.52	1236.78	1203.33	1324.45	794.803	879.887	875.048
3398	ID2	inhibitor of DNA binding 2	3693.51	3636.17	3746.97	5057.89	5093.95	5585.52	4820.98	4898.69	5037.28	3902.13	3782.42	3684.14
4194	MDM4	MDM4 regulator of p53	1612.33	1659.52	1741.1	2418.76	2513.17	2255.31	2306.96	2468.45	2416.76	1623.91	1775.65	1835.31
801	CALM1	calmodulin 1	9427.8	8898.35	9369.17	7030.75	6690.52	6787.04	7198.53	7336.8	7354.74	8900.49	9117.29	9226.46
3148	HMGB2	high mobility group box 2	18328.5	16057.2	17492.6	14315.6	13689.2	14195.9	12661.4	12560.2	13618.5	17476.7	17301.1	17549.8
1111	CHEK1	checkpoint kinase 1	1595.42	1436.94	1564.89	941.063	919.199	972.894	990.174	1019.06	1097.47	1503.84	1529.63	1657.6
26043	UBXN7	UBX domain protein 7	899.183	940.196	958.22	1300.12	1362.55	1352.06	1284.78	1363.99	1418.59	927.951	966.189	975.855
5902	RANBP1	RAN binding protein 1	4315.51	4057.28	4228.27	3328.72	3021.53	3075.55	3247.24	3153.81	3068.02	4156.18	4116.72	4160.12
9444	QKI	QKI, KH domain containing RNA binding	808.983	861.13	969.617	1302.71	1356.05	1338.7	1313.96	1334.78	1359.27	855.251	878.895	960.266
91687	CENPL	centromere protein L	652.072	697.842	693.46	407.016	365.34	425.597	416.965	421.333	376.571	655.937	611.06	682.787
10600	USP16	ubiquitin specific peptidase 16	1922.39	1700.78	1798.96	1374	1188.33	1200.82	1259.37	1176.36	1192.91	1855.9	1953.21	2030.69
115207	KCTD12	potassium channel tetramerization domain containing 12	408.72	385.016	407.66	576.822	685.174	586.691	653.214	677.503	671.896	406.795	391.832	415.7
26959	HBP1	HMG-box transcription factor 1	1721.32	1517.72	1625.38	2241.18	2358.46	2487.46	2254.25	2379.69	2519.93	1645.15	1783.58	1857.14
54858	PGPEP1	pyroglutamyl-peptidase I	295.969	280.168	251.61	561.267	582.463	581.063	451.79	515.711	526.168	306.322	267.835	299.304
57524	CASKIN1	CASK interacting protein 1	327.915	346.343	351.552	584.599	556.46	590.912	559.091	574.136	651.262	303.871	346.201	358.541
1654	DDX3X	DEAD-box helicase 3 X-linked	8678.95	8460.05	8524.04	6321.71	6308.28	6304.46	6956.63	6880.64	6431.37	8633.38	8565.75	8822.19
23177	CEP68	centrosomal protein 68	422.813	464.082	497.959	722	769.683	711.204	776.515	733.68	727.35	448.455	461.271	451.034
2023	ENO1	enolase 1	23216.2	22581.9	21291.2	30928	30995.4	29827.7	29494.4	29013.5	30584.8	23651.3	23373	21110.3
4685	NCAM2	neural cell adhesion molecule 2	923.612	916.133	888.085	543.12	513.556	538.855	583.563	584.248	607.414	851.983	905.678	943.638
139065	SLITRK4	SLIT and NTRK like family member 4	170.065	152.975	206.022	307.206	306.833	330.629	340.725	364.031	370.123	198.497	184.508	208.889
284403	WDR62	WD repeat domain 62	681.199	714.171	683.817	365.537	413.445	377.761	445.202	410.097	424.287	675.542	716.21	690.062
50640	PNPLA8	patatin like phospholipase domain containing 8	1577.56	1418.03	1532.45	1039.58	1044.01	1129.06	955.349	1012.32	1047.18	1480.96	1595.1	1695.02
51545	ZNF581	zinc finger protein 581	426.572	435.722	419.934	868.474	806.087	859.636	694.628	688.738	753.142	439.47	425.56	350.227
5684	PSMA3	proteasome 20S subunit alpha 3	2894.86	2432.13	2666.89	1861.39	1903.41	1990.11	1844.81	1835.89	1837.72	2582.91	2816.23	2834.03
9114	ATP6V0D1	ATPase H+ transporting V0 subunit d1	2515.27	2599.72	2206.62	1747.32	1642.08	1639.78	1663.15	1553.87	1599.14	2539.61	2471.02	2135.66
29880	ALG5	ALG5 dolichyl-phosphate beta-glucosyltransferase	1000.66	917.851	1055.53	711.63	670.873	662.665	643.801	648.29	615.152	977.779	988.013	1075.62
9149	DYRK1B	dual specificity tyrosine phosphorylation regulated kinase 1B	163.488	202.821	186.735	382.388	366.64	376.354	336.019	356.166	450.08	200.947	191.452	189.143
2782	GNB1	G protein subunit beta 1	7791.98	7924.63	8119.89	9728.2	9567.74	9897.07	9783.15	9803	10115.8	7996.23	7697.77	7911.81
10926	DBF4	DBF4 zinc finger	1075.82	942.774	1093.23	718.111	666.972	707.687	626.859	678.626	673.185	1024.34	1091.18	1150.45
2644	GCHFR	GTP cyclohydrolase I feedback regulator	1808.7	1863.2	1676.23	1214.57	1265.04	1341.51	1238.66	1180.85	1232.88	1782.38	1693.31	1574.46
83549	UCK1	uridine-cytidine kinase 1	1334.21	1399.98	1216.84	867.177	850.292	848.38	888.521	892.101	902.739	1261.23	1216.17	1203.45
3915	LAMC1	laminin subunit gamma 1	9904.17	9674.39	9359.52	7506.46	7721.54	7541.16	7564.67	7640.16	7557.21	9492.71	10257.1	10029.8
284076	TTLL6	tubulin tyrosine ligase like 6	32.8855	45.5488	44.7111	108.883	114.412	109.037	125.184	142.691	135.411	36.7586	46.6231	42.6092
65062	TMEM237	transmembrane protein 237	1392.47	1305.45	1466.7	859.4	878.895	835.718	966.643	944.908	960.772	1385.39	1328.26	1380.12
4176	MCM7	minichromosome maintenance complex component 7	13870.2	14627.2	13067.9	9243.41	8817.55	8837.65	10371.4	9943.45	9747	14041	12843.2	12017.9
22861	NLRP1	NLR family pyrin domain containing 1	601.334	711.593	639.106	347.389	379.641	354.547	390.611	405.603	343.041	643.684	607.092	612.118
84961	FBXL20	F-box and leucine rich repeat protein 20	523.349	627.37	611.052	863.289	898.397	830.794	884.756	937.043	968.51	598.757	600.148	631.864
157983	DOCK8-AS1	DOCK8 antisense RNA 1	132.481	136.646	139.393	45.368	35.1038	35.8768	45.179	43.8186	32.2407	155.203	126.974	165.241
387119	CEP85L	centrosomal protein 85 like	123.086	149.538	174.461	300.725	321.135	317.967	310.606	308.977	343.041	142.95	166.653	182.908
8861	LDB1	LIM domain binding 1	1603.87	1693.04	1662.2	2149.15	2307.75	2237.73	2242.01	2297.67	2192.37	1574.9	1557.41	1494.44
79622	SNRNP25	small nuclear ribonucleoprotein U11/U12 subunit 25	1668.7	1594.21	1379.03	1069.39	1070.02	1036.91	1050.41	956.144	947.876	1619.83	1627.84	1408.18
51645	PPIL1	peptidylprolyl isomerase like 1	1565.35	1375.92	1507.9	1059.02	968.605	1005.25	1029.71	1046.03	945.297	1489.95	1552.45	1516.26
101927167	GATA2-AS1	GATA2 antisense RNA 1	1366.16	1415.45	1374.65	956.617	980.306	967.97	1001.47	979.739	931.111	1379.67	1286.6	1330.24
2182	ACSL4	acyl-CoA synthetase long chain family member 4	236.775	192.508	245.473	432.941	413.445	438.963	420.73	419.085	486.189	205.848	248.987	266.048
27161	AGO2	argonaute RISC catalytic component 2	3493.38	3615.54	3648.78	4214.04	4419.18	4140.6	4621.44	4771.73	4512.41	3596.63	3609.82	3660.24
120071	LARGE2	LARGE xylosyl- and glucuronyltransferase 2	684.958	703.858	689.077	937.174	992.007	999.626	1052.3	1005.58	1021.38	669.007	622.964	656.806
4090	SMAD5	SMAD family member 5	2292.59	2233.61	2542.4	3103.17	3128.14	3142.38	3150.3	3318.98	3572.27	2387.68	2471.02	2642.81
868	CBLB	Cbl proto-oncogene B	390.867	342.046	363.826	596.266	605.866	561.366	576.033	617.954	677.054	407.612	368.025	372.051
6261	RYR1	ryanodine receptor 1	78.9251	84.2223	83.2854	207.397	201.522	215.964	177.892	216.846	215.368	92.305	77.3745	89.3754
196383	RILPL2	Rab interacting lysosomal protein like 2	157.85	193.368	206.022	340.908	370.54	366.506	357.667	364.031	376.571	204.215	173.597	194.34
813	CALU	calumenin	6711.46	6142.21	6509.41	4846.6	4984.74	4926.37	4870.87	4955.99	4992.15	6348.62	6819.87	6847.61
51071	DERA	deoxyribose-phosphate aldolase	1315.42	1168.8	1224.73	784.219	739.78	794.213	793.457	868.507	830.52	1239.17	1326.28	1281.39
148	ADRA1A	adrenoceptor alpha 1A	559.053	554.32	601.408	722	874.995	844.863	859.343	925.808	1008.49	593.856	630.9	641.217
84904	ARHGEF39	Rho guanine nucleotide exchange factor 39	798.647	865.427	848.634	480.901	438.147	436.853	493.205	542.676	513.272	885.474	780.689	749.299
81575	APOLD1	apolipoprotein L domain containing 1	572.207	488.146	511.109	861.993	889.296	843.456	786.868	847.159	956.903	543.211	489.046	487.408
81839	VANGL1	VANGL planar cell polarity protein 1	1406.56	1411.15	1421.11	931.989	904.898	868.077	1002.41	959.515	1018.81	1405	1348.1	1310.49
10051	SMC4	structural maintenance of chromosomes 4	4191.49	3895.71	4308.92	2900.96	2761.5	2812.46	2924.4	2990.9	3186.67	4034.46	4088.94	4384.59
10228	STX6	syntaxin 6	1576.62	1599.36	1562.26	2260.62	2309.05	2237.73	2056.59	2206.66	2316.17	1498.94	1578.24	1636.82
6482	ST3GAL1	ST3 beta-galactoside alpha-2,3-sialyltransferase 1	8895.99	9105.46	8051.5	7065.75	7322.39	7425.79	6573.55	6730.08	6498.43	8664.42	8750.26	8470.92
64284	RAB17	RAB17, member RAS oncogene family	6347.84	6305.5	6036	8619.93	8590.03	8746.9	7842.33	7732.29	7971.19	6400.9	6194.92	6011.02
85358	SHANK3	SH3 and multiple ankyrin repeat domains 3	509.255	550.883	570.724	808.847	815.188	823.759	812.282	815.7	922.083	564.449	567.413	574.705
2778	GNAS	GNAS complex locus	11555	11332.2	11235.6	14438.7	14003.8	14586.4	13838.9	13750	14173	11010.4	11255	11184.4
80020	FOXRED2	FAD dependent oxidoreductase domain containing 2	2561.31	2549.87	2260.1	1572.33	1619.98	1398.49	1740.33	1717.91	1619.77	2420.35	2381.75	2324.8
79026	AHNAK	AHNAK nucleoprotein	13765.9	13394.8	13708.8	16923.6	18625.8	16157.2	17689.5	17698.2	19038.8	14051.6	13985.9	13650.5
8508	NIPSNAP1	nipsnap homolog 1	3824.11	3864.77	3586.53	4978.82	5125.15	5337.9	4834.16	4971.72	5010.2	3733.04	3667.35	3499.15
4201	MEA1	male-enhanced antigen 1	2148.83	2034.23	1806.85	1434.93	1426.25	1456.88	1295.13	1410.06	1367	1987.42	1987.93	1808.29
90861	JPT2	Jupiter microtubule associated homolog 2	5038.06	5252.72	5057.61	3880.91	3793.81	3744.55	4110.35	4030.19	3978.5	5083.31	5031.33	4957.22
10269	ZMPSTE24	zinc metallopeptidase STE24	2668.42	2371.12	2417.03	1585.29	1512.06	1588.43	1793.98	1686.45	1484.36	2439.14	2758.7	2745.7
4297	KMT2A	lysine methyltransferase 2A	3776.19	3933.53	4016.99	4413.66	4523.19	4298.18	4916.99	5096.44	5014.07	3921.74	3807.22	3846.26
5230	PGK1	phosphoglycerate kinase 1	10701.9	9288.52	10136.3	14852.2	14798.2	14072.1	13280.8	13560.2	15020.3	10854.4	11281.8	10311.4
83540	NUF2	NUF2 component of NDC80 kinetochore complex	2253.13	1953.44	2217.14	1407.71	1396.35	1468.13	1437.26	1453.88	1543.68	2070.74	2201.21	2308.17
11257	TP53TG1	TP53 target 1	462.276	407.361	388.373	780.33	737.18	808.986	699.334	692.109	724.77	405.162	494.998	412.582
196441	ZFC3H1	zinc finger C3H1-type containing	1260.92	1212.63	1353.61	2018.23	2085.43	2127.99	1743.16	1932.51	2105.96	1270.21	1306.44	1457.03
664	BNIP3	BCL2 interacting protein 3	1412.2	1073.4	1480.73	3384.46	3286.76	2893.36	2588.38	2905.51	3301.45	1507.1	1539.55	1401.95
5783	PTPN13	protein tyrosine phosphatase non-receptor type 13	1403.74	1443.81	1463.19	1812.13	1945.01	1916.95	1922.93	2010.04	2014.4	1425.42	1393.73	1523.54
3268	AGFG2	ArfGAP with FG repeats 2	907.639	970.275	943.316	628.671	640.969	623.975	645.684	610.089	625.469	948.373	918.574	892.715
8073	PTP4A2	protein tyrosine phosphatase 4A2	4852.02	4807.55	5332.02	3727.96	3721	3734	3833.63	3693.12	3795.37	5075.14	4872.61	5223.27
51085	MLXIPL	MLX interacting protein like	108.992	100.551	113.093	222.951	219.724	242.696	228.719	239.317	252.767	115.994	109.118	96.6502
83463	MXD3	MAX dimerization protein 3	2632.72	2662.46	2670.39	2149.15	2003.52	2142.76	1798.69	1783.08	2086.62	2627.02	2493.84	2457.82
143888	POGLUT3	protein O-glucosyltransferase 3	2301.98	2362.52	2536.26	1580.1	1530.27	1457.58	1782.69	1613.42	1635.25	2316.61	2311.31	2564.87
203	AK1	adenylate kinase 1	1651.79	1719.68	1475.47	1110.87	1114.22	1101.63	1119.12	1092.09	1035.57	1663.12	1686.37	1481.97
1081	CGA	glycoprotein hormones, alpha polypeptide	85.5022	53.2835	54.3547	14.2585	6.5007	12.6624	8.47107	7.86487	2.57925	48.1946	62.4948	70.669
55299	BRIX1	biogenesis of ribosomes BRX1	2069.91	1741.17	1866.47	1309.19	1278.04	1310.56	1311.13	1340.4	1199.35	1876.32	1913.53	2036.93
3816	KLK1	kallikrein 1	1099.31	1047.62	912.632	676.632	709.877	586.691	618.388	574.136	625.469	1110.11	1036.62	925.971
26155	NOC2L	NOC2 like nucleolar associated transcriptional repressor	5472.14	5813.06	5071.64	7324.99	7240.48	7458.15	7308.65	7162.65	7212.88	5427.21	5262.46	5041.4
53335	BCL11A	BAF chromatin remodeling complex subunit BCL11A	113.69	117.739	132.38	254.061	247.027	228.627	240.955	283.135	272.111	98.8399	105.15	116.396
4245	MGAT1	alpha-1,3-mannosyl-glycoprotein 2-beta-N-acetylglucosaminyltransferase	2543.46	2629.8	2435.44	3476.49	3433.67	3602.45	3311.25	3408.86	3481.99	2653.16	2525.58	2400.67
100	ADA	adenosine deaminase	69.5293	80.7847	77.1486	226.84	215.823	271.538	176.951	203.363	219.237	89.0376	93.2462	62.355
338811	TAFA2	TAFA chemokine like family member 2	63.8918	44.6894	49.0945	165.917	204.122	188.529	146.832	151.68	166.362	41.6598	64.4787	56.1195
79845	RNF122	ring finger protein 122	64.8314	65.3153	78.0252	173.695	176.819	182.198	174.128	162.915	203.761	90.6713	78.3665	76.9045
101448202	LOC101448202	uncharacterized LOC101448202	64.8314	65.3153	49.0945	172.399	149.516	156.17	162.833	168.533	153.466	63.715	65.4707	65.4727
1032	CDKN2D	cyclin dependent kinase inhibitor 2D	848.445	868.865	862.661	534.047	534.358	666.886	462.144	462.904	584.201	871.588	811.44	842.831
7029	TFDP2	transcription factor Dp-2	1385.89	1324.35	1442.15	1753.8	1912.51	1760.07	1964.35	1979.7	1835.14	1395.19	1370.92	1406.1
55917	CTTNBP2NL	CTTNBP2 N-terminal like	442.545	443.456	459.385	672.743	695.575	673.921	695.569	698.85	714.453	442.737	479.127	430.249
23576	DDAH1	dimethylarginine dimethylaminohydrolase 1	5100.07	5176.23	5677.43	6723.54	6755.53	6342.45	7063.93	7189.62	7337.98	5380.65	4968.83	5608.83
392862	GRID2IP	Grid2 interacting protein	18.7917	24.0635	33.3142	88.1436	85.8093	97.0783	103.535	89.8843	113.487	25.3226	24.7995	30.1382
117178	SSX2IP	SSX family member 2 interacting protein	1883.87	1645.77	1877.87	1202.9	1151.92	1117.81	1287.6	1197.71	1187.75	1860.8	1791.52	2005.75
1062	CENPE	centromere protein E	2432.59	2204.39	2598.5	1323.45	1071.32	1080.52	1267.84	1196.58	1303.81	2350.92	2488.88	2888.07
4947	OAZ2	ornithine decarboxylase antizyme 2	1500.52	1575.3	1552.61	1908.05	1994.42	2059.05	2107.41	2051.61	2154.97	1478.51	1536.58	1592.13
51317	PHF21A	PHD finger protein 21A	1150.99	1185.13	1187.04	1679.91	1701.88	1637.67	1553.03	1635.89	1680.38	1168.11	1138.79	1139.02
4036	LRP2	LDL receptor related protein 2	376.774	346.343	386.619	541.824	633.169	588.801	590.151	603.348	647.393	388.825	379.929	372.051
55052	MRPL20	mitochondrial ribosomal protein L20	1847.22	1786.72	1831.4	1476.41	1418.45	1473.76	1394.9	1328.04	1267.7	1841.2	1862.94	1829.08
10580	SORBS1	sorbin and SH3 domain containing 1	281.876	318.842	346.292	469.235	501.854	479.764	523.324	539.306	562.277	302.238	314.458	292.029
10763	NES	nestin	2315.14	2316.11	2170.68	1472.52	1486.06	1530.74	1598.21	1574.1	1702.31	2395.85	2204.18	2123.19
348110	ARPIN	actin related protein 2/3 complex inhibitor	1868.83	1876.95	1871.73	1266.42	1307.94	1273.27	1312.07	1341.52	1432.78	1830.58	1691.33	1799.98
140606	SELENOM	selenoprotein M	3508.41	3668.83	3618.09	2849.11	2760.2	2958.78	2828.4	2679.67	2735.3	3738.76	3662.39	3544.88
2956	MSH6	mutS homolog 6	2403.46	2423.54	2475.77	1660.47	1583.57	1497.68	1854.22	1812.29	1773.24	2393.39	2421.42	2367.41
8123	PWAR5	Prader Willi/Angelman region RNA 5	137.179	160.71	163.064	313.688	263.929	289.828	296.487	326.954	319.828	152.753	168.637	188.104
5900	RALGDS	ral guanine nucleotide dissociation stimulator	853.143	888.631	844.251	1353.26	1281.94	1338.7	1313.02	1274.11	1204.51	900.995	855.087	773.202
161145	TMEM229B	transmembrane protein 229B	32.8855	31.7982	20.1638	92.0323	97.5106	98.4853	112.948	98.8727	103.17	34.3081	31.7434	39.4915
332	BIRC5	baculoviral IAP repeat containing 5	4214.04	4376.12	4198.46	3202.98	3026.73	3188.11	3126.77	3169.54	3416.22	4306.48	4067.12	4079.05
23017	FAIM2	Fas apoptotic inhibitory molecule 2	153.152	131.49	113.969	34.9982	52.0056	35.1733	46.1203	30.3359	39.9784	131.514	143.837	143.416
79837	PIP4K2C	phosphatidylinositol-5-phosphate 4-kinase type 2 gamma	2069.91	2110.71	1989.21	1459.55	1569.27	1558.18	1537.03	1420.17	1554	2060.12	2065.3	2073.3
155370	SBDSP1	SBDS pseudogene 1	863.479	838.785	846.881	544.416	560.361	519.158	532.736	553.912	553.25	820.126	923.534	951.952
55038	CDCA4	cell division cycle associated 4	942.404	984.885	948.577	585.896	539.558	583.174	643.801	630.313	621.6	985.131	888.815	877.126
64210	MMS19	MMS19 homolog, cytosolic iron-sulfur assembly component	1135.02	1170.52	1151.09	1638.43	1733.09	1795.25	1582.21	1679.71	1662.33	1195.88	1207.24	1066.27
6920	TCEA3	transcription elongation factor A3	1201.73	1186.85	1089.72	1910.64	1999.62	1762.89	1670.68	1710.05	1719.07	1135.43	1170.54	1005.99
10063	COX17	cytochrome c oxidase copper chaperone COX17	1198.91	974.572	1095.86	795.885	729.379	821.649	690.863	710.086	696.399	1081.52	1133.83	1072.51
19	ABCA1	ATP binding cassette subfamily A member 1	12.2146	15.4694	10.5203	63.5152	59.8065	68.2362	53.6501	89.8843	83.8258	12.2529	14.8797	11.4317
57558	USP35	ubiquitin specific peptidase 35	134.361	170.163	135.01	265.727	250.927	277.166	284.252	321.336	301.773	148.668	149.789	141.338
51537	MTFP1	mitochondrial fission process 1	1448.84	1442.09	1290.48	1033.09	975.106	975.708	956.29	840.418	947.876	1348.63	1352.07	1175.39
494514	TYMSOS	TYMS opposite strand	91.1398	110.864	119.23	263.135	228.825	258.172	223.072	247.182	247.608	107.008	114.078	106.003
253769	WDR27	WD repeat domain 27	255.567	258.683	286.677	452.384	434.247	450.218	449.908	466.275	473.293	258.944	262.875	239.027
23671	TMEFF2	transmembrane protein with EGF like and two follistatin like domains 2	59.1939	44.6894	39.451	147.77	115.713	129.438	144.949	142.691	144.438	53.0958	63.4868	46.7662
8878	SQSTM1	sequestosome 1	4720.48	5185.69	4471.11	3692.96	3861.42	3894.39	3489.14	3325.72	3665.12	4973.03	4858.72	4705.72
283643	TEDC1	tubulin epsilon and delta complex 1	757.306	808.706	676.803	479.605	468.051	445.294	480.027	435.939	419.129	774.382	692.402	664.08
376497	SLC27A1	solute carrier family 27 member 1	111.811	129.771	136.763	295.54	296.432	323.594	259.78	251.676	354.647	138.866	164.669	130.945
6470	SHMT1	serine hydroxymethyltransferase 1	2371.51	2336.74	2221.53	1596.95	1595.27	1549.74	1788.34	1644.88	1706.18	2222.67	2172.44	2162.68
23221	RHOBTB2	Rho related BTB domain containing 2	1098.37	1223.8	999.425	670.151	748.881	655.631	713.452	675.256	695.109	1120.73	1045.55	983.13
4810	NHS	NHS actin remodeling regulator	71.4085	89.3788	107.833	172.399	161.217	171.646	224.013	219.093	210.209	73.5173	74.3985	89.3754
10725	NFAT5	nuclear factor of activated T cells 5	1550.32	1748.9	1983.07	2521.17	2621.08	2465.65	2699.45	2899.89	2700.48	1672.11	1806.4	2096.17
26519	TIMM10	translocase of inner mitochondrial membrane 10	1260.92	1182.55	1069.56	767.368	735.88	770.999	774.632	693.232	686.082	1208.13	1317.35	1037.17
144501	KRT80	keratin 80	80.8043	90.2382	88.5455	19.4434	24.7027	21.104	16.9421	14.6062	24.5029	98.023	79.3585	77.9437
22873	DZIP1	DAZ interacting zinc finger protein 1	205.769	192.508	180.598	331.835	312.034	319.374	350.138	368.525	384.309	195.229	182.524	230.713
8667	EIF3H	eukaryotic translation initiation factor 3 subunit H	3802.5	3454.83	3481.33	5317.13	5075.75	5310.47	4675.09	4647.02	4931.53	3665.24	3927.25	3906.54
55279	ZNF654	zinc finger protein 654	379.592	343.765	414.674	617.005	666.972	628.899	597.681	657.279	626.759	398.627	400.76	436.485
64943	NT5DC2	5'-nucleotidase domain containing 2	1850.04	1958.6	2117.2	2640.42	2618.48	2644.33	2793.57	2703.27	2651.47	2007.02	1847.07	1838.43
23753	SDF2L1	stromal cell derived factor 2 like 1	1264.68	1228.1	1140.57	810.143	816.488	891.292	861.226	704.468	727.35	1213.85	1191.37	1059
54884	RETSAT	retinol saturase	696.233	721.046	585.628	1008.47	1008.91	1073.49	1003.35	1096.59	1034.28	747.425	675.539	682.787
7168	TPM1	tropomyosin 1	2262.52	2159.7	2090.9	1765.46	1785.09	1686.91	1571.85	1517.92	1668.78	2125.47	2223.03	2239.58
81848	SPRY4	sprouty RTK signaling antagonist 4	337.311	379.86	320.868	193.138	209.323	214.557	182.599	170.78	184.417	321.025	336.281	314.893
5268	SERPINB5	serpin family B member 5	45.1001	48.127	55.2314	163.325	159.917	153.356	160.95	120.22	147.017	55.5464	57.5349	62.355
11031	RAB31	RAB31, member RAS oncogene family	176.642	170.163	213.912	326.65	308.133	306.711	354.844	332.572	420.418	192.779	185.5	194.34
1175	AP2S1	adaptor related protein complex 2 subunit sigma 1	3486.8	3468.58	3348.95	2801.15	2701.69	2851.15	2702.27	2692.03	2588.28	3382.61	3313.22	3317.28
10625	IVNS1ABP	influenza virus NS1A binding protein	3875.79	3838.13	3777.65	2968.37	2974.72	2974.26	3051.47	2975.17	3013.86	3880.08	3697.11	3739.22
79686	NA	NA	121.206	137.506	122.736	58.3303	48.1052	35.1733	41.4141	31.4595	30.9511	124.162	169.629	182.908
22834	ZNF652	zinc finger protein 652	814.62	910.976	957.343	1316.97	1469.16	1334.48	1318.66	1323.55	1356.69	906.713	856.079	961.306
1602	DACH1	dachshund family transcription factor 1	51.6772	73.05	75.3952	130.919	158.617	133.659	180.716	178.645	180.548	56.3632	77.3745	67.5512
6729	SRP54	signal recognition particle 54	2493.66	2369.4	2460.86	1866.57	1753.89	1892.32	1870.22	1738.14	1831.27	2334.58	2417.46	2457.82
7103	TSPAN8	tetraspanin 8	2297.29	1808.2	1925.21	3210.76	3178.84	3087.51	3106.06	3044.83	2852.66	1909.81	2132.76	2135.66
4162	MCAM	melanoma cell adhesion molecule	125.904	132.349	150.79	228.136	270.429	287.014	279.545	270.776	336.593	132.331	124.99	148.613
154214	RNF217	ring finger protein 217	75.1668	71.3311	78.0252	177.583	188.52	163.204	164.715	196.622	199.892	80.0521	95.2301	95.6109
29843	SENP1	SUMO specific peptidase 1	1955.28	1962.9	2073.37	1322.15	1276.74	1290.16	1519.15	1453.88	1394.09	2054.4	1912.54	1969.38
6622	SNCA	synuclein alpha	74.2272	73.9094	80.6553	206.1	208.023	215.964	177.892	174.151	199.892	91.4881	83.3264	77.9437
1001	CDH3	cadherin 3	1260.92	1265.05	1169.5	1708.43	1708.38	1783.99	1749.75	1769.6	1778.4	1304.52	1220.14	1088.09
23126	POGZ	pogo transposable element derived with ZNF domain	2209.9	2292.05	2277.64	2860.78	2996.82	2710.46	2944.17	2994.27	3051.26	2299.46	2182.36	2257.25
65059	RAPH1	Ras association (RalGDS/AF-6) and pleckstrin homology domains 1	767.641	800.971	849.511	1075.87	1162.33	1091.78	1118.18	1180.85	1239.33	811.14	823.344	848.027
130271	PLEKHH2	pleckstrin homology, MyTH4 and FERM domain containing H2	38.523	32.6576	49.9712	101.106	102.711	113.962	123.301	115.726	177.969	33.4912	37.6953	42.6092
2823	GPM6A	glycoprotein M6A	146.575	121.177	156.927	270.912	315.934	292.642	294.605	286.506	285.008	156.02	140.861	157.966
55198	APPL2	adaptor protein, phosphotyrosine interacting with PH domain and leucine zipper 2	930.189	924.727	1038.88	1376.6	1263.74	1332.37	1373.25	1388.71	1367	976.963	958.253	993.522
1059	CENPB	centromere protein B	4501.55	4654.57	4362.4	3530.93	3345.26	3524.37	3495.73	3469.53	3542.61	4465.76	4217.9	4341.98
5166	PDK4	pyruvate dehydrogenase kinase 4	12572.6	11780	11982.6	18317	19220	19680.9	16297.4	16788.1	17759.5	11808.5	13555.4	14484
79073	TMEM109	transmembrane protein 109	1777.69	1938.83	1790.2	1193.83	1151.92	1215.59	1370.43	1202.2	1263.83	1882.04	1812.35	1688.78
55640	FLVCR2	FLVCR heme transporter 2	124.965	158.991	128.873	34.9982	26.0028	45.0218	41.4141	48.3128	34.8199	114.36	123.998	138.22
54843	SYTL2	synaptotagmin like 2	4930.94	5018.96	5342.54	6132.46	6418.79	6046.29	6485.08	6795.25	6507.46	5278.54	5115.64	5478.92
9562	MINPP1	multiple inositol-polyphosphate phosphatase 1	715.964	661.747	696.967	1057.72	1060.91	1047.46	1007.12	1006.7	1044.6	646.135	737.042	708.768
6664	SOX11	SRY-box transcription factor 11	213.286	250.089	256.87	418.682	404.344	439.666	407.553	442.68	549.381	245.058	219.228	200.575
1894	ECT2	epithelial cell transforming 2	4029.88	3582.89	4285.25	2690.97	2632.78	2744.22	2696.62	2826.86	2931.32	3806.56	4023.47	4188.17
155382	VPS37D	VPS37D subunit of ESCRT-I	59.1939	66.1747	57.8614	162.029	172.919	171.646	141.185	161.792	185.706	65.3487	65.4707	58.198
8811	GALR2	galanin receptor 2	123.086	129.771	115.723	34.9982	39.0042	49.2426	31.0606	39.3244	41.2681	109.459	118.046	99.7679
5686	PSMA5	proteasome 20S subunit alpha 5	3940.62	3504.68	3540.07	2958	2874.61	3112.84	2683.45	2705.52	2732.72	3581.92	3838.97	3689.34
57763	ANKRA2	ankyrin repeat family A member 2	507.376	440.878	497.082	839.957	837.291	847.677	742.631	751.657	804.727	472.961	541.621	565.352
6543	SLC8A2	solute carrier family 8 member A2	82.6835	91.0976	98.1891	232.025	211.923	213.854	199.541	206.734	221.816	84.9533	110.11	93.5324
9774	BCLAF1	BCL2 associated transcription factor 1	3254.72	3172.09	3277.06	2366.91	2336.35	2253.2	2512.14	2443.73	2352.28	3297.66	3355.87	3629.06
23623	RUSC1	RUN and SH3 domain containing 1	2702.25	2964.11	2622.17	1786.2	1811.1	1876.14	1935.17	1967.34	2002.79	2906.38	2700.17	2511.87
10212	DDX39A	DExD-box helicase 39A	3227.47	3220.21	2975.48	2299.51	2296.05	2353.09	2453.79	2245.98	2149.81	3187.38	3047.36	2911.98
7982	ST7	suppression of tumorigenicity 7	577.845	526.819	560.204	847.734	809.988	860.339	842.401	911.202	799.569	538.31	543.605	593.411
100144748	KLLN	killin, p53 regulated DNA replication inhibitor	63.8918	74.7688	60.4915	156.844	163.818	158.983	213.659	177.521	141.859	53.9127	59.5188	60.2765
2717	GLA	galactosidase alpha	775.158	788.94	682.94	471.828	405.644	475.543	458.379	468.522	429.446	768.664	701.33	653.688
11179	ZNF277	zinc finger protein 277	386.169	332.592	411.167	657.188	646.17	720.349	589.21	632.561	683.502	408.429	451.351	421.935
283450	HECTD4	HECT domain E3 ubiquitin protein ligase 4	1609.51	1608.82	1564.01	2007.86	2080.23	1995.03	2051.88	2216.77	2203.97	1592.87	1486.98	1606.68
79056	PRRG4	proline rich and Gla domain 4	620.126	652.293	707.487	366.833	334.136	365.099	410.376	399.985	410.101	681.26	607.092	667.198
84081	NSRP1	nuclear speckle splicing regulatory protein 1	1149.11	1130.13	1000.3	807.551	683.874	620.457	716.276	670.761	655.131	1091.32	1170.54	1129.66
9064	MAP3K6	mitogen-activated protein kinase kinase kinase 6	631.401	647.996	568.971	359.056	405.644	374.948	371.786	369.649	361.096	613.461	581.301	515.468
3098	HK1	hexokinase 1	7745	8129.17	7312.46	5961.36	6169.17	6054.73	6059.64	5948.09	6078.01	7774.86	7445.81	7365.16
401546	C9orf152	chromosome 9 open reading frame 152	445.363	416.815	392.756	251.469	270.429	244.806	207.071	247.182	242.45	396.993	430.52	401.15
9168	TMSB10	thymosin beta 10	37649.2	35373.4	33692	28559.8	26931.1	27437.3	27012.4	26275.4	27763.1	37282.2	37032.6	33591.7
388610	TRNP1	TMF1 regulated nuclear protein 1	509.255	559.477	615.435	885.325	859.393	871.595	842.401	878.619	851.154	581.603	562.453	596.529
214	ALCAM	activated leukocyte cell adhesion molecule	4073.1	3836.41	4139.72	5055.29	5184.96	5064.25	5093.94	5143.63	5381.61	4059.79	4166.32	4413.69
23670	CEMIP2	cell migration inducing hyaluronidase 2	994.081	990.901	955.59	1364.93	1374.25	1378.79	1328.08	1434.78	1372.16	981.047	955.277	1059
6738	RO60	Ro60, Y RNA binding protein	1502.4	1491.08	1585.05	1869.16	1938.51	1796.65	2130.95	2156.1	2131.75	1480.15	1626.85	1750.1
3682	ITGAE	integrin subunit alpha E	549.657	545.726	482.178	351.278	302.933	312.339	321.901	307.854	273.401	550.563	547.573	486.369
85414	SLC45A3	solute carrier family 45 member 3	95.8377	102.27	113.093	208.693	230.125	234.254	227.778	214.599	245.029	113.543	94.2382	116.396
51564	HDAC7	histone deacetylase 7	814.62	913.554	850.388	1262.53	1261.14	1254.28	1354.43	1232.54	1270.28	869.137	819.376	711.886
84858	ZNF503	zinc finger protein 503	2097.15	2312.68	2087.39	1642.32	1636.88	1527.23	1556.79	1601.06	1592.69	2129.55	2048.44	2087.85
8317	CDC7	cell division cycle 7	861.6	799.253	899.482	480.901	484.952	487.502	567.562	568.518	518.43	845.448	827.312	929.089
5547	PRCP	prolylcarboxypeptidase	938.646	936.758	941.563	1320.86	1341.75	1354.88	1284.78	1307.82	1334.76	997.384	1056.46	964.423
27341	RRP7A	ribosomal RNA processing 7 homolog A	1785.21	1865.78	1625.38	1199.01	1162.33	1247.25	1297.02	1210.07	1207.09	1797.91	1825.24	1710.6
7733	ZNF180	zinc finger protein 180	404.961	391.892	438.344	200.916	206.722	207.523	203.306	259.541	217.947	407.612	401.752	425.053
7525	YES1	YES proto-oncogene 1, Src family tyrosine kinase	2041.72	1934.53	2189.97	2758.38	2732.9	2721.01	2740.86	2733.61	2882.32	2022.54	2033.56	2203.21
10501	SEMA6B	semaphorin 6B	35.7042	44.6894	80.6553	150.363	163.818	185.715	156.244	155.05	237.291	57.9969	56.5429	56.1195
10849	POLR1G	RNA polymerase I subunit G	1406.56	1417.17	1178.27	810.143	794.386	788.586	928.994	847.159	728.639	1324.94	1226.09	1188.9
7087	ICAM5	intercellular adhesion molecule 5	974.35	941.915	959.974	1656.58	1705.78	1839.56	1324.31	1360.62	1626.22	947.556	978.093	930.128
60485	SAV1	salvador family WW domain containing protein 1	1104.95	1091.45	1167.75	1576.21	1534.17	1598.98	1516.32	1544.89	1560.45	1116.65	1155.66	1195.14
51660	MPC1	mitochondrial pyruvate carrier 1	834.352	715.03	784.636	535.343	556.46	572.622	499.793	498.858	499.086	834.829	919.566	883.362
348235	SKA2	spindle and kinetochore associated complex subunit 2	1749.51	1596.79	1807.73	1176.98	1038.81	1130.47	1172.77	1187.6	1204.51	1680.28	1649.66	1861.3
10083	USH1C	USH1 protein network component harmonin	19.7313	29.22	23.6706	101.106	84.5091	104.113	87.5344	84.2665	119.935	22.872	28.7674	22.8635
83451	ABHD11	abhydrolase domain containing 11	2370.57	2504.32	2261.86	1674.73	1655.08	1676.36	1781.75	1717.91	1592.69	2381.96	2418.45	2140.85
10153	CEBPZ	CCAAT enhancer binding protein zeta	3346.8	2812.85	3079.81	2128.41	2203.74	2172.3	2247.66	2207.78	2142.07	3021.56	3257.66	3353.66
23514	SPIDR	scaffold protein involved in DNA repair	1502.4	1477.33	1458.81	1158.83	1116.82	1112.18	1101.24	1058.39	1091.02	1446.66	1454.24	1431.05
223117	SEMA3D	semaphorin 3D	38.523	32.6576	37.6976	94.6247	122.213	99.8922	112.006	117.973	119.935	37.5755	46.6231	45.727
2029	ENSA	endosulfine alpha	6984.88	7129.68	6707.54	5699.52	5420.29	5809.93	5462.9	5535.75	5466.73	6859.98	6561.95	6535.84
23112	TNRC6B	trinucleotide repeat containing adaptor 6B	2042.66	2254.24	2054.96	2556.16	2771.9	2420.63	2866.05	2947.08	2966.14	2198.17	2035.54	2047.32
644128	RPL23AP53	ribosomal protein L23a pseudogene 53	245.232	238.916	256.87	442.014	499.254	482.578	421.671	439.309	466.845	219.735	246.011	286.833
1747	DLX3	distal-less homeobox 3	127.784	218.29	172.708	42.7756	28.6031	45.7253	34.8255	44.9421	61.9021	197.68	123.006	141.338
5156	PDGFRA	platelet derived growth factor receptor alpha	36.6438	33.517	35.9442	0	2.60028	0.703466	0.94123	1.12355	0	38.3923	32.7354	41.57
91404	SESTD1	SEC14 and spectrin domain containing 1	1488.3	1522.02	1653.43	2103.78	2034.72	1942.97	2115.89	2106.66	2238.79	1614.93	1746.88	1770.88
1729	DIAPH1	diaphanous related formin 1	7880.3	8209.1	7388.73	5357.32	5564.6	5407.55	6193.29	6017.75	5804.61	7867.16	7723.56	7271.63
121441	NEDD1	NEDD1 gamma-tubulin ring complex targeting factor	2024.81	1821.09	2062.85	1213.27	1301.44	1258.5	1409.96	1343.77	1425.04	1925.34	1974.04	2147.09
58190	CTDSP1	CTD small phosphatase 1	2436.34	2507.76	2458.23	1808.24	1807.2	1766.4	1924.82	1853.86	1800.32	2490.6	2396.63	2287.39
54913	RPP25	ribonuclease P and MRP subunit p25	591.939	671.2	597.025	366.833	404.344	355.25	374.61	392.12	375.281	593.856	643.795	604.843
28958	COA3	cytochrome c oxidase assembly factor 3	1358.64	1279.66	1155.48	885.325	833.39	885.664	906.405	819.07	833.099	1266.95	1236.01	1183.71
55667	DENND4C	DENN domain containing 4C	1694.07	1682.73	1777.92	2303.4	2414.36	2388.97	2364.37	2394.29	2427.08	1680.28	1791.52	2019.26
11079	RER1	retention in endoplasmic reticulum sorting receptor 1	4700.74	4725.04	4400.1	3731.84	3645.59	3663.65	3731.98	3535.82	3554.21	4473.93	4473.83	4577.89
25794	FSCN2	fascin actin-bundling protein 2, retinal	423.753	516.506	433.084	246.284	257.428	219.481	269.192	248.305	234.712	458.258	421.592	426.092
85363	TRIM5	tripartite motif containing 5	520.53	514.787	510.233	768.664	746.281	712.611	735.101	798.846	830.52	537.493	500.95	515.468
10206	TRIM13	tripartite motif containing 13	387.109	374.703	398.893	646.818	674.773	702.763	591.093	613.46	675.765	370.854	409.688	431.288
7757	ZNF208	zinc finger protein 208	120.267	97.9729	149.914	265.727	248.327	250.434	256.015	267.406	268.242	124.162	138.877	143.416
10422	UBAC1	UBA domain containing 1	1634.88	1711.95	1587.68	1187.35	1102.52	1203.63	1209.48	1179.73	1170.98	1610.03	1556.42	1493.4
55075	UACA	uveal autoantigen with coiled-coil domains and ankyrin repeats	1530.58	1455.84	1500.89	1116.05	1080.42	1022.84	1032.53	1042.66	1087.16	1480.15	1592.13	1691.9
6632	SNRPD1	small nuclear ribonucleoprotein D1 polypeptide	2619.56	2244.78	2450.34	1852.31	1697.98	1830.42	1779.87	1740.38	1760.34	2393.39	2511.69	2514.98
51594	NBAS	NBAS subunit of NRZ tethering complex	1297.57	1204.89	1198.43	1700.65	1757.79	1765	1631.15	1688.7	1757.76	1333.11	1268.74	1256.45
347735	SERINC2	serine incorporator 2	1701.59	1748.9	1603.46	1236.6	1237.73	1257.8	1198.19	1190.97	1209.67	1788.1	1568.32	1603.56
4791	NFKB2	nuclear factor kappa B subunit 2	2139.44	2271.42	2156.65	2964.48	3073.53	3153.64	2764.39	2947.08	3071.89	2206.33	2166.49	2069.15
23389	MED13L	mediator complex subunit 13L	2888.28	3080.99	2921.12	3507.6	3585.79	3579.24	3706.56	3809.97	3806.98	3069.75	2965.03	3072.02
22974	TPX2	TPX2 microtubule nucleation factor	5812.27	5838.84	5559.08	4216.63	4296.96	4263.71	4236.48	4418.94	4642.66	5823.38	5324.95	5497.63
56130	PCDHB6	protocadherin beta 6	81.7439	86.8005	87.6688	203.508	184.62	200.488	187.305	211.228	197.313	107.008	82.3344	81.0615
1788	DNMT3A	DNA methyltransferase 3 alpha	927.37	971.135	832.854	1315.67	1246.83	1264.83	1362.9	1303.32	1352.82	958.175	903.694	814.771
401505	TOMM5	translocase of outer mitochondrial membrane 5	3050.83	2490.57	2622.17	2099.89	1807.2	2012.62	1918.23	1820.16	1793.87	2683.38	2951.14	2820.52
5700	PSMC1	proteasome 26S subunit, ATPase 1	1106.83	1038.17	1038	779.034	769.683	837.828	745.454	731.433	724.77	1063.55	1047.53	1009.11
84191	CIAO2A	cytosolic iron-sulfur assembly component 2A	2362.12	2041.1	2297.8	1629.36	1570.57	1638.37	1585.03	1596.57	1556.58	2175.29	2406.55	2470.3
54880	BCOR	BCL6 corepressor	5360.33	5642.89	5492.45	3734.44	4001.83	3752.29	4347.54	4240.29	4076.51	5693.5	5409.27	5171.3
10966	RAB40B	RAB40B, member RAS oncogene family	269.661	262.12	239.336	439.422	421.246	465.695	439.554	444.927	433.315	273.648	251.963	265.009
10899	JTB	jumping translocation breakpoint	4538.2	4484.41	4262.46	3664.44	3498.68	3698.12	3587.03	3347.07	3309.18	4412.67	4541.29	4335.75
116238	TLCD1	TLC domain containing 1	1408.44	1460.14	1251.03	991.616	979.006	991.887	987.35	897.719	911.766	1368.24	1424.48	1267.88
148113	CILP2	cartilage intermediate layer protein 2	483.886	495.021	503.219	760.887	741.08	830.794	783.103	738.175	892.422	504.002	567.413	456.23
1892	ECHS1	enoyl-CoA hydratase, short chain 1	8841.5	9032.41	8465.3	7092.97	6931.05	7016.37	7102.52	6766.04	6952.38	9058.96	8600.47	8331.66
2638	GC	GC vitamin D binding protein	8.45627	9.45352	13.1503	53.1454	59.8065	53.4634	60.2387	61.7954	61.9021	11.436	7.93585	13.5102
84641	MFSD14B	major facilitator superfamily domain containing 14B	2155.41	2300.64	2309.2	1586.58	1584.87	1650.33	1725.27	1732.52	1624.93	2277.4	2222.04	2240.62
3046	HBE1	hemoglobin subunit epsilon 1	252.748	213.134	234.076	547.009	494.053	539.559	424.495	416.838	441.052	225.453	284.698	309.696
51009	DERL2	derlin 2	891.666	831.051	899.482	629.968	573.362	561.366	608.035	576.383	560.988	878.94	910.638	877.126
79685	SAP30L	SAP30 like	762.004	720.187	782.006	1131.61	1111.62	1103.74	1073.94	1039.29	1149.06	760.495	742.002	796.065
7188	TRAF5	TNF receptor associated factor 5	248.99	251.808	284.924	443.31	405.644	413.638	444.261	473.016	433.315	268.746	244.027	263.969
3182	HNRNPAB	heterogeneous nuclear ribonucleoprotein A/B	8271.17	8440.28	8299.61	6412.45	6309.58	6336.12	6876.63	6587.39	6455.87	8538.62	7864.42	8107.18
100381270	ZBED6	zinc finger BED-type containing 6	332.613	373.844	383.113	556.082	592.864	569.808	555.326	595.483	719.612	357.784	383.897	405.307
90417	KNSTRN	kinetochore localized astrin (SPAG5) binding protein	2067.09	1797.03	1930.47	1450.48	1366.45	1376.68	1294.19	1333.66	1453.41	2025.81	1852.03	1993.28
5586	PKN2	protein kinase N2	1879.17	1789.29	2050.57	2513.39	2592.48	2594.38	2527.2	2680.8	2749.49	1937.59	1997.85	2193.86
11113	CIT	citron rho-interacting serine/threonine kinase	2830.97	2905.67	2788.75	2020.82	1947.61	1821.98	1966.23	2141.49	2135.62	2875.34	2564.27	2736.34
80003	PCNX2	pecanex 2	359.861	353.218	346.292	593.673	596.765	566.29	536.501	579.754	577.753	340.63	367.033	352.306
85476	GFM1	G elongation factor mitochondrial 1	2582.92	2492.29	2584.48	1786.2	1664.18	1748.82	1863.64	1988.69	1751.31	2468.55	2624.78	2743.62
151887	CCDC80	coiled-coil domain containing 80	40.4022	45.5488	42.9577	119.253	127.414	119.589	135.537	116.85	122.515	53.9127	43.6471	51.9625
22871	NLGN1	neuroligin 1	325.096	302.513	356.812	514.603	509.655	539.559	542.149	548.294	542.933	331.644	328.346	385.562
3939	LDHA	lactate dehydrogenase A	13318.6	11627.8	13792.9	18683.9	18467.2	17589.5	16616.5	17483.6	18867.2	13647.3	14069.3	13804.3
51321	AMZ2	archaelysin family metallopeptidase 2	1102.13	1098.33	1073.07	1576.21	1606.97	1606.72	1460.79	1476.35	1537.24	1023.52	1110.03	1056.92
8140	SLC7A5	solute carrier family 7 member 5	124138	119118	111242	98282.7	98018.9	95243.7	96775.4	90868.5	93736.5	117190	120293	116060
51035	UBXN1	UBX domain protein 1	1696.89	1714.53	1557	2694.86	2513.17	2823.71	2325.78	2304.41	2559.91	1793	1743.9	1517.3
84273	NOA1	nitric oxide associated 1	1350.18	1272.79	1324.68	1816.02	1861.8	1919.76	1811.87	1704.43	1796.45	1289	1283.62	1269.96
23283	CSTF2T	cleavage stimulation factor subunit 2 tau variant	2175.14	2267.99	2066.35	1458.26	1447.06	1470.24	1613.27	1617.92	1552.71	2261.88	2177.4	2032.77
64795	RMND5A	required for meiotic nuclear division 5 homolog A	1726.96	1731.71	1862.96	2287.84	2403.96	2260.24	2344.6	2389.8	2577.96	1790.55	1704.22	1915.34
2936	GSR	glutathione-disulfide reductase	8471.3	8835.61	8210.18	6702.8	6882.94	6870.05	6891.69	6760.42	6676.4	8550.87	8254.27	7985.59
6166	RPL36AL	ribosomal protein L36a like	2682.52	2499.17	2398.62	1957.31	1928.11	2059.75	1857.05	1747.13	1882.86	2716.87	2793.42	2491.08
91607	SLFN11	schlafen family member 11	3002.91	2971.84	3238.49	2054.52	2137.43	2170.9	2352.13	2369.57	2352.28	3051.78	3018.6	3078.26
29068	ZBTB44	zinc finger and BTB domain containing 44	645.495	661.747	777.622	1001.99	1101.22	960.231	1096.53	1042.66	1036.86	731.905	755.889	779.437
2767	GNA11	G protein subunit alpha 11	2548.15	2663.32	2376.7	1755.09	1800.69	1627.82	1882.46	1839.26	1690.7	2479.98	2483.92	2271.8
93081	TEX30	testis expressed 30	588.18	573.227	533.026	384.98	348.438	329.222	319.077	353.919	348.199	531.775	594.196	593.411
9516	LITAF	lipopolysaccharide induced TNF factor	197.313	161.569	204.268	337.02	334.136	372.134	345.431	334.819	384.309	191.145	216.252	207.85
23505	TMEM131	transmembrane protein 131	1351.12	1351.85	1379.91	1771.95	1805.9	1728.42	1842.93	1874.09	1787.42	1365.79	1401.67	1503.79
347902	AMIGO2	adhesion molecule with Ig like domain 2	121.206	133.209	134.133	239.802	235.325	251.841	268.251	257.294	270.822	114.36	118.046	150.691
4641	MYO1C	myosin IC	10513	10564.7	9481.38	7672.38	7817.75	7859.13	7984.46	7690.72	7922.18	10232	10061.7	9430.15
9429	ABCG2	ATP binding cassette subfamily G member 2 (Junior blood group)	249.93	256.964	237.582	128.327	127.414	139.286	123.301	119.097	117.356	257.31	234.107	268.126
6125	RPL5	ribosomal protein L5	12453.3	10147.1	11068.2	17557.4	17315.3	18025.6	15696.9	15298.3	15542.6	11153.4	12579.3	11506.6
54069	MIS18A	MIS18 kinetochore protein A	1104.01	1193.72	1183.53	790.7	821.689	851.194	774.632	793.229	843.416	1078.25	1171.53	1071.47
6434	TRA2B	transformer 2 beta homolog	5270.13	5325.77	5441.6	3953.5	3895.22	3988.65	4441.67	4174	4106.17	5258.12	5404.31	5444.63
6091	ROBO1	roundabout guidance receptor 1	1048.58	1089.73	1080.08	1253.45	1444.46	1306.34	1481.5	1488.71	1570.77	1086.42	1009.84	1083.94
2137	EXTL3	exostosin like glycosyltransferase 3	3216.2	3342.25	3006.16	2269.7	2364.96	2313	2451.9	2360.59	2463.19	3199.63	3174.34	3053.31
283987	HID1	HID1 domain containing	2213.66	2258.53	2097.91	1536.03	1538.07	1583.5	1635.86	1603.31	1639.12	2164.67	2311.31	2080.58
339230	CCDC137	coiled-coil domain containing 137	1070.19	1244.43	1073.07	736.258	741.08	747.081	781.221	724.692	691.24	1203.23	1095.15	1018.46
29095	ORMDL2	ORMDL sphingolipid biosynthesis regulator 2	963.075	844.801	916.139	629.968	587.664	655.631	614.623	588.742	613.863	869.137	903.694	895.833
9788	MTSS1	MTSS I-BAR domain containing 1	164.427	170.163	168.324	303.318	338.037	301.787	312.488	301.112	383.019	196.863	155.741	197.457
79589	RNF128	ring finger protein 128	45.1001	58.44	63.1215	141.289	153.417	178.68	146.832	142.691	199.892	57.1801	36.7033	56.1195
79713	IGFLR1	IGF like family receptor 1	117.448	144.381	98.1891	27.2208	23.4025	35.8768	34.8255	26.9653	36.1096	109.459	85.3103	125.749
54941	RNF125	ring finger protein 125	303.486	291.34	322.621	456.273	464.15	500.868	492.263	489.869	536.485	317.758	313.466	331.521
6376	CX3CL1	C-X3-C motif chemokine ligand 1	283.755	375.563	279.664	519.788	484.952	515.641	624.977	566.271	531.326	323.476	257.915	263.969
2091	FBL	fibrillarin	5631.87	5630.86	5360.07	7349.62	7219.68	7489.81	7147.7	6915.47	6865.97	5539.12	5692.98	5253.41
56649	TMPRSS4	transmembrane serine protease 4	45.1001	54.1429	62.2449	132.215	139.115	134.362	137.42	138.197	170.231	57.9969	44.6391	48.8447
23162	MAPK8IP3	mitogen-activated protein kinase 8 interacting protein 3	793.949	814.722	749.568	1245.68	1229.93	1184.64	1059.83	1137.04	1218.7	834.012	804.496	791.908
100101467	ZSCAN30	zinc finger and SCAN domain containing 30	521.47	521.663	583.874	847.734	826.889	827.98	784.045	874.125	813.755	509.72	497.974	550.802
3516	RBPJ	recombination signal binding protein for immunoglobulin kappa J region	2533.12	2469.95	2734.39	3435.01	3529.88	3354.13	3288.66	3504.36	3630.3	2618.03	2702.16	2880.8
80758	PRR7	proline rich 7, synaptic	1096.5	1141.3	1169.5	1713.62	1610.87	1631.34	1553.97	1522.41	1578.5	1139.52	1114.99	1202.41
9821	RB1CC1	RB1 inducible coiled-coil 1	1629.24	1550.38	1598.2	2066.19	2155.63	2081.56	2090.47	2106.66	2237.5	1574.9	1600.06	1741.78
282969	FUOM	fucose mutarotase	653.012	686.67	572.477	339.612	364.039	384.093	368.962	371.896	408.812	659.205	605.108	566.391
57569	ARHGAP20	Rho GTPase activating protein 20	356.103	354.937	375.223	552.194	574.662	527.6	579.798	586.495	576.463	350.432	347.193	404.268
84324	SARNP	SAP domain containing ribonucleoprotein	2417.55	2122.75	2113.7	1744.72	1613.47	1665.1	1605.74	1549.38	1641.7	2321.51	2405.55	2237.5
27101	CACYBP	calcyclin binding protein	3821.29	3355.14	3352.46	2627.46	2725.09	2735.08	2642.97	2594.28	2659.21	3594.18	3661.4	3525.13
10026	PIGK	phosphatidylinositol glycan anchor biosynthesis class K	1696.89	1398.26	1561.38	1036.98	1040.11	1088.26	1056.06	1083.11	1032.99	1548.76	1584.19	1739.7
677	ZFP36L1	ZFP36 ring finger protein like 1	1234.61	1283.96	1253.66	1727.87	1694.08	1784.69	1681.04	1675.22	1768.08	1271.85	1315.37	1195.14
84722	PSRC1	proline and serine rich coiled-coil 1	665.226	672.919	661.9	390.165	438.147	417.155	429.201	386.502	464.266	652.67	648.755	629.785
316	AOX1	aldehyde oxidase 1	114.629	126.333	126.243	27.2208	29.9032	35.1733	39.5317	34.8302	46.4266	129.88	115.07	114.317
145837	DRAIC	downregulated RNA in cancer, inhibitor of cell invasion and migration	181.34	163.288	203.392	76.4775	83.209	68.2362	81.887	65.1661	59.3228	195.229	141.853	178.751
4828	NMB	neuromedin B	36.6438	42.9706	30.6841	133.512	122.213	128.734	123.301	103.367	117.356	42.4766	33.7273	51.9625
9931	HELZ	helicase with zinc finger	1036.36	1111.22	1100.24	1434.93	1554.97	1399.19	1492.79	1504.44	1483.07	1103.58	1122.92	1139.02
84316	NAA38	N-alpha-acetyltransferase 38, NatC auxiliary subunit	2463.59	2166.58	2284.65	1775.83	1622.58	1868.41	1692.33	1658.36	1578.5	2361.54	2281.56	2193.86
64963	MRPS11	mitochondrial ribosomal protein S11	1247.77	1298.57	1247.53	924.212	908.798	908.878	958.172	868.507	833.099	1279.2	1292.55	1195.14
83605	CCM2	CCM2 scaffold protein	1489.24	1525.46	1277.33	996.8	956.904	1001.03	1007.12	838.171	931.111	1510.37	1371.91	1281.39
26579	MYEOV	myeloma overexpressed	353.284	336.03	357.689	544.416	599.365	726.681	591.093	587.618	793.121	395.359	353.145	334.638
10460	TACC3	transforming acidic coiled-coil containing protein 3	4879.27	5374.76	4713.08	3700.74	3535.08	3397.04	3647.27	3572.9	3841.8	4933.01	4489.7	4622.58
6158	RPL28	ribosomal protein L28	9677.73	8796.93	8184.76	13937.1	13556.6	14450.6	12165.4	11397.3	12398.5	9254.19	9725.38	8948.98
93611	FBXO44	F-box protein 44	320.399	310.247	315.608	558.675	575.962	587.394	497.911	506.723	522.299	314.49	315.45	286.833
10426	TUBGCP3	tubulin gamma complex associated protein 3	1004.42	1042.47	995.041	689.594	692.975	728.088	707.805	707.839	717.033	992.483	1006.86	1038.21
6480	ST6GAL1	ST6 beta-galactoside alpha-2,6-sialyltransferase 1	377.713	365.25	372.592	530.158	618.867	588.098	609.917	569.642	588.07	386.374	401.752	396.993
1363	CPE	carboxypeptidase E	2115.01	2160.56	2127.72	2732.45	2783.6	2999.58	2729.57	2763.94	2906.82	2083.81	2080.18	2117.99
79605	PGBD5	piggyBac transposable element derived 5	602.274	660.887	571.601	362.944	386.142	369.32	377.433	394.367	383.019	579.969	587.253	596.529
50855	PARD6A	par-6 family cell polarity regulator alpha	712.205	739.094	638.229	482.197	462.85	498.758	456.497	455.039	397.205	672.274	619.988	620.432
6988	TCTA	T cell leukemia translocation altered	1634.88	1716.24	1496.51	1165.31	1189.63	1183.23	1193.48	1125.8	1000.75	1659.04	1555.43	1493.4
6188	RPS3	ribosomal protein S3	13995.1	12402.2	11865.1	20179.7	20085.9	21275.6	17554.9	17112.8	17603.4	12991.3	14166.5	12247.6
284361	EMC10	ER membrane protein complex subunit 10	4858.59	5156.47	4555.27	3921.09	3839.32	3932.38	3700.92	3669.53	3733.47	4795.78	4602.79	4371.08
9322	TRIP10	thyroid hormone receptor interactor 10	171.004	238.057	219.172	365.537	422.546	407.307	379.316	387.626	420.418	202.581	186.492	224.478
5427	POLE2	DNA polymerase epsilon 2, accessory subunit	606.972	521.663	650.503	304.614	297.732	301.084	373.668	364.031	327.565	607.743	640.819	639.138
25788	RAD54B	RAD54 homolog B	977.168	827.613	911.756	508.122	546.059	546.593	526.148	569.642	611.283	814.408	964.205	958.188
55357	TBC1D2	TBC1 domain family member 2	322.278	323.139	288.43	146.474	154.717	149.135	176.01	142.691	167.652	302.238	285.69	304.5
55142	HAUS2	HAUS augmin like complex subunit 2	752.608	668.622	696.967	405.72	422.546	422.783	469.674	451.668	429.446	690.245	739.026	784.633
4540	ND5	NADH dehydrogenase subunit 5	65336.9	61806.3	73670.7	87910.3	85767.7	84859.1	91512	89418	89355.7	65126.5	72815.3	72275.6
1021	CDK6	cyclin dependent kinase 6	1664.01	1878.67	2080.38	2775.23	2974.72	2660.51	2659.92	2819	3075.76	1797.91	1949.24	2172.03
130916	MTERF4	mitochondrial transcription termination factor 4	2242.79	2432.13	2236.43	1626.77	1691.48	1651.04	1565.27	1746	1612.03	2509.39	2373.81	2145.01
79017	GGCT	gamma-glutamylcyclotransferase	3681.29	3587.18	3720.66	3044.84	2983.82	3088.22	2905.58	2953.82	2822.99	3639.1	3694.14	3518.9
51490	SPOUT1	SPOUT domain containing methyltransferase 1	3725.45	3944.7	3542.7	2834.85	2859.01	2891.25	2855.69	2766.19	2703.06	3996.07	3643.54	3497.07
55705	IPO9	importin 9	6886.22	6955.22	7066.11	4904.93	5130.36	4910.19	5636.09	5654.84	5620.2	6872.23	6630.4	7070.01
4998	ORC1	origin recognition complex subunit 1	847.506	841.364	836.361	439.422	439.448	386.906	581.68	565.147	539.064	834.829	870.959	822.046
55646	LYAR	Ly1 antibody reactive	1217.7	1233.26	1192.3	1016.24	889.296	876.519	881.933	847.159	803.438	1230.19	1221.13	1173.31
580	BARD1	BRCA1 associated RING domain 1	609.791	566.352	643.489	265.727	310.734	253.248	337.902	394.367	359.806	594.673	654.707	670.316
224	ALDH3A2	aldehyde dehydrogenase 3 family member A2	37293.1	36276.6	36977	31516.5	31731.2	33310.5	30081.7	29533.7	31100.6	36213.8	36518.8	37855.7
51308	REEP2	receptor accessory protein 2	68.5897	70.4717	66.6283	159.436	167.718	169.535	156.244	156.174	192.154	73.5173	61.5028	65.4727
9128	PRPF4	pre-mRNA processing factor 4	1394.34	1368.18	1348.35	994.208	964.704	958.121	977.938	989.85	1034.28	1273.48	1326.28	1259.57
79572	ATP13A3	ATPase 13A3	5004.23	5069.67	5823.84	6978.9	7271.69	6806.74	7272.89	7476.12	7221.91	5058.8	5415.22	5925.8
84952	CGNL1	cingulin like 1	86.4418	83.3629	85.9154	159.436	159.917	172.349	165.657	211.228	219.237	88.2207	99.1981	98.7287
10714	POLD3	DNA polymerase delta 3, accessory subunit	995.021	1046.76	916.139	576.822	482.352	600.76	649.449	639.302	649.972	939.387	989.005	1000.8
1983	EIF5	eukaryotic translation initiation factor 5	5585.83	5153.03	5405.66	3985.91	3938.13	3909.87	4203.53	4161.64	3706.39	5254.03	5650.32	5835.39
57787	MARK4	microtubule affinity regulating kinase 4	635.16	675.497	590.011	982.542	973.805	1029.87	933.7	879.742	1018.81	645.318	642.803	633.942
1534	CYB561	cytochrome b561	4118.2	4371.83	3988.93	3121.32	3174.94	3092.44	3334.78	2997.64	3088.66	4152.91	4040.34	3823.4
100505641	FGD5-AS1	FGD5 antisense RNA 1	4390.68	4279.01	4525.46	3210.76	3094.33	3111.43	3443.96	3450.43	3389.14	4318.73	4171.28	4605.95
6637	SNRPG	small nuclear ribonucleoprotein polypeptide G	870.056	755.423	846.881	553.49	500.554	601.464	535.56	532.564	470.714	836.463	848.143	739.946
3613	IMPA2	inositol monophosphatase 2	723.481	786.361	704.857	444.607	497.954	429.114	466.85	473.016	493.927	752.327	709.266	707.729
899	CCNF	cyclin F	1551.25	1707.65	1569.27	1193.83	1059.61	1128.36	1119.12	1147.15	1178.72	1586.34	1518.72	1444.56
221035	REEP3	receptor accessory protein 3	2742.65	2551.59	2756.31	1941.75	1948.91	1827.61	2015.17	1966.22	1918.97	2573.1	2757.71	2959.78
54842	MFSD6	major facilitator superfamily domain containing 6	1778.63	1703.35	1801.59	2299.51	2316.85	2270.79	2404.84	2377.44	2307.14	1706.42	1763.74	1954.83
4015	LOX	lysyl oxidase	108.052	106.567	131.503	273.504	274.33	231.44	211.777	264.035	344.33	116.811	112.094	136.142
5290	PIK3CA	phosphatidylinositol-4,5-bisphosphate 3-kinase catalytic subunit alpha	484.826	463.223	493.575	681.817	660.471	646.485	723.806	694.356	762.17	513.804	550.549	512.35
151556	GPR155	G protein-coupled receptor 155	48.8584	58.44	68.3817	138.697	146.916	132.252	142.126	146.062	167.652	68.6161	72.4146	66.512
427	ASAH1	N-acylsphingosine amidohydrolase 1	2846	2631.52	2870.28	2172.48	2237.54	2235.62	2121.53	2175.2	2126.6	2805.09	2823.18	2891.19
867	CBL	Cbl proto-oncogene	1343.61	1347.56	1301.88	1657.88	1609.57	1592.65	1716.8	1779.71	1884.15	1302.89	1243.94	1245.02
172	AFG3L1P	AFG3 like matrix AAA peptidase subunit 1, pseudogene	853.143	1009.81	855.648	531.454	561.661	502.275	577.915	587.618	580.332	942.655	832.272	937.403
57761	TRIB3	tribbles pseudokinase 3	2196.75	2263.69	1945.37	3296.31	3236.05	3150.83	3050.53	2949.33	2866.84	2037.24	2339.09	2223.99
307	ANXA4	annexin A4	1713.8	1592.49	1628.89	2255.44	2210.24	2283.45	2173.3	2240.37	2240.08	1641.89	1867.9	1817.65
146909	KIF18B	kinesin family member 18B	1429.11	1577.88	1394.81	1016.24	993.307	979.225	992.057	1019.06	1088.45	1443.39	1366.95	1301.14
93129	ORAI3	ORAI calcium release-activated calcium modulator 3	505.497	485.567	535.656	824.402	885.396	825.869	752.043	746.039	784.093	527.69	519.798	497.8
115106	HAUS1	HAUS augmin like complex subunit 1	870.056	715.89	830.224	404.424	447.248	424.19	549.678	485.375	455.238	834.829	935.438	849.067
11112	HIBADH	3-hydroxyisobutyrate dehydrogenase	4101.29	4148.38	4207.23	3551.67	3449.27	3603.15	3291.48	3242.57	3431.7	4116.97	4107.79	4174.66
819	CAMLG	calcium modulating ligand	674.622	678.935	698.72	1108.28	1049.21	1141.73	966.643	962.885	1022.67	700.048	709.266	759.691
7873	MANF	mesencephalic astrocyte derived neurotrophic factor	3464.25	3279.51	3565.49	2860.78	2585.98	2795.57	2686.27	2559.45	2501.88	3399.76	3685.21	3553.19
57523	NYNRIN	NYN domain and retroviral integrase containing	10.3354	6.01588	12.2736	40.1831	35.1038	44.3184	56.4738	48.3128	85.1154	9.8023	4.9599	10.3925
311	ANXA11	annexin A11	2159.17	2162.28	2016.38	2650.79	2705.59	2643.63	2860.4	2647.09	2744.33	2160.59	2091.1	2088.89
57620	STIM2	stromal interaction molecule 2	5161.14	5533.75	5495.96	4171.27	4122.75	3820.53	4303.3	4248.16	4061.04	5353.69	5308.09	5452.94
196500	PIANP	PILR alpha associated neural protein	11.275	13.7506	17.5338	47.9605	49.4053	66.8293	67.7686	69.6603	74.7984	14.7035	15.8717	22.8635
4130	MAP1A	microtubule associated protein 1A	704.689	739.953	725.898	342.205	410.844	364.396	464.968	447.174	474.583	734.356	720.178	632.903
113451	AZIN2	antizyme inhibitor 2	30.0667	32.6576	24.5473	85.5511	106.612	116.072	93.1818	103.367	105.749	37.5755	45.6311	29.099
10614	HEXIM1	HEXIM P-TEFb complex subunit 1	2447.62	2591.98	2395.11	1771.95	1704.48	1685.51	1861.75	1776.34	1599.14	2613.95	2327.19	2226.07
2519	FUCA2	alpha-L-fucosidase 2	2145.07	2131.34	2060.22	1703.25	1684.98	1644.7	1619.86	1607.8	1621.06	2109.13	2155.57	2235.43
83606	GUCD1	guanylyl cyclase domain containing 1	2047.36	2130.48	1898.03	1434.93	1367.75	1306.34	1480.56	1470.73	1488.23	1995.58	1914.52	1834.28
7105	TSPAN6	tetraspanin 6	225.5	195.946	219.172	335.723	364.039	388.313	407.553	382.008	359.806	192.779	221.212	229.674
27158	NDOR1	NADPH dependent diflavin oxidoreductase 1	2220.24	2477.68	2267.12	1704.54	1704.48	1790.32	1740.33	1683.08	1649.43	2336.21	2101.01	2094.09
79866	BORA	BORA aurora kinase A activator	662.407	599.01	676.803	442.014	461.55	398.162	400.964	411.221	413.97	628.981	669.587	682.787
57132	CHMP1B	charged multivesicular body protein 1B	1487.36	1466.16	1444.78	1972.86	1941.11	1918.35	1926.7	1980.82	2031.16	1526.71	1442.34	1325.04
51574	LARP7	La ribonucleoprotein 7, transcriptional regulator	2037.96	1747.18	1748.12	1475.11	1354.75	1395.68	1271.6	1222.43	1338.63	1891.84	2131.77	1930.93
10267	RAMP1	receptor activity modifying protein 1	3893.64	4072.75	3566.37	3235.39	3008.53	3207.1	3002.52	2834.73	2803.65	3746.93	3624.7	3540.72
26524	LATS2	large tumor suppressor kinase 2	292.211	323.139	312.101	487.382	520.056	491.019	496.028	484.251	527.457	309.589	311.482	285.794
25977	NECAP1	NECAP endocytosis associated 1	2136.62	2246.5	2164.54	1718.8	1729.19	1774.14	1713.04	1694.32	1556.58	2233.29	2200.21	2212.56
147138	TMC8	transmembrane channel like 8	0.939585	3.43765	2.63006	34.9982	50.7055	47.1322	43.2966	33.7066	34.8199	5.71801	1.98396	1.03925
1318	SLC31A2	solute carrier family 31 member 2	403.082	348.921	384.866	215.174	218.424	215.261	222.13	207.857	208.92	361.868	412.664	388.679
1737	DLAT	dihydrolipoamide S-acetyltransferase	4601.15	4401.05	4579.82	3485.56	3405.07	3418.85	3616.21	3587.51	3408.48	4283.61	4456.97	4706.76
145581	LRFN5	leucine rich repeat and fibronectin type III domain containing 5	58.2543	58.44	76.2719	125.734	114.412	149.135	171.304	155.05	165.072	59.6307	67.4547	67.5512
2875	GPT	glutamic--pyruvic transaminase	360.801	351.499	332.265	216.47	215.823	213.15	202.364	192.128	186.996	307.956	346.201	320.089
283392	TRHDE-AS1	TRHDE antisense RNA 1	44.1605	39.5329	36.8209	103.698	113.112	102.003	114.83	129.209	109.618	37.5755	43.6471	49.884
9732	DOCK4	dedicator of cytokinesis 4	89.2606	101.411	102.573	173.695	195.021	199.081	194.835	216.846	228.264	98.023	83.3264	88.3362
8819	SAP30	Sin3A associated protein 30	1450.72	1575.3	1777.05	1139.39	1103.82	1129.77	1047.59	1092.09	1008.49	1570	1474.08	1836.35
607	BCL9	BCL9 transcription coactivator	824.956	856.833	949.453	1257.34	1207.83	1106.55	1245.25	1238.16	1306.39	847.899	839.216	876.087
85301	COL27A1	collagen type XXVII alpha 1 chain	99.596	128.052	118.353	244.987	209.323	241.992	233.425	232.576	246.319	131.514	125.982	130.945
84679	SLC9A7	solute carrier family 9 member A7	399.324	392.751	355.059	650.707	624.068	579.656	583.563	590.989	630.628	383.107	387.864	381.405
91012	CERS5	ceramide synthase 5	726.299	746.828	748.692	1087.54	1114.22	1079.12	1000.53	1049.4	1121.98	744.975	703.314	685.905
54502	RBM47	RNA binding motif protein 47	3259.42	3363.74	3170.98	3935.35	4016.13	3869.77	4082.12	4044.79	4089.41	3309.91	3288.42	3364.05
23324	MAN2B2	mannosidase alpha class 2B member 2	909.518	910.117	864.415	629.968	666.972	597.946	623.094	585.371	626.759	921.416	935.438	871.93
221914	GPC2	glypican 2	27.248	30.0794	34.1908	95.921	93.6101	98.4853	89.4169	97.7491	114.777	38.3923	31.7434	33.256
84975	MFSD5	major facilitator superfamily domain containing 5	1029.79	1089.73	1018.71	767.368	733.279	749.192	781.221	659.526	660.289	1027.61	1029.68	922.853
3312	HSPA8	heat shock protein family A (Hsp70) member 8	50338.3	43443.2	45918.3	38556.3	38862.5	41482	36225.1	36052.6	35055.9	46391	49698.2	47336.8
2562	GABRB3	gamma-aminobutyric acid type A receptor subunit beta3	1726.96	1733.43	1741.98	1149.76	1249.44	1204.33	1334.66	1296.58	1216.12	1675.38	1738.94	1797.9
23184	MESD	mesoderm development LRP chaperone	1487.36	1487.64	1441.28	1021.43	1070.02	1080.52	1087.12	1098.84	1074.26	1446.66	1537.57	1444.56
5228	PGF	placental growth factor	22.55	17.1882	17.5338	84.2549	75.4082	99.8922	84.7107	80.8958	67.0606	19.6046	22.8156	19.7457
10628	TXNIP	thioredoxin interacting protein	2697.55	3805.47	4352.76	8295.87	8734.35	10533.7	12001.6	12752.3	16130.7	4167.61	2644.62	2653.2
79053	ALG8	ALG8 alpha-1,3-glucosyltransferase	1278.78	1192.86	1313.28	878.844	772.284	908.175	886.639	879.742	876.946	1248.16	1231.05	1317.77
493	ATP2B4	ATPase plasma membrane Ca2+ transporting 4	623.884	641.121	662.776	802.366	882.796	873.002	887.58	996.592	1079.42	699.231	590.228	650.57
100113407	TMEM170B	transmembrane protein 170B	378.653	408.22	440.097	587.192	609.766	600.76	684.274	683.12	640.945	356.967	437.463	475.976
10229	COQ7	coenzyme Q7, hydroxylase	1111.53	1065.67	993.288	727.185	691.675	672.514	738.866	746.039	718.322	1020.26	965.197	951.952
4214	MAP3K1	mitogen-activated protein kinase kinase kinase 1	553.416	542.289	573.354	744.036	759.282	773.109	783.103	884.236	834.389	507.269	550.549	587.176
5510	PPP1R7	protein phosphatase 1 regulatory subunit 7	2010.71	2041.1	2082.13	1591.77	1512.06	1644.7	1615.15	1511.18	1498.55	2050.31	2017.69	1977.69
29919	RMC1	regulator of MON1-CCZ1	1029.79	1118.09	1083.59	785.515	777.484	805.469	788.751	756.151	751.853	1083.97	1064.4	1114.08
89932	PAPLN	papilin, proteoglycan like sulfated glycoprotein	16.9125	23.2041	20.1638	69.9964	79.3086	87.9333	103.535	64.0425	83.8258	14.7035	22.8156	16.628
93323	HAUS8	HAUS augmin like complex subunit 8	506.436	565.493	478.672	305.91	312.034	287.014	324.724	301.112	299.193	566.083	494.998	499.879
5116	PCNT	pericentrin	3121.3	3117.94	2739.65	1965.08	2101.03	1882.48	2259.89	2152.73	2072.43	3059.95	2866.82	2774.8
6839	SUV39H1	suppressor of variegation 3-9 homolog 1	146.575	149.538	149.037	50.5529	70.2076	56.2773	60.2387	60.6719	52.8747	148.668	142.845	134.063
6812	STXBP1	syntaxin binding protein 1	840.929	819.019	777.622	1182.16	1167.53	1148.06	1129.48	1115.69	1145.19	877.306	854.095	813.732
55274	PHF10	PHD finger protein 10	655.83	765.736	760.965	1044.76	1057.01	1099.52	1077.71	1134.79	1004.62	713.117	673.555	752.417
2013	EMP2	epithelial membrane protein 2	540.261	534.554	570.724	270.912	262.628	251.841	338.843	317.966	355.937	597.123	609.076	518.585
54499	TMCO1	transmembrane and coiled-coil domains 1	3788.41	3479.76	3517.27	2943.74	2817.4	2935.56	2839.69	2798.77	2804.94	3628.48	3772.5	3732.98
988	CDC5L	cell division cycle 5 like	3277.27	3289.83	3126.27	2276.18	2370.16	2405.85	2545.09	2561.7	2537.99	3277.24	3393.57	3299.62
4139	MARK1	microtubule affinity regulating kinase 1	267.782	278.449	291.937	434.237	443.348	455.143	433.907	469.645	511.982	285.084	307.514	346.07
9139	CBFA2T2	CBFA2/RUNX1 partner transcriptional co-repressor 2	5063.42	5092.87	5152.3	6135.05	6343.39	6093.42	6139.64	6271.67	6550.02	5241.78	4979.74	5056.99
285074	ANAPC1P2	ANAPC1 pseudogene 2	50.7376	46.4082	58.7381	127.03	170.318	133.659	126.125	151.68	147.017	41.6598	48.6071	37.413
9805	SCRN1	secernin 1	880.391	812.144	800.416	1031.8	1002.41	1148.76	1114.42	1240.4	1296.08	847.082	851.119	834.517
55103	RALGPS2	Ral GEF with PH domain and SH3 binding motif 2	2743.59	2661.6	3060.52	3427.23	3610.49	3391.41	3729.15	3799.86	3960.44	2805.91	2917.42	3183.22
5519	PPP2R1B	protein phosphatase 2 scaffold subunit Abeta	2030.44	1968.05	1970.8	1451.78	1462.66	1450.55	1545.5	1517.92	1471.46	2038.88	2041.5	2191.78
22990	PCNX1	pecanex 1	1102.13	1261.62	1255.42	1625.47	1673.28	1646.11	1642.45	1724.65	1797.74	1153.4	1256.84	1366.61
3712	IVD	isovaleryl-CoA dehydrogenase	4188.67	4260.1	3980.16	3350.75	3389.47	3338.65	3368.66	3242.57	3024.18	3999.34	3922.29	3766.24
93664	CADPS2	calcium dependent secretion activator 2	1326.69	1262.48	1378.15	836.068	911.399	953.9	874.403	986.48	933.69	1351.08	1312.39	1269.96
51232	CRIM1	cysteine rich transmembrane BMP regulator 1	911.398	946.212	922.276	1178.27	1275.44	1195.89	1247.13	1258.38	1299.94	949.189	942.382	930.128
56952	PRTFDC1	phosphoribosyl transferase domain containing 1	156.911	165.866	206.898	68.7002	88.4096	87.2298	80.0046	68.5368	69.6399	210.749	189.468	191.222
22889	KHDC4	KH domain containing 4, pre-mRNA splicing factor	1249.65	1272.79	1405.33	1893.79	1945.01	2023.17	1698.92	1813.42	1908.65	1293.09	1325.29	1373.89
88745	RRP36	ribosomal RNA processing 36	1228.04	1288.26	1327.31	916.434	872.394	871.595	961.937	930.302	878.236	1234.27	1223.11	1284.51
51154	MRTO4	MRT4 homolog, ribosome maturation factor	1644.27	1713.67	1701.65	1319.56	1262.44	1326.03	1307.37	1275.23	1172.27	1691.71	1616.93	1637.86
81831	NETO2	neuropilin and tolloid like 2	1227.1	1199.74	1332.57	861.993	871.094	829.387	845.225	884.236	923.373	1221.2	1278.66	1363.5
11311	VPS45	vacuolar protein sorting 45 homolog	1419.71	1392.25	1506.15	1083.65	1019.31	1069.27	1021.23	1107.82	1027.83	1429.5	1487.97	1469.5
84313	VPS25	vacuolar protein sorting 25 homolog	1306.02	1384.51	1292.24	1033.09	1040.11	1112.88	960.055	960.638	923.373	1284.92	1353.06	1195.14
1949	EFNB3	ephrin B3	134.361	121.177	135.887	233.321	275.63	264.503	232.484	260.664	287.587	145.401	135.901	128.867
64981	MRPL34	mitochondrial ribosomal protein L34	1726.96	1745.46	1703.41	1332.52	1313.14	1424.52	1319.6	1185.35	1227.73	1846.92	1641.73	1656.56
57658	CALCOCO1	calcium binding and coiled-coil domain 1	835.291	923.867	813.567	1278.08	1237.73	1337.29	1226.42	1224.67	1324.45	942.655	838.224	780.476
5570	PKIB	cAMP-dependent protein kinase inhibitor beta	1080.52	1075.98	1102.87	715.519	780.084	766.075	796.281	781.993	745.404	1051.3	1054.48	1109.92
23200	ATP11B	ATPase phospholipid transporting 11B (putative)	1326.69	1340.68	1533.33	1669.54	1768.19	1736.15	1863.64	1948.24	1980.87	1418.88	1383.81	1504.83
7226	TRPM2	transient receptor potential cation channel subfamily M member 2	1037.3	1170.52	1002.05	785.515	737.18	712.611	739.807	730.31	666.737	1087.24	1059.44	946.756
10135	NAMPT	nicotinamide phosphoribosyltransferase	2497.42	2171.73	2455.6	1828.98	1874.8	1933.13	1596.33	1716.79	1741	2307.62	2458.13	2711.4
93	ACVR2B	activin A receptor type 2B	604.153	638.543	657.516	793.292	871.094	769.592	890.404	923.561	953.034	615.094	613.044	637.06
254887	ZDHHC23	zinc finger DHHC-type palmitoyltransferase 23	1135.96	1204.04	1266.81	768.664	809.988	771.702	886.639	875.248	786.673	1132.17	1144.75	1157.72
11030	RBPMS	RNA binding protein, mRNA processing factor	227.38	269.855	239.336	421.275	409.544	372.134	435.79	396.614	450.08	222.185	259.899	265.009
2633	GBP1	guanylate binding protein 1	6.5771	13.7506	14.9037	53.1454	50.7055	45.7253	53.6501	65.1661	68.3502	9.8023	10.9118	10.3925
124045	SPATA33	spermatogenesis associated 33	844.687	876.6	767.102	604.043	566.861	583.174	560.032	553.912	570.015	896.91	865.007	828.282
5997	RGS2	regulator of G protein signaling 2	6627.83	5629.14	6547.11	8938.8	8461.32	8976.93	8357.18	8232.28	8232.98	6373.13	6684.96	6726.02
348	APOE	apolipoprotein E	75.1668	71.3311	74.5185	195.731	187.22	177.977	160.009	169.657	176.679	68.6161	83.3264	87.2969
5889	RAD51C	RAD51 paralog C	1089.92	984.885	985.398	716.815	744.981	721.053	716.276	698.85	715.743	1003.92	1107.05	1024.7
5441	POLR2L	RNA polymerase II, I and III subunit L	2697.55	2517.22	2692.31	2072.67	2028.22	2114.62	1990.7	1875.21	1741	2625.38	2584.11	2186.58
445347	TARP	TCR gamma alternate reading frame protein	122.146	99.6917	98.1891	37.5907	35.1038	37.2837	32.9431	33.7066	36.1096	112.726	115.07	99.7679
3936	LCP1	lymphocyte cytosolic protein 1	643.616	643.699	670.666	386.276	380.941	386.906	441.437	424.703	433.315	608.559	585.269	607.961
1005	CDH7	cadherin 7	93.9585	97.9729	116.6	169.806	183.32	185.715	212.718	221.34	229.554	94.7556	91.2622	124.71
93622	LOC93622	Morf4 family associated protein 1 like 1 pseudogene	1483.6	1475.61	1595.57	1197.72	1150.62	1055.2	1140.77	1097.71	1052.34	1596.96	1545.51	1554.72
81832	NETO1	neuropilin and tolloid like 1	63.8918	69.6123	101.696	165.917	176.819	189.232	207.071	179.769	186.996	84.1364	69.4386	102.886
54927	CHCHD3	coiled-coil-helix-coiled-coil-helix domain containing 3	2464.53	2253.38	2205.75	1782.32	1826.7	1897.25	1795.87	1726.9	1694.57	2243.09	2270.64	2230.23
22954	TRIM32	tripartite motif containing 32	510.195	592.134	497.082	711.63	825.589	806.172	767.103	825.812	904.029	536.676	515.83	538.331
23432	GPR161	G protein-coupled receptor 161	32.8855	21.4853	22.7939	54.4416	75.4082	76.6778	88.4756	97.7491	96.722	28.59	16.8637	23.9027
4720	NDUFS2	NADH:ubiquinone oxidoreductase core subunit S2	7601.24	7977.92	7446.59	6393	6349.89	6784.23	6296.83	6080.67	5994.19	7670.3	7414.06	7274.75
5139	PDE3A	phosphodiesterase 3A	76.1064	66.1747	96.4357	165.917	213.223	191.343	169.421	194.375	230.843	76.7847	69.4386	102.886
100506365	OTUD6B-AS1	OTUD6B antisense RNA 1 (head to head)	1119.05	922.148	1004.68	648.115	702.076	723.163	683.333	670.761	658.999	970.428	1011.82	1116.15
10483	SEC23B	SEC23 homolog B, COPII coat complex component	4664.1	4285.88	4256.32	3489.45	3528.58	3567.28	3491.96	3548.18	3443.3	4390.61	4406.38	4378.36
51575	ESF1	ESF1 nucleolar pre-rRNA processing protein homolog	1460.12	1300.29	1202.82	1059.02	899.697	891.292	924.288	878.619	845.995	1371.51	1477.06	1418.58
51513	ETV7	ETS variant transcription factor 7	85.5022	76.4876	86.7921	174.991	210.623	168.128	186.364	187.633	183.127	82.5027	102.174	83.1399
55920	RCC2	regulator of chromosome condensation 2	3492.44	3831.26	3527.79	4420.14	4573.89	4507.81	4884.98	4640.28	4464.69	3568.85	3531.45	3347.42
65982	ZSCAN18	zinc finger and SCAN domain containing 18	113.69	122.896	126.243	234.618	250.927	250.434	223.072	233.699	263.084	109.459	107.134	113.278
8479	HIRIP3	HIRA interacting protein 3	1286.29	1438.65	1206.32	902.176	867.194	837.125	870.638	883.113	904.029	1302.89	1261.8	1094.33
6634	SNRPD3	small nuclear ribonucleoprotein D3 polypeptide	4524.1	4425.97	4520.2	3724.07	3557.18	3527.88	3596.44	3727.95	3484.57	4346.5	4481.77	4391.87
26586	CKAP2	cytoskeleton associated protein 2	5084.09	4536.83	5061.12	3392.23	3466.18	3473.01	3417.61	3638.07	3935.94	4903.6	4967.84	5296.01
56956	LHX9	LIM homeobox 9	249.93	248.37	298.074	355.167	416.045	389.72	450.849	434.815	481.031	236.072	280.731	258.773
57226	LYRM2	LYR motif containing 2	1275.02	1129.27	1165.12	906.064	828.19	800.545	872.52	822.441	759.59	1190.98	1278.66	1277.24
9212	AURKB	aurora kinase B	1963.73	2053.13	1853.32	1479	1450.96	1419.59	1455.14	1437.02	1525.63	1928.6	1833.18	1861.3
9050	PSTPIP2	proline-serine-threonine phosphatase interacting protein 2	276.238	315.404	303.334	536.639	484.952	493.833	448.967	486.499	544.223	269.563	271.803	268.126
118932	ANKRD22	ankyrin repeat domain 22	108.052	82.5035	111.339	206.1	221.024	213.854	226.836	217.969	205.051	93.9387	132.925	112.239
79447	PAGR1	PAXIP1 associated glutamate rich protein 1	1741.05	1846.02	1726.2	1331.23	1216.93	1232.47	1384.55	1303.32	1218.7	1742.36	1719.1	1683.58
255738	PCSK9	proprotein convertase subtilisin/kexin type 9	3.75834	6.87529	2.63006	25.9246	37.7041	39.3941	42.3554	44.9421	38.6888	5.71801	8.92783	6.2355
9836	LCMT2	leucine carboxyl methyltransferase 2	698.112	702.139	625.079	374.61	360.139	355.25	456.497	429.197	303.062	607.743	606.1	622.51
121536	AEBP2	AE binding protein 2	1419.71	1424.9	1578.92	2031.19	2055.52	1966.89	1955.88	1899.93	2130.46	1469.53	1539.55	1490.28
3229	HOXC13	homeobox C13	858.781	913.554	847.757	582.007	583.763	664.776	584.504	570.765	629.338	867.504	876.911	838.674
1008	CDH10	cadherin 10	2386.55	2218.14	2465.25	2929.48	3016.33	3039.68	3041.11	3045.95	3233.1	2305.17	2320.24	2545.12
7296	TXNRD1	thioredoxin reductase 1	11659.3	12175.3	11375	9633.58	9735.45	10002.6	9692.79	9831.09	9499.39	11659	11847.2	11986.7
7520	XRCC5	X-ray repair cross complementing 5	12068	11188.7	12076.4	9363.96	9123.09	9408.86	9608.08	9714.24	9487.79	11617.4	11940.5	12162.3
51728	POLR3K	RNA polymerase III subunit K	1488.3	1365.6	1321.17	1048.65	1070.02	1159.31	997.704	1012.32	962.062	1306.97	1432.42	1327.12
101927715	LINC01029	long intergenic non-protein coding RNA 1029	313.821	330.873	330.511	628.671	566.861	529.71	532.736	533.688	504.244	287.534	326.362	330.481
8019	BRD3	bromodomain containing 3	1299.45	1271.07	1166	1560.66	1525.07	1540.59	1635.86	1710.05	1688.12	1316.78	1227.08	1218
9159	PCSK7	proprotein convertase subtilisin/kexin type 7	1206.43	1259.9	1105.5	776.441	824.289	832.201	879.109	756.151	842.127	1170.56	1182.44	1101.6
5371	PML	PML nuclear body scaffold	342.949	391.032	370.839	561.267	530.457	560.663	575.092	560.653	582.911	388.825	386.872	347.109
50650	ARHGEF3	Rho guanine nucleotide exchange factor 3	118.388	134.928	142.9	269.616	245.727	239.882	267.309	251.676	243.74	142.133	142.845	130.945
51368	TEX264	testis expressed 264, ER-phagy receptor	1827.49	2015.32	1773.54	1456.96	1430.15	1435.07	1441.96	1333.66	1350.24	1894.29	1772.67	1771.92
80777	CYB5B	cytochrome b5 type B	4559.81	3980.79	4176.54	3348.16	3280.25	3390.71	3267.01	3263.92	3252.44	4065.5	4314.12	4372.12
4074	M6PR	mannose-6-phosphate receptor, cation dependent	2069.91	2053.13	2020.77	1567.14	1635.58	1637.67	1537.03	1521.29	1608.17	2070.74	1866.91	1963.14
5520	PPP2R2A	protein phosphatase 2 regulatory subunit Balpha	2790.57	2938.33	2928.14	3603.52	3715.8	3684.05	3533.38	3699.86	3743.79	2877.79	2939.24	3099.04
6141	RPL18	ribosomal protein L18	12871.4	11893.4	11965	18087.6	17232.1	18895.1	15432.4	15330.9	15549	12034	12779.7	11828.7
8445	DYRK2	dual specificity tyrosine phosphorylation regulated kinase 2	983.746	1018.4	1133.56	1272.9	1337.84	1358.39	1363.84	1505.56	1543.68	1079.07	1055.47	1110.96
83695	RHNO1	RAD9-HUS1-RAD1 interacting nuclear orphan 1	1747.63	1666.4	1888.39	1285.86	1203.93	1205.74	1327.13	1325.79	1181.3	1670.48	1736.96	1779.19
79586	CHPF	chondroitin polymerizing factor	2402.52	2445.88	2253.97	1943.05	1870.9	1965.48	1778.92	1808.92	1855.77	2388.49	2496.82	2315.45
79077	DCTPP1	dCTP pyrophosphatase 1	2362.12	2502.61	2287.28	1825.09	1714.89	1910.61	1789.28	1789.82	1654.59	2399.93	2357.94	2121.11
493856	CISD2	CDGSH iron sulfur domain 2	1042	862.849	1045.89	655.892	585.063	657.037	638.154	650.537	665.448	908.346	994.957	982.091
10220	GDF11	growth differentiation factor 11	1259.04	1264.19	1259.8	1564.55	1658.98	1568.73	1780.81	1620.16	1639.12	1271.03	1247.91	1219.04
55345	ZGRF1	zinc finger GRF-type containing 1	856.902	832.77	872.305	462.754	508.355	474.136	548.737	561.777	600.966	828.294	860.047	990.405
347240	KIF24	kinesin family member 24	689.655	821.597	787.266	416.09	474.551	403.79	490.381	531.441	450.08	780.1	751.921	808.536
494143	CHAC2	ChaC glutathione specific gamma-glutamylcyclotransferase 2	219.863	176.179	192.871	90.7361	85.8093	92.1541	96.0055	94.3785	72.2191	170.723	189.468	188.104
6476	SI	sucrase-isomaltase	7.51668	10.3129	10.5203	34.9982	33.8037	30.249	53.6501	49.4363	70.9295	13.0697	3.96792	5.19625
400935	IL17REL	interleukin 17 receptor E like	61.073	77.347	92.9289	11.6661	9.10098	9.14506	22.5895	17.9769	9.02739	87.4038	67.4547	65.4727
55964	SEPTIN3	septin 3	505.497	446.034	547.93	670.151	773.584	714.018	723.806	783.117	809.886	488.481	492.022	526.899
23118	TAB2	TGF-beta activated kinase 1 (MAP3K7) binding protein 2	1110.59	1069.97	1087.97	1481.59	1427.55	1406.93	1446.67	1420.17	1477.91	1178.73	1186.41	1151.49
55653	BCAS4	breast carcinoma amplified sequence 4	93.9585	73.05	91.1756	198.323	195.021	214.557	175.069	183.139	212.788	89.8544	75.3905	75.8652
79672	FN3KRP	fructosamine 3 kinase related protein	862.539	1007.23	843.374	552.194	575.962	590.912	640.036	597.73	545.512	887.108	872.943	821.007
84300	UQCC2	ubiquinol-cytochrome c reductase complex assembly factor 2	1510.85	1344.12	1232.62	1001.99	903.598	1032.69	913.934	912.325	973.668	1331.48	1360.01	1259.57
3151	HMGN2	high mobility group nucleosomal binding domain 2	3550.69	3552.81	3602.31	2812.82	2833.01	3026.31	2642.97	2760.57	2951.96	3483.9	3387.61	3486.68
3780	KCNN1	potassium calcium-activated channel subfamily N member 1	88.321	72.1906	61.3682	178.88	174.219	164.611	173.186	156.174	189.575	69.433	92.2542	83.1399
84726	PRRC2B	proline rich coiled-coil 2B	7954.53	8293.32	7628.06	9711.35	9831.66	9479.21	9798.21	9645.71	9861.78	7935.78	7618.41	7564.7
83591	THAP2	THAP domain containing 2	133.421	83.3629	111.339	237.21	244.426	246.917	222.13	226.958	248.898	105.375	88.2863	114.317
4192	MDK	midkine	12648.7	12845.6	11826.5	11225.3	10554.5	10967	9880.09	9599.64	10060.4	12640.1	12121	11448.4
79465	ULBP3	UL16 binding protein 3	2.81876	8.59411	4.38344	33.702	32.5035	45.0218	46.1203	38.2008	49.0058	4.08429	4.9599	7.27475
2185	PTK2B	protein tyrosine kinase 2 beta	5561.4	6103.54	5302.21	4131.08	4146.15	4165.93	4226.12	4233.55	4299.62	5769.47	5161.28	5020.61
146857	SLFN13	schlafen family member 13	409.659	393.61	455.878	199.619	211.923	195.564	246.602	251.676	229.554	423.133	360.089	435.445
8636	SSNA1	SS nuclear autoantigen 1	1566.29	1542.64	1523.68	1144.57	1140.22	1259.2	1149.24	1098.84	1098.76	1575.72	1646.69	1427.93
5912	RAP2B	RAP2B, member of RAS oncogene family	373.955	396.189	375.223	579.415	553.86	558.552	616.506	615.707	567.436	437.019	348.185	379.326
55930	MYO5C	myosin VC	1526.83	1638.04	1549.98	1197.72	1124.62	1029.17	1144.54	1170.74	1143.9	1547.13	1561.38	1560.95
64793	CEP85	centrosomal protein 85	1315.42	1264.19	1248.4	921.619	953.003	930.686	928.053	960.638	941.428	1203.23	1167.56	1149.41
5646	PRSS3	serine protease 3	55.4355	38.6735	70.1351	11.6661	7.80084	5.62773	9.4123	5.61777	9.02739	53.0958	66.4627	65.4727
64130	LIN7B	lin-7 homolog B, crumbs cell polarity complex component	380.532	452.05	365.579	216.47	214.523	260.283	217.424	198.869	232.133	437.019	358.105	361.659
5931	RBBP7	RB binding protein 7, chromatin remodeling factor	4976.04	5053.34	5056.74	4020.9	3736.6	3911.98	4072.7	3851.54	4147.44	5014.69	4829.95	5068.42
4247	MGAT2	alpha-1,6-mannosyl-glycoprotein 2-beta-N-acetylglucosaminyltransferase	1423.47	1485.92	1406.21	1144.57	1132.42	1122.73	1119.12	1066.25	1038.15	1375.59	1381.83	1392.59
9991	PTBP3	polypyrimidine tract binding protein 3	3949.08	3854.46	4340.48	4805.12	4740.31	4720.26	5187.12	5127.9	5109.5	4063.05	4126.64	4312.88
6049	RNF6	ring finger protein 6	1571.93	1557.25	1653.43	1223.64	1255.94	1174.09	1201.95	1193.21	1137.45	1616.56	1794.49	1727.23
3696	ITGB8	integrin subunit beta 8	179.461	216.572	248.103	312.391	318.534	301.084	370.845	406.726	393.336	192.779	207.324	244.224
730101	LOC730101	uncharacterized LOC730101	646.435	616.198	707.487	445.903	412.145	400.976	449.908	425.827	394.626	628.981	601.14	655.766
55831	EMC3	ER membrane protein complex subunit 3	850.325	808.706	819.703	482.197	562.961	578.249	558.149	534.811	548.092	815.225	943.374	936.364
23328	SASH1	SAM and SH3 domain containing 1	546.839	558.617	555.82	727.185	759.282	702.059	756.749	810.082	858.892	530.141	517.814	526.899
55040	EPN3	epsin 3	1144.41	1296.85	1109.89	771.257	790.486	781.551	812.282	841.541	778.935	1204.05	1046.54	1056.92
57182	ANKRD50	ankyrin repeat domain 50	680.26	729.64	786.389	1057.72	1084.32	1059.42	984.527	1098.84	1182.59	737.623	739.026	842.831
6737	TRIM21	tripartite motif containing 21	90.2002	97.9729	94.6823	202.212	201.522	215.261	187.305	186.51	221.816	100.474	87.2943	93.5324
23041	MON2	MON2 homolog, regulator of endosome-to-Golgi trafficking	1782.39	1791.87	1919.07	2591.16	2614.58	2619	2352.13	2530.24	2508.32	1788.1	1818.3	2074.34
57449	PLEKHG5	pleckstrin homology and RhoGEF domain containing G5	354.224	363.531	364.702	582.007	557.76	576.842	512.029	590.989	598.387	328.377	364.057	322.167
6751	SSTR1	somatostatin receptor 1	225.5	227.744	230.569	291.652	302.933	313.042	398.14	351.672	408.812	237.706	222.204	222.399
11273	ATXN2L	ataxin 2 like	2708.82	2878.17	2658.12	3635.92	3663.8	3518.74	3606.79	3369.54	3496.18	2787.94	2692.24	2681.26
6581	SLC22A3	solute carrier family 22 member 3	187.917	176.179	175.338	119.253	100.111	90.7471	76.2396	89.8843	74.7984	170.723	189.468	198.497
22998	LIMCH1	LIM and calponin homology domains 1	8325.66	8530.52	8220.71	7151.3	7421.2	7264.7	6850.27	6990.75	7016.86	8461.02	8291.97	8145.64
9766	SUSD6	sushi domain containing 6	484.826	479.552	455.001	661.077	721.578	683.769	705.923	683.12	695.109	457.441	477.143	468.701
4440	MSI1	musashi RNA binding protein 1	465.095	514.787	484.809	659.781	694.275	712.611	759.573	695.48	717.033	499.1	460.279	467.662
10861	SLC26A1	solute carrier family 26 member 1	108.052	116.021	99.9425	49.2567	46.8051	46.4288	32.9431	38.2008	39.9784	111.093	91.2622	104.964
283174	NA	NA	11.275	18.907	14.027	55.7379	52.0056	52.0565	61.18	76.4016	59.3228	18.7877	19.8396	17.6672
283554	GPR137C	G protein-coupled receptor 137C	283.755	287.903	314.731	145.178	145.616	142.1	157.185	150.556	180.548	303.054	294.618	312.814
116986	AGAP2	ArfGAP with GTPase domain, ankyrin repeat and PH domain 2	1607.63	1606.24	1542.09	1202.9	1271.54	1219.11	1235.84	1181.98	1048.47	1535.69	1435.4	1464.3
10587	TXNRD2	thioredoxin reductase 2	2447.62	2732.07	2350.4	1738.24	1769.49	1803.69	1880.58	1766.23	1841.59	2545.33	2490.86	2227.11
9738	CCP110	centriolar coiled-coil protein 110	1119.05	1097.47	1222.98	719.407	747.581	805.469	843.342	798.846	717.033	1164.02	1122.92	1252.3
100216546	LINC01004	long intergenic non-protein coding RNA 1004	141.877	177.898	219.172	403.127	395.243	306.008	345.431	406.726	379.15	173.991	185.5	247.341
400710	LOC400710	uncharacterized LOC400710	14.0938	18.0476	10.5203	63.5152	67.6073	68.9397	61.18	66.2896	60.6125	15.5203	16.8637	18.7065
890	CCNA2	cyclin A2	4315.51	4201.66	4528.09	3353.35	3334.86	3391.41	3189.83	3327.97	3569.69	4367.74	4088.94	4506.19
4289	MKLN1	muskelin 1	2317.96	2433.85	2639.71	3263.91	3496.08	3123.39	3319.72	3285.27	3496.18	2466.1	2597.01	2866.25
27125	AFF4	AF4/FMR2 family member 4	2955.93	3192.71	3418.21	3902.95	4160.45	3897.2	4086.82	4241.41	4375.7	3174.31	3333.05	3535.53
9145	SYNGR1	synaptogyrin 1	253.688	303.372	271.773	423.867	429.046	449.515	464.026	446.051	435.894	283.45	309.498	287.872
2308	FOXO1	forkhead box O1	293.151	288.762	382.236	534.047	546.059	482.578	546.855	535.935	572.594	313.674	342.233	399.072
10075	HUWE1	HECT, UBA and WWE domain containing E3 ubiquitin protein ligase 1	8855.59	8886.31	8504.75	9913.56	10486.9	10118	10360.1	10690.6	10881.9	8929.9	8568.73	8601.87
2861	GPR37	G protein-coupled receptor 37	737.574	706.436	699.597	895.695	907.498	879.333	1025	1015.69	973.668	738.44	645.779	689.022
140688	NOL4L	nucleolar protein 4 like	212.346	206.259	201.638	326.65	339.337	359.471	316.253	380.885	394.626	218.101	197.404	197.457
7763	ZFAND5	zinc finger AN1-type containing 5	3214.32	3313.03	3674.2	4386.44	4632.4	4557.05	4595.09	4573.99	4494.35	3215.97	3444.16	3784.95
785	CACNB4	calcium voltage-gated channel auxiliary subunit beta 4	70.4689	84.2223	93.8056	184.065	170.318	163.204	167.539	184.263	192.154	94.7556	98.2061	104.964
79003	MIS12	MIS12 kinetochore complex component	855.962	788.94	839.867	554.786	514.856	538.855	562.856	574.136	586.78	816.041	849.135	889.597
114908	TMEM123	transmembrane protein 123	2877.95	2707.15	3295.47	4102.57	4109.74	4151.15	4153.65	4033.56	4213.21	2818.98	2956.1	3385.87
3359	HTR3A	5-hydroxytryptamine receptor 3A	196.373	243.213	240.213	75.1813	72.8079	78.0848	123.301	104.49	94.1428	247.508	225.18	269.166
9208	LRRFIP1	LRR binding FLII interacting protein 1	4134.17	4018.61	4045.04	3462.23	3259.45	3257.75	3347.96	3256.06	3052.55	3958.5	4036.37	4145.57
91750	LIN52	lin-52 DREAM MuvB core complex component	452.88	411.658	387.496	203.508	230.125	217.371	260.721	251.676	197.313	368.403	419.608	422.974
5774	PTPN3	protein tyrosine phosphatase non-receptor type 3	2055.81	1948.29	1855.95	1525.66	1525.07	1444.22	1517.26	1447.14	1459.86	1958.01	1944.28	2061.87
55971	BAIAP2L1	BAR/IMD domain containing adaptor protein 2 like 1	1577.56	1640.62	1595.57	2094.71	2081.53	2125.88	2030.23	2015.65	2124.02	1635.35	1667.52	1660.72
636	BICD1	BICD cargo adaptor 1	635.16	692.686	676.803	898.287	967.305	854.712	942.171	981.986	924.663	692.696	680.499	678.63
9124	PDLIM1	PDZ and LIM domain 1	675.562	642.84	608.422	871.066	874.995	916.617	948.76	877.495	937.559	673.091	621.972	597.568
79958	DENND1C	DENN domain containing 1C	60.1334	61.8776	61.3682	139.993	145.616	135.769	132.713	157.297	148.307	60.4475	50.591	63.3942
78988	MRPL57	mitochondrial ribosomal protein L57	1482.67	1392.25	1379.91	1075.87	1077.82	1046.76	1105.95	1004.46	1009.78	1466.26	1423.49	1357.26
100129550	LINC02035	long intergenic non-protein coding RNA 2035	86.4418	111.723	92.0523	203.508	170.318	162.501	207.071	210.104	202.471	93.1219	98.2061	116.396
23336	SYNM	synemin	682.139	672.06	629.462	372.018	392.642	390.424	432.025	471.892	384.309	651.036	656.691	590.294
55247	NEIL3	nei like DNA glycosylase 3	556.234	513.069	564.587	330.539	278.23	296.863	338.843	360.661	318.538	521.972	538.645	606.922
2700	GJA3	gap junction protein alpha 3	42.2813	30.9388	47.3412	98.5134	131.314	125.217	114.83	97.7491	147.017	37.5755	38.6872	31.1775
8455	ATRN	attractin	1625.48	1551.24	1521.05	1871.76	1981.41	1888.81	2074.47	2049.36	2075.01	1511.19	1543.52	1702.29
55170	PRMT6	protein arginine methyltransferase 6	1801.18	1840.86	1812.99	1248.27	1222.13	1188.15	1425.96	1304.45	1281.89	1816.69	1580.23	1699.17
3321	IGSF3	immunoglobulin superfamily member 3	153.152	167.585	151.667	221.655	236.626	253.951	264.486	296.618	321.117	156.837	161.693	139.259
4861	NPAS1	neuronal PAS domain protein 1	174.763	205.399	195.501	373.314	366.64	334.85	320.959	348.302	331.434	191.962	201.372	190.183
3777	KCNK3	potassium two pore domain channel subfamily K member 3	120.267	88.5194	92.9289	28.517	27.303	30.249	25.4132	28.0888	36.1096	89.0376	135.901	124.71
6117	RPA1	replication protein A1	5419.53	5360.15	5095.31	3975.54	4055.14	4092.06	4267.54	4233.55	4307.35	5378.2	5229.72	4983.2
51184	GPN3	GPN-loop GTPase 3	1883.87	1747.18	1903.29	1424.56	1453.56	1534.26	1332.78	1346.02	1439.22	1817.51	1801.44	1971.46
55313	CPPED1	calcineurin like phosphoesterase domain containing 1	653.012	665.184	639.106	451.088	445.948	425.597	428.26	466.275	422.998	676.359	677.523	639.138
7155	TOP2B	DNA topoisomerase II beta	5836.7	6139.63	6473.47	7270.55	7793.04	7146.51	7805.62	7953.63	7986.66	6003.91	5903.28	6568.06
253635	GPATCH11	G-patch domain containing 11	811.802	794.956	820.58	535.343	501.854	548	588.269	556.159	518.43	830.745	810.448	895.833
4678	NASP	nuclear autoantigenic sperm protein	6547.03	6797.08	6126.3	4941.23	4896.33	4712.52	5222.89	5007.68	4865.76	6676.18	6320.9	5962.17
57683	ZDBF2	zinc finger DBF-type containing 2	1084.28	1055.36	1202.82	1532.14	1526.37	1431.55	1500.32	1695.44	1579.79	1071.72	1173.51	1284.51
55687	TRMU	tRNA mitochondrial 2-thiouridylase	867.237	899.804	857.401	709.037	695.575	685.88	646.625	630.313	545.512	856.884	822.352	832.439
90634	N4BP2L1	NEDD4 binding protein 2 like 1	13.1542	18.0476	37.6976	88.1436	101.411	92.8575	89.4169	73.031	101.881	31.8575	24.7995	27.0205
9113	LATS1	large tumor suppressor kinase 1	1460.12	1530.61	1708.67	1949.53	2020.42	1965.48	2044.35	2122.39	2213	1532.43	1578.24	1693.98
4040	LRP6	LDL receptor related protein 6	1404.68	1462.72	1492.12	1808.24	1895.61	1874.74	1795.87	1997.68	2063.4	1429.5	1449.28	1534.97
5715	PSMD9	proteasome 26S subunit, non-ATPase 9	2246.55	2254.24	2065.48	3156.32	2982.52	3107.21	3006.29	2760.57	2815.26	2260.25	2147.64	2063.95
5129	CDK18	cyclin dependent kinase 18	389.928	409.08	387.496	587.192	638.369	564.883	607.093	597.73	608.704	404.345	358.105	350.227
84817	TXNDC17	thioredoxin domain containing 17	2040.78	1695.62	1940.11	1547.7	1518.56	1472.35	1361.02	1330.29	1403.11	1930.24	2104.98	1916.38
473	RERE	arginine-glutamic acid dipeptide repeats	1056.09	1185.13	992.411	1402.52	1493.86	1316.19	1613.27	1538.14	1446.96	1052.93	987.021	1077.7
54509	RHOF	ras homolog family member F, filopodia associated	826.835	827.613	764.472	1061.61	1021.91	1093.89	1121.95	1087.6	1151.64	838.097	772.753	756.574
164832	LONRF2	LON peptidase N-terminal domain and ring finger 2	1408.44	1506.55	1577.16	1945.64	2004.82	1878.25	1935.17	1980.82	2001.5	1471.98	1459.2	1546.4
1396	CRIP1	cysteine rich protein 1	279.057	294.778	298.951	147.77	139.115	170.942	153.421	155.05	139.28	356.967	297.594	257.734
6948	TCN2	transcobalamin 2	455.699	477.833	375.223	199.619	231.425	177.273	246.602	260.664	230.843	434.569	381.913	433.367
80115	BAIAP2L2	BAR/IMD domain containing adaptor protein 2 like 2	256.507	277.59	264.76	417.386	443.348	410.824	476.262	401.109	421.708	288.351	281.722	270.205
27069	GHITM	growth hormone inducible transmembrane protein	11224.3	10533.8	10537.8	9678.95	9366.21	10203.1	8641.43	8787.31	8763.02	10788.2	11340.3	10996.3
29799	YPEL1	yippee like 1	78.9251	60.1588	90.2989	181.472	166.418	172.349	147.773	180.892	205.051	79.2353	77.3745	88.3362
9334	B4GALT5	beta-1,4-galactosyltransferase 5	981.866	1046.76	1104.63	1350.67	1333.94	1315.48	1372.31	1403.32	1474.04	1076.62	1024.72	998.719
9052	GPRC5A	G protein-coupled receptor class C group 5 member A	227.38	258.683	222.679	137.4	131.314	124.514	134.596	108.985	118.646	243.424	249.979	241.106
10733	PLK4	polo like kinase 4	995.96	916.992	1069.56	646.818	512.255	583.174	672.038	704.468	637.076	1003.92	1011.82	1060.03
673	BRAF	B-Raf proto-oncogene, serine/threonine kinase	1141.6	1244.43	1285.22	1572.33	1644.68	1679.88	1587.86	1621.29	1737.13	1208.95	1255.85	1237.75
27443	CECR2	CECR2 histone acetyl-lysine reader	34.7646	58.44	56.9847	128.327	149.516	128.734	115.771	139.321	149.597	40.0261	37.6953	47.8055
2555	GABRA2	gamma-aminobutyric acid type A receptor subunit alpha2	120.267	122.896	130.627	213.878	231.425	199.784	208.953	271.9	264.374	129.88	146.813	155.887
8633	UNC5C	unc-5 netrin receptor C	7.51668	6.01588	6.13682	54.4416	45.5049	43.6149	48.0027	58.4248	41.2681	17.154	2.97594	4.157
7543	ZFX	zinc finger protein X-linked	990.323	993.48	1016.08	649.411	760.582	647.892	732.277	708.962	666.737	950.006	989.997	983.13
23242	COBL	cordon-bleu WH2 repeat protein	1045.76	1135.28	1125.67	1335.12	1479.56	1347.84	1513.5	1476.35	1486.94	1119.1	1063.4	1022.62
440193	CCDC88C	coiled-coil domain containing 88C	253.688	274.152	242.843	379.795	432.947	404.493	419.789	432.568	402.364	256.494	248.987	237.988
60	ACTB	actin beta	42637.4	44760.7	42137.1	34109	33481.2	31061.6	36215.7	33965	32545	43969.9	43608.5	41634.4
84296	GINS4	GINS complex subunit 4	1156.63	1256.46	1197.56	807.551	752.781	724.57	916.758	858.395	809.886	1151.77	1094.15	1093.29
164091	PAQR7	progestin and adipoQ receptor family member 7	190.736	218.29	201.638	431.644	353.638	384.093	370.845	352.796	336.593	214.834	199.388	178.751
586	BCAT1	branched chain amino acid transaminase 1	151.273	116.88	136.763	338.316	335.436	352.437	268.251	255.047	292.745	124.162	179.548	198.497
140467	ZNF358	zinc finger protein 358	457.578	493.302	461.138	716.815	765.783	692.211	763.338	639.302	714.453	432.118	448.375	437.524
25803	SPDEF	SAM pointed domain containing ETS transcription factor	3064.93	3130.84	2792.25	2556.16	2361.06	2319.33	2421.79	2157.22	2125.31	3001.14	2938.25	2935.88
3619	INCENP	inner centromere protein	2496.48	2667.61	2287.28	1683.8	1626.48	1657.37	1766.69	1646.01	1907.36	2591.07	2362.9	2193.86
1896	EDA	ectodysplasin A	527.107	555.18	541.793	374.61	426.446	433.335	346.373	351.672	359.806	547.295	538.645	511.311
54982	CLN6	CLN6 transmembrane ER protein	1843.47	1867.5	1793.7	1300.12	1333.94	1254.28	1449.49	1353.88	1256.1	1878.77	1855	1684.62
25957	PNISR	PNN interacting serine and arginine rich protein	1466.69	1525.46	1564.01	2289.14	2138.73	2289.08	1933.29	2062.84	2246.53	1536.51	1724.06	1749.06
644	BLVRA	biliverdin reductase A	1593.54	1556.39	1406.21	1090.13	1144.12	1265.54	1086.18	1055.02	1082	1509.55	1534.59	1345.83
489	ATP2A3	ATPase sarcoplasmic/endoplasmic reticulum Ca2+ transporting 3	98.6564	99.6917	92.9289	16.851	22.1024	17.5867	27.2957	39.3244	28.3718	115.177	98.2061	99.7679
441234	ZNF716	zinc finger protein 716	210.467	233.76	235.829	316.28	395.243	374.948	336.019	438.186	460.397	263.028	239.067	272.283
5393	EXOSC9	exosome component 9	1422.53	1224.66	1316.79	961.802	962.104	905.361	961.937	961.762	913.056	1277.57	1403.65	1286.59
51053	GMNN	geminin DNA replication inhibitor	1564.41	1479.91	1590.31	1108.28	1055.71	1104.44	1200.07	1149.4	1057.49	1548.76	1509.79	1658.64
100129034	LOC100129034	uncharacterized LOC100129034	722.541	716.749	687.324	1022.73	994.608	924.355	1003.35	1021.31	959.483	683.71	626.932	692.14
219654	ZCCHC24	zinc finger CCHC-type containing 24	219.863	245.792	255.993	399.239	344.537	373.541	362.374	424.703	446.211	237.706	233.115	213.046
55892	MYNN	myoneurin	3870.15	3108.49	3589.16	2614.49	2548.28	2677.39	2626.03	2529.12	2527.67	3551.7	3814.17	3979.29
10491	CRTAP	cartilage associated protein	1984.4	1998.99	2005.86	2587.27	2533.97	2681.61	2547.91	2605.52	2593.44	2103.41	1836.16	1966.26
4077	NBR1	NBR1 autophagy cargo receptor	5263.56	5151.31	5106.71	6203.75	6412.29	6741.32	6252.59	6239.09	6529.38	5323.47	5237.66	5254.44
1106	CHD2	chromodomain helicase DNA binding protein 2	2131.92	2235.33	1952.38	2885.41	2900.61	2833.56	2635.44	2732.48	2819.12	2110.76	2078.2	2052.52
25902	MTHFD1L	methylenetetrahydrofolate dehydrogenase (NADP+ dependent) 1 like	629.522	609.323	584.751	969.58	1041.41	1008.07	928.053	860.642	869.209	591.405	729.106	634.981
10299	MARCHF6	membrane associated ring-CH-type finger 6	3255.66	3230.53	3452.4	4272.37	4306.07	4132.16	4059.53	4142.54	4411.81	3288.67	3291.39	3539.68
26521	TIMM8B	translocase of inner mitochondrial membrane 8 homolog B	1754.21	1400.84	1509.66	1210.68	1166.23	1237.4	1150.18	1077.49	1043.31	1646.79	1687.36	1584.86
254531	LPCAT4	lysophosphatidylcholine acyltransferase 4	292.211	288.762	283.17	456.273	461.55	496.647	487.557	440.433	452.659	299.787	284.698	248.381
10455	ECI2	enoyl-CoA delta isomerase 2	2358.36	2222.44	2280.27	1851.02	1695.38	1876.85	1770.45	1732.52	1777.11	2234.92	2382.74	2392.35
10644	IGF2BP2	insulin like growth factor 2 mRNA binding protein 2	469.793	509.631	465.521	706.445	763.183	727.384	726.63	661.773	736.377	466.426	505.91	506.114
139886	SPIN4	spindlin family member 4	789.251	730.5	781.129	430.348	452.449	410.824	537.442	507.846	528.747	782.55	807.472	718.121
56943	ENY2	ENY2 transcription and export complex 2 subunit	1501.46	1351.85	1353.61	990.319	995.908	967.266	1080.53	1044.9	958.193	1393.56	1374.89	1366.61
6875	TAF4B	TATA-box binding protein associated factor 4b	314.761	275.871	327.881	512.011	419.945	441.777	510.147	473.016	495.217	317.758	296.602	318.01
23767	FLRT3	fibronectin leucine rich transmembrane protein 3	1340.79	1273.65	1515.79	1835.46	1916.41	1881.77	1920.11	1910.04	1793.87	1362.52	1418.53	1496.52
27112	FAM155B	family with sequence similarity 155 member B	645.495	690.967	654.886	518.492	490.153	465.695	476.262	433.692	421.708	619.995	574.357	590.294
91543	RSAD2	radical S-adenosyl methionine domain containing 2	168.186	194.227	134.133	47.9605	36.4039	42.208	64.9449	82.0194	55.454	156.02	147.805	149.652
257194	NEGR1	neuronal growth regulator 1	330.734	259.542	331.388	537.935	492.753	529.71	514.853	474.14	491.348	310.406	323.386	308.657
9066	SYT7	synaptotagmin 7	1363.34	1362.17	1339.58	1746.02	1843.6	1788.21	1688.57	1760.61	1862.22	1378.86	1342.15	1319.85
3480	IGF1R	insulin like growth factor 1 receptor	377.713	337.749	330.511	524.973	540.859	475.543	520.5	576.383	528.747	350.432	350.169	363.737
5805	PTS	6-pyruvoyltetrahydropterin synthase	870.995	788.08	804.8	661.077	604.565	631.009	538.384	556.159	585.491	745.792	857.071	861.538
54557	SGTB	small glutamine rich tetratricopeptide repeat containing beta	216.105	220.869	252.486	353.871	365.34	389.017	360.491	378.637	446.211	218.918	235.099	257.734
151126	ZNF385B	zinc finger protein 385B	1692.19	1648.35	1739.35	2077.86	2056.82	2139.94	2141.3	2168.46	2246.53	1637.8	1769.69	1792.71
125476	INO80C	INO80 complex subunit C	302.546	336.03	316.484	155.548	182.02	198.377	183.54	187.633	171.52	315.307	325.37	309.696
396	ARHGDIA	Rho GDP dissociation inhibitor alpha	7331.58	7879.08	6606.72	5420.83	5209.66	5473.67	5748.09	5227.89	5354.53	7475.07	7107.54	6636.65
1145	CHRNE	cholinergic receptor nicotinic epsilon subunit	1688.43	1778.98	1713.93	1258.64	1350.85	1316.89	1361.02	1277.48	1247.07	1765.23	1700.25	1585.89
10055	SAE1	SUMO1 activating enzyme subunit 1	4529.74	4782.62	4187.94	3362.42	3273.75	3393.52	3527.73	3402.12	3385.27	4508.24	4523.43	4014.62
3749	KCNC4	potassium voltage-gated channel subfamily C member 4	203.89	225.166	217.419	75.1813	97.5106	90.7471	97.8879	126.962	95.4324	240.156	221.212	225.517
7353	UFD1	ubiquitin recognition factor in ER associated degradation 1	1711.92	1615.69	1604.34	1249.57	1267.64	1207.85	1297.02	1212.31	1198.06	1694.98	1725.05	1583.82
23333	DPY19L1	dpy-19 like C-mannosyltransferase 1	1236.49	1198.88	1256.29	839.957	826.889	894.106	904.522	908.955	853.733	1160.76	1184.42	1327.12
160428	ALDH1L2	aldehyde dehydrogenase 1 family member L2	2457.02	2151.97	2135.61	3691.66	3945.93	3722.04	3043.94	3360.55	3293.71	2094.42	2488.88	2733.23
10237	SLC35B1	solute carrier family 35 member B1	1721.32	1644.05	1622.75	1244.38	1270.24	1315.48	1316.78	1266.24	1177.43	1679.46	1760.77	1666.96
196410	METTL7B	methyltransferase like 7B	345.767	460.644	379.606	680.52	661.772	716.129	652.272	628.066	647.393	412.513	360.089	314.893
145482	PTGR2	prostaglandin reductase 2	730.997	693.545	817.073	1108.28	1120.72	1076.3	1009.94	1122.43	1034.28	749.059	774.737	803.34
5916	RARG	retinoic acid receptor gamma	1166.96	1192.86	1157.23	1511.4	1501.66	1551.85	1560.56	1488.71	1599.14	1211.4	1181.45	1095.37
91947	ARRDC4	arrestin domain containing 4	488.584	612.76	679.433	920.323	950.403	1068.57	1209.48	1321.3	1786.13	675.542	520.79	578.862
9181	ARHGEF2	Rho/Rac guanine nucleotide exchange factor 2	1505.22	1509.13	1279.09	2320.25	2335.05	2263.05	1966.23	1947.12	2069.85	1376.41	1644.7	1476.77
84541	KBTBD8	kelch repeat and BTB domain containing 8	392.747	373.844	423.44	206.1	223.624	192.046	239.072	232.576	226.974	408.429	361.081	453.113
29090	TIMM21	translocase of inner mitochondrial membrane 21	1270.32	1277.09	1281.72	965.691	977.706	1024.25	926.17	965.132	980.117	1282.47	1297.51	1219.04
79184	BRCC3	BRCA1/BRCA2-containing complex subunit 3	879.452	832.77	895.099	593.673	552.56	617.643	608.035	625.819	589.36	820.126	905.678	901.029
3161	HMMR	hyaluronan mediated motility receptor	4124.78	3480.62	3864.44	2793.37	2816.1	2840.6	2795.45	2831.35	3053.84	3837.6	3840.95	4099.84
5110	PCMT1	protein-L-isoaspartate (D-aspartate) O-methyltransferase	2735.13	2524.09	2668.64	2224.33	2056.82	2160.34	2045.29	1996.55	2154.97	2652.34	2727.95	2664.64
5364	PLXNB1	plexin B1	400.263	474.395	424.317	578.118	624.068	562.773	647.566	686.491	626.759	437.019	435.479	402.19
6714	SRC	SRC proto-oncogene, non-receptor tyrosine kinase	538.382	564.633	518.123	756.998	756.682	814.614	792.516	787.611	791.831	590.589	531.702	485.329
11123	RCAN3	RCAN family member 3	234.896	250.948	261.253	340.908	339.337	412.231	389.669	435.939	425.577	231.171	239.067	222.399
23288	IQCE	IQ motif containing E	2344.26	2457.06	2261.86	1705.84	1717.49	1650.33	1829.75	1825.77	1706.18	2457.93	2228.98	2191.78
8825	LIN7A	lin-7 homolog A, crumbs cell polarity complex component	1775.82	1575.3	1882.25	2215.26	2268.75	2372.79	2309.78	2436.99	2580.54	1718.67	1734.97	2009.91
6646	SOAT1	sterol O-acyltransferase 1	1550.32	1426.62	1538.59	1753.8	1796.79	1819.16	1912.58	1990.94	1925.41	1578.99	1515.75	1568.23
816	CAMK2B	calcium/calmodulin dependent protein kinase II beta	432.209	467.52	429.577	314.984	283.431	283.497	242.837	297.742	279.849	472.961	433.496	427.131
23352	UBR4	ubiquitin protein ligase E3 component n-recognin 4	9550.88	9344.38	8940.47	10364.7	11039.5	10368.4	11008.6	11276	11366.8	9514.77	9542.85	9507.05
9480	ONECUT2	one cut homeobox 2	1448.84	1511.7	1694.64	2003.97	2358.46	2099.14	2105.53	2196.55	2327.78	1528.34	1643.71	1812.45
4709	NDUFB3	NADH:ubiquinone oxidoreductase subunit B3	1518.37	1287.4	1343.96	1070.69	995.908	1092.48	999.586	992.098	972.379	1295.54	1441.35	1409.22
10311	VPS26C	VPS26 endosomal protein sorting factor C	994.081	973.713	1027.48	740.147	739.78	782.958	768.985	696.603	666.737	971.245	1019.76	1045.48
2554	GABRA1	gamma-aminobutyric acid type A receptor subunit alpha1	317.58	284.465	348.922	462.754	478.452	417.859	560.973	477.51	508.113	333.278	308.506	365.816
81502	HM13	histocompatibility minor 13	2597.95	2591.98	2501.19	2167.3	2176.44	2180.04	2131.89	1987.57	1937.02	2549.41	2617.84	2509.79
2041	EPHA1	EPH receptor A1	152.213	154.694	156.05	246.284	231.425	237.772	279.545	280.888	268.242	151.119	167.645	135.102
22999	RIMS1	regulating synaptic membrane exocytosis 1	170.065	171.882	191.118	302.021	347.138	294.049	303.076	295.495	332.724	217.284	204.348	215.125
25847	ANAPC13	anaphase promoting complex subunit 13	1309.78	1084.58	1130.05	834.772	846.392	922.244	810.399	812.329	820.203	1116.65	1254.86	1232.55
114793	FMNL2	formin like 2	107.113	129.771	117.476	220.359	226.224	204.709	207.071	258.417	226.974	106.192	112.094	106.003
896	CCND3	cyclin D3	1275.02	1331.23	1290.48	814.032	917.899	888.478	958.172	888.731	1000.75	1333.11	1218.15	1291.79
285521	COX18	cytochrome c oxidase assembly factor COX18	1073.95	1050.2	1063.42	771.257	798.286	714.722	767.103	694.356	799.569	996.567	985.037	1099.53
254263	CNIH2	cornichon family AMPA receptor auxiliary protein 2	208.588	226.885	270.897	75.1813	75.4082	90.7471	99.7704	105.614	126.383	244.241	210.3	297.225
129401	NUP35	nucleoporin 35	690.595	570.649	646.996	423.867	373.14	384.796	431.083	417.962	398.495	641.234	666.611	677.591
55924	INKA2	inka box actin regulator 2	139.998	155.553	151.667	307.206	340.637	298.973	290.84	313.471	232.133	155.203	131.933	127.828
51635	DHRS7	dehydrogenase/reductase 7	1574.74	1307.16	1423.74	1992.3	1995.72	2151.2	1916.34	1942.62	1935.73	1520.99	1505.83	1472.62
57082	KNL1	kinetochore scaffold 1	2542.52	2414.09	2884.3	1613.81	1670.68	1610.94	1768.57	1893.19	2002.79	2595.98	2566.25	2920.29
4325	MMP16	matrix metallopeptidase 16	221.742	240.635	298.074	373.314	396.543	350.326	409.435	432.568	470.714	230.354	279.739	268.126
6130	RPL7A	ribosomal protein L7a	12200.5	10913.7	10652.6	16007.1	15863	16852.2	14473.3	14406.2	14380.6	11210.6	12384.9	11250.9
6181	RPLP2	ribosomal protein lateral stalk subunit P2	12290.7	10486.5	11221.6	16685.1	16015.1	17113.9	14609.8	14066.9	14772.7	11972.7	12530.7	11734.2
421	ARVCF	ARVCF delta catenin family member	830.593	840.504	861.784	1344.19	1222.13	1145.24	1153.01	1174.11	1186.46	849.533	817.392	769.045
80764	THAP7	THAP domain containing 7	594.757	629.089	615.435	369.425	375.741	390.424	430.142	426.95	376.571	566.9	562.453	578.862
116541	MRPL54	mitochondrial ribosomal protein L54	704.689	731.359	625.955	506.826	436.847	460.77	476.262	438.186	415.26	677.176	602.132	575.744
217	ALDH2	aldehyde dehydrogenase 2 family member	144.696	148.678	150.79	321.465	356.239	336.96	249.426	262.911	309.511	160.104	179.548	133.024
8659	ALDH4A1	aldehyde dehydrogenase 4 family member A1	1237.43	1316.62	1214.21	998.097	1068.72	1037.61	939.348	926.932	836.968	1214.67	1157.64	1050.68
23189	KANK1	KN motif and ankyrin repeat domains 1	973.41	1117.23	972.247	737.555	785.285	748.488	734.16	730.31	683.502	1016.17	927.502	923.893
699	BUB1	BUB1 mitotic checkpoint serine/threonine kinase	2584.8	2400.34	2604.64	1796.57	1872.2	1982.37	1865.52	1829.14	2068.56	2482.43	2456.14	2587.73
8402	SLC25A11	solute carrier family 25 member 11	3438.88	3605.23	3245.5	2754.49	2714.69	2910.94	2770.98	2681.92	2583.12	3256	3250.72	3096.96
56890	MDM1	Mdm1 nuclear protein	715.024	699.561	726.774	482.197	439.448	444.591	508.264	477.51	504.244	731.905	703.314	725.396
127262	TPRG1L	tumor protein p63 regulated 1 like	1182.94	1206.61	1208.08	943.655	995.908	1018.62	924.288	895.472	843.416	1119.1	1187.4	1130.7
389206	BEND4	BEN domain containing 4	98.6564	107.426	116.6	176.287	208.023	207.523	208.953	239.317	194.734	88.2207	97.2141	95.6109
23149	FCHO1	FCH and mu domain containing endocytic adaptor 1	292.211	258.683	280.54	414.793	440.748	436.853	441.437	447.174	450.08	321.842	258.907	266.048
6157	RPL27A	ribosomal protein L27a	9175.99	7993.39	8096.22	12626.6	12223.9	12498.5	10767.7	10683.9	11152.7	8727.31	9407.94	8308.8
6790	AURKA	aurora kinase A	1925.21	1829.69	1805.1	1406.41	1322.24	1466.73	1231.13	1256.13	1510.15	1846.1	1707.2	1872.73
5027	P2RX7	purinergic receptor P2X 7	178.521	200.243	180.598	270.912	284.731	271.538	311.547	307.854	335.303	198.497	189.468	189.143
6119	RPA3	replication protein A3	1982.52	1546.08	1798.96	1243.08	1057.01	1220.51	1277.25	1238.16	1156.8	1833.85	1939.32	1891.43
1778	DYNC1H1	dynein cytoplasmic 1 heavy chain 1	16765	16313.3	15573.5	17947.6	18915.7	17707.7	19251.9	19665.6	19767.4	16753.8	16414.3	16124
56731	SLC2A4RG	SLC2A4 regulator	1959.97	1976.65	1996.22	1629.36	1612.17	1500.49	1540.79	1559.49	1443.09	1969.45	1847.07	2018.22
352909	DNAAF3	dynein axonemal assembly factor 3	214.225	281.028	247.226	368.129	384.842	407.307	403.788	392.12	447.501	284.267	291.642	257.734
538	ATP7A	ATPase copper transporting alpha	469.793	501.037	538.287	747.924	774.884	720.349	733.218	789.858	738.956	477.045	579.317	584.058
23433	RHOQ	ras homolog family member Q	139.998	137.506	150.79	243.691	243.126	261.689	256.015	271.9	282.428	162.555	107.134	137.181
7156	TOP3A	DNA topoisomerase III alpha	1457.3	1424.9	1266.81	767.368	826.889	839.235	1049.47	1013.45	925.952	1343.73	1336.2	1407.14
1198	CLK3	CDC like kinase 3	940.525	903.241	917.893	1384.37	1323.54	1470.24	1222.66	1207.82	1302.52	923.05	978.093	919.736
29889	GNL2	G protein nucleolar 2	2843.18	2880.75	2655.49	2127.11	2141.33	2243.35	2260.83	2170.71	2206.55	2720.96	2712.08	2666.71
6319	SCD	stearoyl-CoA desaturase	7110.78	5510.55	6038.63	9566.17	9565.13	8845.38	8597.2	8268.23	8646.95	6139.51	6449.86	6620.02
10273	STUB1	STIP1 homology and U-box containing protein 1	5387.58	5462.42	5010.27	4763.64	4569.99	4607	4362.6	4151.53	4290.59	5324.28	5324.95	5090.24
133688	UGT3A1	UDP glycosyltransferase family 3 member A1	66.7105	59.2994	51.7246	119.253	137.815	150.542	143.067	135.95	137.99	56.3632	65.4707	55.0802
5565	PRKAB2	protein kinase AMP-activated non-catalytic subunit beta 2	759.185	808.706	947.7	1235.31	1226.03	1264.13	1187.83	1152.77	1221.28	839.73	852.111	917.657
23534	TNPO3	transportin 3	3646.53	3820.94	3699.62	2875.04	3124.24	2996.77	2994.99	2969.55	3066.73	3703.64	3573.11	3639.45
2710	GK	glycerol kinase	326.036	312.826	267.39	187.953	171.619	215.964	181.657	157.297	158.624	304.688	335.289	308.657
9519	TBPL1	TATA-box binding protein like 1	6184.35	5880.09	6648.8	4965.85	5052.35	5277.4	4672.27	4798.7	4998.59	6050.47	6283.21	6840.34
10713	USP39	ubiquitin specific peptidase 39	2139.44	2064.31	2060.22	1676.02	1643.38	1772.73	1646.21	1657.24	1619.77	2032.34	2009.75	1989.12
81558	FAM117A	family with sequence similarity 117 member A	104.294	107.426	108.709	185.361	206.722	203.302	239.072	197.745	206.34	89.8544	114.078	128.867
55829	SELENOS	selenoprotein S	1306.02	1155.91	1178.27	911.249	856.793	905.361	919.582	886.484	830.52	1220.39	1269.74	1174.35
1176	AP3S1	adaptor related protein complex 3 subunit sigma 1	1036.36	898.085	1125.67	1427.15	1411.95	1513.16	1378.9	1442.64	1463.73	1021.07	1037.61	1093.29
11013	TMSB15A	thymosin beta 15A	119.327	101.411	121.86	45.368	27.303	31.656	37.6492	47.1892	39.9784	97.2061	122.014	117.435
85014	TMEM141	transmembrane protein 141	2601.71	2502.61	2309.2	2016.93	2111.43	2247.57	1824.1	1886.45	1866.09	2583.72	2487.89	2293.62
2004	ELK3	ETS transcription factor ELK3	148.454	145.241	173.584	239.802	256.128	240.585	282.369	299.989	256.636	133.965	149.789	148.613
79365	BHLHE41	basic helix-loop-helix family member e41	124.025	98.8323	147.284	267.023	247.027	186.419	244.72	261.788	257.925	134.782	129.949	113.278
874	CBR3	carbonyl reductase 3	245.232	268.996	267.39	164.621	136.515	123.81	150.597	134.826	125.094	276.098	249.979	230.713
113675	SDSL	serine dehydratase like	1190.45	1188.57	1049.4	1057.72	989.407	1048.87	823.576	805.588	786.673	1097.04	1256.84	1066.27
79719	AAGAB	alpha and gamma adaptin binding protein	2130.98	2018.76	2137.37	1678.62	1632.98	1759.37	1655.62	1612.3	1659.75	2100.96	2152.6	2110.72
3912	LAMB1	laminin subunit beta 1	886.968	973.713	840.744	1162.72	1307.94	1237.4	1215.13	1232.54	1538.53	929.585	905.678	875.048
26118	WSB1	WD repeat and SOCS box containing 1	1175.42	1280.52	1320.29	1803.06	1792.89	1625.71	1602.91	1744.88	1734.55	1254.69	1306.44	1272.04
27151	CPAMD8	C3 and PZP like alpha-2-macroglobulin domain containing 8	18.7917	15.4694	17.5338	60.9228	63.7069	64.0154	60.2387	65.1661	74.7984	15.5203	7.93585	8.31399
7267	TTC3	tetratricopeptide repeat domain 3	4165.18	4215.41	4319.44	5210.84	5239.57	5144.45	5032.76	5195.31	5269.42	4232.96	4108.78	4440.71
64762	GAREM1	GRB2 associated regulator of MAPK1 subtype 1	139.059	145.241	134.133	219.063	218.424	218.075	236.249	260.664	265.663	149.485	132.925	155.887
26010	SPATS2L	spermatogenesis associated serine rich 2 like	1402.8	1394.82	1394.81	1092.72	1086.92	1145.24	1087.12	1069.62	1052.34	1369.87	1404.64	1366.61
157695	TDRP	testis development related protein	154.092	136.646	168.324	286.467	287.331	329.926	268.251	256.17	312.09	164.189	176.573	178.751
5046	PCSK6	proprotein convertase subtilisin/kexin type 6	196.373	167.585	152.544	255.357	340.637	302.49	320.959	314.595	308.221	136.415	153.757	172.515
11176	BAZ2A	bromodomain adjacent to zinc finger domain 2A	9777.32	9791.27	9327.96	10658.9	11328.1	11092.3	11586.5	11542.3	12056.7	9986.09	9341.48	9351.17
100289211	LINC00624	long intergenic non-protein coding RNA 624	108.052	96.2541	120.983	37.5907	36.4039	40.0976	35.7667	39.3244	37.3992	87.4038	107.134	136.142
25873	RPL36	ribosomal protein L36	7520.44	6811.69	7088.9	10528	10199.6	11021.9	8700.73	8746.86	8919.06	7243.9	7443.82	7187.45
9990	SLC12A6	solute carrier family 12 member 6	505.497	482.13	534.78	724.592	715.077	679.548	680.509	767.387	786.673	526.057	474.167	486.369
1820	ARID3A	AT-rich interaction domain 3A	200.132	190.789	227.062	386.276	387.442	362.989	307.782	383.132	367.544	208.299	223.196	232.792
6494	SIPA1	signal-induced proliferation-associated 1	1150.05	1200.6	1108.13	882.732	828.19	877.926	872.52	764.016	870.498	1111.74	1209.22	1155.65
51248	PDZD11	PDZ domain containing 11	1164.15	986.604	997.671	780.33	760.582	795.62	746.395	779.746	675.765	982.681	1042.57	1012.23
221079	ARL5B	ADP ribosylation factor like GTPase 5B	2207.09	2293.77	2517.85	2740.23	2881.11	2908.83	2969.58	3103.25	3271.78	2377.87	2377.78	2684.38
5126	PCSK2	proprotein convertase subtilisin/kexin type 2	16.9125	29.22	28.054	1.29623	0	0.703466	0	0	0	22.0552	21.8236	22.8635
476	ATP1A1	ATPase Na+/K+ transporting subunit alpha 1	8680.83	8616.46	8313.63	10089.8	10403.7	10594.9	10122.9	10014.2	10360.9	8689.74	8489.37	8404.41
84250	SLF1	SMC5-SMC6 complex localization factor 1	790.191	706.436	817.95	466.643	487.553	478.357	528.971	504.475	562.277	754.777	753.905	810.615
6624	FSCN1	fascin actin-bundling protein 1	319.459	321.42	338.402	524.973	552.56	588.801	504.499	482.004	744.115	365.953	324.378	347.109
55203	LGI2	leucine rich repeat LGI family member 2	37.5834	29.22	34.1908	79.07	89.7097	91.4506	84.7107	99.9962	108.329	22.872	32.7354	25.9812
1063	CENPF	centromere protein F	9038.81	8621.61	8901.02	6644.47	6704.83	6300.95	6852.16	6608.74	7567.53	8814.72	8481.43	9122.53
23036	ZNF292	zinc finger protein 292	1038.24	932.461	1118.65	1517.88	1561.47	1303.52	1440.08	1481.97	1501.13	1076.62	1196.33	1215.92
51668	HSPB11	heat shock protein family B (small) member 11	531.805	458.926	479.548	343.501	327.635	334.85	299.311	317.966	332.724	492.566	536.662	525.86
6138	RPL15	ribosomal protein L15	9349.81	7871.35	9076.35	12900.1	12210.9	13273.7	11336.2	11414.2	11623.4	8417.73	9291.88	9256.59
100129842	ZNF737	zinc finger protein 737	312.882	275.871	347.169	416.09	439.448	424.894	468.733	498.858	500.375	310.406	327.354	337.756
285958	SNHG15	small nucleolar RNA host gene 15	627.643	642.84	622.449	479.605	375.741	374.948	441.437	408.973	379.15	642.868	613.044	610.039
8737	RIPK1	receptor interacting serine/threonine kinase 1	1064.55	1228.96	1073.94	746.628	748.881	748.488	806.634	808.958	803.438	1117.46	1000.91	1073.54
283464	GXYLT1	glucoside xylosyltransferase 1	1517.43	1596.79	1678.86	1959.9	2059.42	1934.53	2130.95	2062.84	2130.46	1587.16	1677.44	1832.2
79269	DCAF10	DDB1 and CUL4 associated factor 10	1362.4	1417.17	1495.63	1782.32	1967.11	1817.76	1806.22	1959.48	1902.2	1427.05	1481.03	1574.46
23557	SNAPIN	SNAP associated protein	1105.89	1155.91	1036.25	745.332	757.982	796.324	778.397	856.148	766.039	1055.38	1046.54	1040.29
25994	HIGD1A	HIG1 hypoxia inducible domain family member 1A	3268.82	2536.12	3043.86	2223.03	2129.63	2309.48	2174.24	2126.89	1979.58	2904.75	3242.78	3162.44
7027	TFDP1	transcription factor Dp-1	3706.66	3858.76	3913.54	2820.6	2732.9	2821.6	3139.94	3194.26	3000.96	3786.96	3716.95	3856.65
7091	TLE4	TLE family member 4, transcriptional corepressor	26.3084	26.6418	35.0675	62.219	89.7097	84.416	96.0055	73.031	107.039	39.2092	31.7434	32.2167
23240	TMEM131L	transmembrane 131 like	273.419	269.855	297.197	458.865	422.546	461.474	449.908	429.197	437.184	323.476	279.739	316.971
23677	SH3BP4	SH3 domain binding protein 4	1398.1	1449.83	1361.5	1086.24	1093.42	1093.19	1116.3	1050.52	1042.02	1367.42	1415.56	1380.12
27445	PCLO	piccolo presynaptic cytomatrix protein	1559.71	1685.31	1714.8	1919.72	2002.22	1961.26	2097.06	2279.69	2082.75	1578.17	1543.52	1674.23
79659	DYNC2H1	dynein cytoplasmic 2 heavy chain 1	1694.07	1761.79	1938.36	2330.62	2403.96	2329.88	2338.02	2414.52	2380.65	1742.36	1851.04	2016.14
653602	NA	NA	76.1064	75.6282	84.1621	171.102	166.418	183.605	146.832	164.039	194.734	75.151	87.2943	75.8652
9765	ZFYVE16	zinc finger FYVE-type containing 16	1033.54	995.198	1065.18	1305.3	1415.85	1313.37	1397.73	1403.32	1383.77	1095.41	1005.87	1189.94
4236	MFAP1	microfibril associated protein 1	1785.21	1737.73	1469.33	1236.6	1172.73	1164.24	1268.78	1134.79	1172.27	1655.77	1702.24	1555.76
10440	TIMM17A	translocase of inner mitochondrial membrane 17A	3187.07	2830.04	2949.18	2338.4	2359.76	2515.6	2321.07	2339.24	2327.78	2987.25	3200.13	3162.44
51182	HSPA14	heat shock protein family A (Hsp70) member 14	1617.03	1654.37	1607.85	1222.34	1259.84	1235.99	1239.6	1248.27	1318	1628.82	1595.1	1622.27
113691	TUBA3FP	tubulin alpha 3f pseudogene	189.796	160.71	155.174	106.291	81.9089	79.4917	85.6519	59.5483	79.9569	161.738	141.853	150.691
84656	GLYR1	glyoxylate reductase 1 homolog	4536.32	4817.86	4568.42	3585.37	3766.51	3681.24	3868.46	3824.58	3634.17	4638.94	4517.48	4444.87
254048	UBN2	ubinuclein 2	1463.87	1615.69	1657.82	1978.05	2184.24	1969	2082	2129.13	2241.37	1559.38	1600.06	1818.69
11339	OIP5	Opa interacting protein 5	616.368	649.715	685.57	482.197	419.945	460.77	465.909	422.456	443.632	649.402	635.86	642.256
155066	ATP6V0E2	ATPase H+ transporting V0 subunit e2	3354.32	3278.65	2982.49	2689.68	2653.59	2727.34	2543.2	2476.31	2472.22	3313.18	3190.21	2984.72
166379	BBS12	Bardet-Biedl syndrome 12	115.569	96.2541	114.846	187.953	175.519	201.895	205.188	193.251	245.029	107.825	113.086	101.846
29934	SNX12	sorting nexin 12	1614.21	1649.21	1713.05	1315.67	1306.64	1355.58	1216.07	1320.18	1303.81	1598.59	1578.24	1658.64
1647	GADD45A	growth arrest and DNA damage inducible alpha	576.905	693.545	614.558	1053.83	1136.32	1152.98	899.816	857.271	1039.44	671.458	647.763	583.019
1803	DPP4	dipeptidyl peptidase 4	268.721	196.805	268.267	460.161	427.746	476.247	464.968	408.973	417.839	202.581	250.971	283.715
1628	DBP	D-box binding PAR bZIP transcription factor	219.863	190.789	224.432	362.944	322.435	371.43	342.608	331.448	412.681	218.101	194.428	200.575
171586	ABHD3	abhydrolase domain containing 3, phospholipase	541.201	545.726	604.038	342.205	357.539	396.052	392.493	374.143	344.33	529.324	525.75	534.174
4494	MT1F	metallothionein 1F	39.4626	45.5488	35.9442	9.07361	15.6017	7.03466	8.47107	2.24711	3.86888	33.4912	31.7434	30.1382
100505812	CARD8-AS1	CARD8 antisense RNA 1	690.595	678.935	636.476	443.31	451.149	439.666	457.438	465.151	473.293	611.827	653.715	630.824
81610	FAM83D	family with sequence similarity 83 member D	1544.68	1617.41	1536.83	1179.57	1154.52	1169.16	1200.07	1146.02	1229.01	1542.23	1399.68	1407.14
54329	GPR85	G protein-coupled receptor 85	62.0126	42.9706	74.5185	112.772	136.515	139.99	139.302	167.409	131.542	67.7992	55.5509	70.669
57095	PITHD1	PITH domain containing 1	1460.12	1485.06	1397.44	1157.53	1133.72	1145.95	1148.3	1035.92	1098.76	1448.29	1556.42	1446.64
10964	IFI44L	interferon induced protein 44 like	4.69793	4.29706	7.01351	27.2208	36.4039	36.5802	27.2957	42.695	51.5851	4.90115	3.96792	6.2355
25923	ATL3	atlastin GTPase 3	5110.4	4935.6	5450.37	3924.98	4204.65	3923.93	4135.77	4166.14	4166.79	5104.55	5206.91	5387.47
805	CALM2	calmodulin 2	7769.43	6314.95	6687.38	5610.08	5169.36	5660.09	5060.05	5096.44	5313.26	6761.14	7243.44	7551.19
84823	LMNB2	lamin B2	8955.19	9244.69	8900.14	6831.13	6897.25	6730.06	7638.08	7180.63	7291.55	9167.6	8314.78	8460.53
230	ALDOC	aldolase, fructose-bisphosphate C	885.089	614.479	771.486	1751.21	1857.9	1655.96	1376.08	1421.29	1869.96	892.009	908.654	839.713
28996	HIPK2	homeodomain interacting protein kinase 2	5180.87	5193.42	5143.53	3892.58	4057.74	3603.86	4082.12	4320.06	4119.07	5194.4	5041.25	5118.3
84962	AJUBA	ajuba LIM protein	640.797	599.869	612.805	860.696	877.595	813.207	845.225	841.541	876.946	627.347	607.092	641.217
1468	SLC25A10	solute carrier family 25 member 10	2220.24	2384.87	2141.75	1669.54	1569.27	1551.85	1846.69	1623.53	1570.77	2254.53	2159.54	2149.17
5901	RAN	RAN, member RAS oncogene family	8896.93	7945.26	8212.81	6933.53	6812.74	7208.42	6963.22	6660.42	6579.68	8529.63	8830.61	8495.86
100287569	LINC00173	long intergenic non-protein coding RNA 173	14.0938	21.4853	26.3006	72.5888	66.3072	70.3466	63.0624	69.6603	86.405	23.6889	27.7755	20.785
56852	RAD18	RAD18 E3 ubiquitin protein ligase	1058.91	1020.98	1190.54	693.483	666.972	744.971	774.632	775.252	771.197	1054.56	1092.17	1186.82
5079	PAX5	paired box 5	1002.54	1134.42	1028.36	617.005	634.469	590.208	748.278	749.41	740.246	1119.1	942.382	1030.94
54431	DNAJC10	DnaJ heat shock protein family (Hsp40) member C10	4468.67	4033.22	4362.4	3239.28	3299.76	3250.72	3198.3	3357.18	3064.15	3976.47	4592.87	4858.49
79633	FAT4	FAT atypical cadherin 4	221.742	291.34	211.282	329.242	352.338	343.292	362.374	434.815	477.162	254.043	231.131	253.577
27089	UQCRQ	ubiquinol-cytochrome c reductase complex III subunit VII	4277.93	3650.78	3737.32	3380.57	3094.33	3405.48	2964.87	2863.94	2897.79	3822.08	4114.74	3584.37
387893	KMT5A	lysine methyltransferase 5A	1256.23	1367.32	1252.79	1009.76	851.592	920.837	948.76	960.638	923.373	1226.1	1240.97	1335.44
90637	ZFAND2A	zinc finger AN1-type containing 2A	421.874	435.722	376.976	273.504	248.327	253.951	281.428	239.317	212.788	410.88	426.552	361.659
9612	NCOR2	nuclear receptor corepressor 2	4121.96	4437.14	4153.75	5131.77	5119.95	4870.1	5273.71	5175.09	5250.07	4296.67	3979.83	4245.33
7089	TLE2	TLE family member 2, transcriptional corepressor	402.142	434.862	429.577	580.711	622.767	556.442	617.447	594.36	649.972	446.005	432.504	408.425
1108	CHD4	chromodomain helicase DNA binding protein 4	6625.95	6944.04	6530.45	7949.78	7819.05	7648.79	7961.87	8076.1	8225.24	6784.83	6595.68	6342.54
27173	SLC39A1	solute carrier family 39 member 1	5747.44	5774.38	5438.1	4626.24	4572.59	4761.06	4567.79	4658.25	4496.93	5686.97	5658.26	5186.89
23456	ABCB10	ATP binding cassette subfamily B member 10	1025.09	982.307	1080.08	1222.34	1330.04	1247.25	1438.2	1360.62	1334.76	1086.42	1030.67	1142.14
6146	RPL22	ribosomal protein L22	3033.92	2662.46	3060.52	4217.93	4220.26	4552.83	3802.57	3730.2	3813.43	2856.55	3041.41	3119.83
54813	KLHL28	kelch like family member 28	630.462	623.933	671.543	797.181	936.101	877.222	879.109	942.661	896.291	620.812	664.627	691.101
2176	FANCC	FA complementation group C	1077.7	1112.94	1056.41	711.63	752.781	737.233	835.812	785.364	767.328	1095.41	1015.79	1112
9698	PUM1	pumilio RNA binding family member 1	3384.39	3292.4	3334.05	3735.73	4069.44	3983.03	3979.52	4133.55	4152.6	3328.7	3378.69	3321.44
84376	HOOK3	hook microtubule tethering protein 3	839.989	913.554	902.989	1140.68	1180.53	1098.81	1144.54	1196.58	1225.15	898.544	883.855	937.403
283373	ANKRD52	ankyrin repeat domain 52	8263.65	8423.09	7897.21	6036.54	6262.78	6037.15	6791.92	6786.26	6751.2	8327.87	7826.73	7787.1
7036	TFR2	transferrin receptor 2	473.551	496.74	455.001	325.354	326.335	301.084	320.959	307.854	297.904	481.13	445.399	444.799
55024	BANK1	B cell scaffold protein with ankyrin repeats 1	89.2606	97.9729	101.696	31.1095	41.6045	35.8768	31.0606	32.583	41.2681	94.7556	98.2061	92.4932
5142	PDE4B	phosphodiesterase 4B	364.559	430.565	450.618	260.542	258.728	252.544	252.25	280.888	230.843	437.836	416.632	413.621
84142	ABRAXAS1	abraxas 1, BRCA1 A complex subunit	148.454	137.506	149.914	318.872	299.032	290.532	237.19	265.159	275.98	171.54	140.861	153.809
23568	ARL2BP	ADP ribosylation factor like GTPase 2 binding protein	1685.62	1698.2	1656.94	1223.64	1241.63	1235.29	1375.14	1301.07	1221.28	1753.79	1721.09	1712.68
60674	GAS5	growth arrest specific 5	3680.35	2816.29	2795.76	6522.63	6096.36	6664.64	5103.35	5204.3	5318.42	3078.74	3595.93	3251.81
79642	ARSJ	arylsulfatase family member J	93.0189	99.6917	83.2854	178.88	176.819	155.466	185.422	177.521	198.603	96.3893	87.2943	72.7475
2624	GATA2	GATA binding protein 2	3777.13	4157.83	3801.32	3420.75	3291.96	3371.71	3028.88	2988.65	3006.12	4005.06	3418.37	3526.17
4603	MYBL1	MYB proto-oncogene like 1	287.513	294.778	340.155	165.917	166.418	177.977	171.304	180.892	158.624	287.534	309.498	380.365
8420	SNHG3	small nucleolar RNA host gene 3	357.042	266.418	323.498	491.271	523.957	575.435	521.441	482.004	509.403	313.674	343.225	345.031
254225	RNF169	ring finger protein 169	963.075	953.947	962.604	1324.75	1376.85	1317.59	1254.66	1249.39	1355.4	1041.49	957.261	1100.57
26086	GPSM1	G protein signaling modulator 1	511.134	559.477	497.082	760.887	763.183	738.64	732.277	722.445	758.301	500.734	505.91	495.722
2802	GOLGA3	golgin A3	4253.5	4413.08	3836.39	3265.2	3327.06	2912.35	3235.95	3260.55	3004.83	4398.78	4244.69	4174.66
51372	TMA7	translation machinery associated 7 homolog	1182	1060.51	1022.22	909.953	833.39	918.727	776.515	770.758	789.252	1101.13	1032.65	972.737
57414	RHBDD2	rhomboid domain containing 2	3124.12	3167.79	2884.3	2351.36	2210.24	2301.04	2529.09	2269.58	2318.75	3073.84	3093	2886
537	ATP6AP1	ATPase H+ transporting accessory protein 1	4265.72	4189.63	3911.78	3569.82	3453.17	3601.04	3317.84	3220.1	3342.71	4192.12	4117.71	3826.52
54737	MPHOSPH8	M-phase phosphoprotein 8	1835.01	1829.69	1729.71	1585.29	1432.76	1386.53	1361.96	1381.97	1399.25	1886.94	1859.96	1827
90102	PHLDB2	pleckstrin homology like domain family B member 2	559.053	544.007	490.069	361.648	336.736	295.456	342.608	343.807	335.303	574.251	497.974	523.782
145407	ARMH4	armadillo like helical domain containing 4	30.0667	31.7982	30.6841	60.9228	79.3086	83.009	86.5932	91.0078	96.722	45.7441	28.7674	35.3345
1285	COL4A3	collagen type IV alpha 3 chain	121.206	149.538	119.23	254.061	230.125	200.488	251.308	241.564	246.319	111.91	107.134	134.063
84901	NFATC2IP	nuclear factor of activated T cells 2 interacting protein	1842.53	2011.02	1827.89	1344.19	1406.75	1335.18	1458.91	1529.16	1373.45	1829.76	1836.16	1796.86
51264	MRPL27	mitochondrial ribosomal protein L27	874.754	926.445	876.688	731.073	694.275	737.936	675.803	612.337	640.945	875.672	877.903	807.497
54101	RIPK4	receptor interacting serine/threonine kinase 4	167.246	184.773	183.228	355.167	312.034	322.188	316.253	313.471	287.587	200.13	180.54	156.927
9755	TBKBP1	TBK1 binding protein 1	160.669	177.898	173.584	270.912	305.533	313.746	292.723	286.506	294.035	178.075	167.645	168.358
8195	MKKS	McKusick-Kaufman syndrome	1837.83	1705.93	1780.55	1337.71	1320.94	1349.95	1448.55	1339.28	1311.55	1754.61	1857.98	1808.29
375607	NAT16	N-acetyltransferase 16 (putative)	123.086	146.1	155.174	235.914	237.926	268.021	250.367	238.193	337.882	122.529	146.813	150.691
79087	ALG12	ALG12 alpha-1,6-mannosyltransferase	1015.69	1040.75	956.467	715.519	717.678	683.066	724.747	735.927	759.59	951.64	957.261	909.343
26073	POLDIP2	DNA polymerase delta interacting protein 2	4062.77	4262.68	3711.02	3278.16	3354.36	3439.25	3167.24	3226.85	2984.2	3970.75	3855.83	3668.55
2553	GABPB1	GA binding protein transcription factor subunit beta 1	638.918	631.667	655.763	532.75	482.352	465.695	432.025	433.692	437.184	584.054	665.619	691.101
23318	TUT4	terminal uridylyl transferase 4	1247.77	1310.6	1292.24	1628.06	1675.88	1594.76	1629.27	1668.48	1735.84	1278.38	1193.35	1356.22
55353	LAPTM4B	lysosomal protein transmembrane 4 beta	2708.82	2646.99	2892.19	3449.27	3557.18	3788.87	3382.78	3544.81	3643.2	2646.62	2650.57	2881.84
56126	PCDHB10	protocadherin beta 10	31.9459	41.2517	28.054	114.068	109.212	96.3749	100.712	80.8958	103.17	32.6743	29.7594	39.4915
81873	ARPC5L	actin related protein 2/3 complex subunit 5 like	1461.99	1479.05	1507.03	1187.35	1144.12	1220.51	1184.07	1107.82	1131	1444.21	1385.8	1451.83
55209	SETD5	SET domain containing 5	3307.34	3368.89	3345.44	3989.79	4237.16	3947.85	4044.47	4163.89	4259.64	3509.22	3174.34	3324.56
146198	ZFP90	ZFP90 zinc finger protein	839.989	902.382	903.866	1166.61	1187.03	1153.68	1139.83	1211.19	1196.77	874.855	833.264	930.128
7067	THRA	thyroid hormone receptor alpha	526.168	530.257	533.026	681.817	743.68	749.895	726.63	735.927	781.514	473.778	481.111	506.114
84319	CMSS1	cms1 ribosomal small subunit homolog	934.887	788.94	806.553	615.709	627.968	681.659	622.153	521.329	584.201	848.716	883.855	848.027
23467	NPTXR	neuronal pentraxin receptor	1948.7	1954.3	1940.11	1484.18	1552.37	1560.29	1545.5	1440.4	1597.85	1933.5	1956.19	1872.73
126129	CPT1C	carnitine palmitoyltransferase 1C	98.6564	99.6917	117.476	181.472	204.122	199.784	196.717	198.869	228.264	105.375	110.11	80.0222
83706	FERMT3	fermitin family member 3	295.969	293.059	264.76	128.327	137.815	134.362	183.54	148.309	128.963	265.479	270.811	224.478
5521	PPP2R2B	protein phosphatase 2 regulatory subunit Bbeta	207.648	250.948	257.746	370.722	348.438	387.61	391.552	387.626	425.577	241.79	204.348	180.829
84286	TMEM175	transmembrane protein 175	399.324	394.47	361.196	256.653	224.924	237.772	257.897	230.328	210.209	348.799	399.768	402.19
1655	DDX5	DEAD-box helicase 5	12278.5	11945	12633.1	10257.1	9845.97	9593.17	10234.9	10213.1	9410.41	11984.1	12456.3	13041.5
5028	P2RY1	purinergic receptor P2Y1	46.0397	52.4241	61.3682	97.2172	111.812	115.368	119.536	123.591	139.28	46.5609	49.599	56.1195
56941	HMCES	5-hydroxymethylcytosine binding, ES cell specific	2270.98	2353.07	2121.59	1773.24	1622.58	1769.22	1745.98	1648.25	1766.79	2341.12	2297.43	2126.3
221656	KDM1B	lysine demethylase 1B	1365.22	1247.87	1244.9	1678.62	1657.68	1770.62	1634.92	1671.85	1769.37	1236.72	1231.05	1335.44
57727	NCOA5	nuclear receptor coactivator 5	1071.13	1184.27	1020.47	670.151	668.272	591.615	800.046	744.916	559.698	1155.85	1080.27	1011.19
27000	DNAJC2	DnaJ heat shock protein family (Hsp40) member C2	1553.13	1442.95	1431.63	1223.64	1140.22	1138.91	1175.6	1078.61	1034.28	1498.12	1625.86	1486.13
2256	FGF11	fibroblast growth factor 11	424.692	476.973	462.015	712.926	692.975	767.482	630.624	641.549	717.033	462.342	456.311	462.466
6009	RHEB	Ras homolog, mTORC1 binding	1752.33	1675.85	1712.17	1493.26	1375.55	1465.32	1332.78	1367.36	1324.45	1701.52	1744.89	1717.88
5558	PRIM2	DNA primase subunit 2	475.43	446.034	485.685	250.172	265.229	257.469	296.487	301.112	321.117	433.752	469.207	484.29
3039	HBA1	hemoglobin subunit alpha 1	346.707	379	300.704	199.619	201.522	211.04	169.421	226.958	163.783	316.941	376.953	286.833
9673	SLC25A44	solute carrier family 25 member 44	1419.71	1450.69	1308.02	976.061	1038.81	1036.21	1055.12	1031.42	1084.58	1409.08	1395.72	1356.22
8533	COPS3	COP9 signalosome subunit 3	2954.06	2670.19	3022.82	2452.47	2358.46	2301.04	2229.77	2277.44	2165.28	2805.91	3069.19	3098
23464	GCAT	glycine C-acetyltransferase	950.86	1048.48	885.455	734.962	747.581	789.993	728.512	641.549	662.868	952.457	972.141	903.108
8911	CACNA1I	calcium voltage-gated channel subunit alpha1 I	163.488	129.771	136.763	51.8492	57.2062	72.457	58.3563	43.8186	78.6673	147.851	147.805	146.534
283991	UBALD2	UBA like domain containing 2	1313.54	1425.76	1469.33	2022.12	2129.63	2265.86	1754.45	1919.03	2205.26	1429.5	1308.42	1386.36
55331	ACER3	alkaline ceramidase 3	1117.17	1117.23	1170.38	849.03	796.986	820.242	864.049	819.07	811.175	1054.56	1188.39	1212.8
145173	B3GLCT	beta 3-glucosyltransferase	542.141	572.368	483.055	311.095	361.439	302.49	341.667	337.066	336.593	530.141	490.038	595.49
84206	MEX3B	mex-3 RNA binding family member B	75.1668	112.583	101.696	163.325	166.418	170.239	193.893	186.51	201.182	93.1219	101.182	90.4147
4796	TONSL	tonsoku like, DNA repair protein	1681.86	1697.34	1608.72	1119.94	1102.52	1128.36	1364.78	1208.94	1252.23	1621.46	1636.77	1565.11
54802	TRIT1	tRNA isopentenyltransferase 1	3686.93	3438.5	3538.31	3123.91	2894.11	3102.29	2811.45	2859.44	2928.74	3503.51	3600.89	3688.3
55137	FIGN	fidgetin, microtubule severing factor	100.536	104.848	105.203	181.472	169.018	192.75	227.778	223.587	163.783	101.29	96.2221	114.317
3977	LIFR	LIF receptor subunit alpha	373.955	398.767	439.221	657.188	627.968	607.795	584.504	632.561	584.201	441.104	416.632	485.329
4673	NAP1L1	nucleosome assembly protein 1 like 1	15821.7	14274	15276.3	19459	19394.2	19315.8	18368.1	18224	18548.7	15200.9	16420.3	16383.8
273	AMPH	amphiphysin	123.086	149.538	137.64	36.2944	40.3044	45.7253	64.0036	62.919	51.5851	151.936	139.869	146.534
8826	IQGAP1	IQ motif containing GTPase activating protein 1	4708.26	4737.08	4749.02	3606.11	3696.3	3624.26	3923.99	3876.26	3979.79	4678.15	4613.7	4947.87
4338	MOCS2	molybdenum cofactor synthesis 2	1234.61	1150.75	1196.68	986.431	877.595	977.115	876.285	930.302	838.258	1172.19	1255.85	1260.61
117283	IP6K3	inositol hexakisphosphate kinase 3	42.2813	41.2517	31.5608	3.88869	7.80084	3.51733	5.64738	3.37066	6.44814	27.7732	34.7193	37.413
25855	BRMS1	BRMS1 transcriptional repressor and anoikis regulator	1098.37	1123.25	996.794	890.51	767.083	818.835	821.694	767.387	710.585	993.3	1024.72	975.855
51696	HECA	hdc homolog, cell cycle regulator	849.385	873.162	926.659	1141.98	1129.82	1165.64	1144.54	1150.52	1374.74	893.643	867.983	925.971
2548	GAA	glucosidase alpha, acid	2487.08	2538.7	2458.23	3024.1	3138.54	2993.25	3131.47	3039.21	3044.81	2520.82	2353.97	2398.59
55204	GOLPH3L	golgi phosphoprotein 3 like	1389.65	1259.04	1369.39	1625.47	1757.79	1829.72	1720.57	1753.87	1768.08	1381.31	1438.37	1410.26
54205	CYCS	cytochrome c, somatic	13536.6	11835.8	12567.3	10259.7	10225.6	10760.2	10130.5	10361.4	10145.5	12657.2	13305.4	13436.5
6483	ST3GAL2	ST3 beta-galactoside alpha-2,3-sialyltransferase 2	86.4418	85.9411	92.9289	171.102	189.821	187.825	176.01	173.027	176.679	93.9387	92.2542	76.9045
56937	PMEPA1	prostate transmembrane protein, androgen induced 1	3882.37	3437.65	3430.48	2973.55	2987.72	2780.1	2909.34	2740.35	2623.1	3471.65	3738.77	3650.88
3423	IDS	iduronate 2-sulfatase	1371.79	1469.59	1402.7	1813.42	1935.91	1772.03	1818.46	1859.48	1835.14	1355.17	1397.7	1515.23
5801	PTPRR	protein tyrosine phosphatase receptor type R	32.8855	24.9229	35.0675	79.07	78.0084	66.1258	95.0642	83.1429	98.0117	20.4215	36.7033	36.3737
7095	SEC62	SEC62 homolog, preprotein translocation factor	3454.85	3160.06	3241.99	2665.05	2532.67	2646.44	2587.44	2676.3	2678.56	3325.43	3455.07	3449.27
55526	DHTKD1	dehydrogenase E1 and transketolase domain containing 1	3095.93	3022.55	2933.4	2340.99	2423.46	2312.29	2501.79	2447.1	2406.44	2905.57	2880.71	2986.8
547	KIF1A	kinesin family member 1A	2440.1	2372.83	2104.93	1751.21	1920.31	1813.54	1674.45	1660.61	1839.01	2276.58	2502.77	2277
3206	HOXA10	homeobox A10	554.355	630.808	589.134	448.495	432.947	419.969	413.2	392.12	411.391	610.193	588.245	602.765
9497	SLC4A7	solute carrier family 4 member 7	402.142	435.722	457.631	640.337	691.675	614.126	612.741	626.943	661.579	419.865	437.463	473.898
781	CACNA2D1	calcium voltage-gated channel auxiliary subunit alpha2delta 1	1275.96	1348.42	1418.48	1655.28	1617.37	1654.55	1703.63	1865.1	1747.44	1347.82	1419.52	1516.26
8030	CCDC6	coiled-coil domain containing 6	1236.49	1274.51	1324.68	1560.66	1648.58	1515.27	1649.04	1650.5	1623.64	1302.07	1286.6	1315.69
64478	CSMD1	CUB and Sushi multiple domains 1	832.472	912.695	784.636	1135.5	1218.23	1132.58	1138.89	1141.53	1143.9	891.192	834.256	876.087
27333	GOLIM4	golgi integral membrane protein 4	2216.48	2170.01	2097.04	1653.99	1743.49	1625.71	1684.8	1788.7	1622.35	2194.08	2119.86	2117.99
56257	MEPCE	methylphosphate capping enzyme	3065.87	3356.86	2977.23	2395.43	2505.37	2419.22	2553.56	2462.83	2356.15	3225.77	3026.53	3093.85
8971	H1-10	H1.10 linker histone	6656.96	7241.4	8110.24	5228.99	4988.64	5264.74	5493.02	5096.44	5785.27	6942.48	6650.24	7666.54
200373	CFAP221	cilia and flagella associated protein 221	98.6564	89.3788	100.819	33.702	26.0028	19.6971	35.7667	32.583	33.5303	87.4038	80.3504	103.925
4691	NCL	nucleolin	29820.6	28222.2	26593.5	23332.1	23601.5	22555.9	23486.5	23187.9	22126.1	28636.6	27901.4	26477
27258	LSM3	LSM3 homolog, U6 small nuclear RNA and mRNA degradation associated	2114.07	1576.16	1921.7	1324.75	1257.24	1385.83	1331.84	1261.75	1330.9	1819.14	1978.01	1941.32
64764	CREB3L2	cAMP responsive element binding protein 3 like 2	1892.32	1886.41	1808.61	2180.26	2197.24	2161.75	2285.31	2275.2	2488.98	1914.72	1943.29	1837.39
5810	RAD1	RAD1 checkpoint DNA exonuclease	1196.09	1139.58	1221.23	769.96	764.483	823.056	927.112	871.877	867.919	1184.44	1220.14	1245.02
5058	PAK1	p21 (RAC1) activated kinase 1	1086.16	1118.09	1164.24	1418.07	1450.96	1413.97	1463.61	1408.94	1502.42	1082.34	1145.74	1064.19
137964	GPAT4	glycerol-3-phosphate acyltransferase 4	1891.38	1986.1	1818.25	1397.34	1488.66	1471.65	1468.32	1531.4	1439.22	1900.01	1890.72	1804.14
11335	CBX3	chromobox 3	9480.41	7985.65	9434.04	7190.18	6777.63	7315.35	6985.81	6977.27	6722.83	8924.18	9638.08	9748.16
10198	MPHOSPH9	M-phase phosphoprotein 9	1867.9	1792.73	1976.93	1263.82	1261.14	1246.54	1364.78	1498.82	1467.6	1819.14	1817.31	1973.53
286826	LIN9	lin-9 DREAM MuvB core complex component	1358.64	1050.2	1224.73	856.808	776.184	808.986	805.693	885.36	844.706	1220.39	1273.7	1313.61
26136	TES	testin LIM domain protein	1504.28	1439.51	1396.56	1974.16	1933.31	1838.86	1770.45	1866.22	2005.37	1445.02	1501.86	1490.28
56654	NPDC1	neural proliferation, differentiation and control 1	3347.74	3509.84	3445.38	3298.9	3035.83	3084	2852.87	2662.82	2812.68	3429.99	3404.48	3497.07
2826	CCR10	C-C motif chemokine receptor 10	947.102	971.135	931.92	758.294	728.079	709.094	726.63	603.348	711.874	981.864	973.133	903.108
2310	FOXO3B	forkhead box O3B	134.361	118.599	135.887	191.842	223.624	218.075	225.895	260.664	223.105	134.782	143.837	123.671
3185	HNRNPF	heterogeneous nuclear ribonucleoprotein F	9272.77	9686.43	9137.72	7152.59	7154.67	7263.29	7869.63	7554.77	7528.84	9580.11	8791.92	8587.32
9270	ITGB1BP1	integrin subunit beta 1 binding protein 1	1079.58	1160.21	1133.56	814.032	835.99	856.822	877.226	848.283	809.886	1160.76	1123.91	1158.76
1290	COL5A2	collagen type V alpha 2 chain	2098.09	2029.93	2030.41	2408.39	2410.46	2483.24	2573.32	2539.23	2540.57	2132	1950.23	2032.77
23005	MAPKBP1	mitogen-activated protein kinase binding protein 1	355.163	311.107	290.184	445.903	501.854	456.55	478.145	528.07	491.348	350.432	310.49	285.794
51290	ERGIC2	ERGIC and golgi 2	2034.2	1634.6	1898.91	1396.04	1479.56	1444.92	1265.95	1368.49	1345.08	1842.83	1979.99	2189.7
4256	MGP	matrix Gla protein	88.321	58.44	70.1351	24.6284	20.8023	26.7317	16.0009	23.5946	21.9237	53.0958	63.4868	66.512
200879	LIPH	lipase H	274.359	286.184	312.101	522.38	457.65	452.329	429.201	432.568	527.457	278.549	301.562	284.754
55644	OSGEP	O-sialoglycoprotein endopeptidase	723.481	812.144	661.023	527.565	530.457	521.972	512.029	497.734	504.244	734.356	694.386	672.394
29942	PURG	purine rich element binding protein G	17.8521	22.3447	56.108	64.8115	72.8079	80.8986	100.712	107.861	128.963	19.6046	18.8476	31.1775
2859	GPR35	G protein-coupled receptor 35	469.793	576.665	457.631	794.589	927	837.828	749.219	722.445	817.624	516.254	491.03	431.288
602	BCL3	BCL3 transcription coactivator	497.041	543.148	524.26	443.31	400.443	383.389	358.609	334.819	352.068	505.635	519.798	553.92
23499	MACF1	microtubule actin crosslinking factor 1	3194.59	3238.26	2998.27	3489.45	3776.91	3472.31	3827.04	3995.36	4110.04	3278.05	3042.4	2985.76
3422	IDI1	isopentenyl-diphosphate delta isomerase 1	2474.87	1867.5	2019.89	1686.39	1658.98	1626.41	1522.91	1470.73	1397.96	2084.62	2431.34	2493.16
5152	PDE9A	phosphodiesterase 9A	204.83	202.821	181.474	355.167	345.837	353.14	304.959	317.966	345.62	178.892	184.508	163.162
10098	TSPAN5	tetraspanin 5	126.844	128.052	184.981	267.023	262.628	282.09	251.308	271.9	285.008	156.837	150.781	145.495
55802	DCP1A	decapping mRNA 1A	1896.08	2055.71	1891.89	2305.99	2401.36	2358.02	2409.55	2397.66	2522.51	1989.05	2037.53	2066.03
8553	BHLHE40	basic helix-loop-helix family member e40	34.7646	20.6259	49.0945	139.993	146.916	125.217	85.6519	103.367	105.749	34.3081	41.6632	42.6092
131474	CHCHD4	coiled-coil-helix-coiled-coil-helix domain containing 4	773.279	758.86	786.389	593.673	590.264	565.587	577.915	535.935	550.671	753.143	811.44	738.906
64857	PLEKHG2	pleckstrin homology and RhoGEF domain containing G2	370.197	391.892	365.579	199.619	185.92	195.564	238.131	231.452	234.712	392.092	333.305	367.894
27344	PCSK1N	proprotein convertase subtilisin/kexin type 1 inhibitor	973.41	966.838	1063.42	1493.26	1406.75	1534.96	1312.07	1286.47	1390.22	986.765	946.35	1016.39
4707	NDUFB1	NADH:ubiquinone oxidoreductase subunit B1	1632.06	1320.06	1329.06	1114.76	1081.72	1157.91	1030.65	1001.09	1020.1	1450.74	1512.77	1345.83
90956	ADCK2	aarF domain containing kinase 2	1586.02	1655.23	1587.68	1287.16	1319.64	1231.07	1315.84	1201.08	1142.61	1566.73	1620.9	1488.21
6861	SYT5	synaptotagmin 5	737.574	766.595	714.501	486.086	475.851	549.407	514.853	453.916	553.25	759.678	796.56	709.807
5687	PSMA6	proteasome 20S subunit alpha 6	3411.63	2930.59	3008.79	2560.05	2541.78	2694.28	2397.31	2435.86	2465.77	3138.37	3234.85	3255.97
92597	MOB1B	MOB kinase activator 1B	1092.74	1088.87	1272.95	1564.55	1538.07	1523	1517.26	1668.48	1523.05	1099.49	1240.97	1238.79
253639	ZNF620	zinc finger protein 620	404.961	387.595	396.263	247.58	227.525	247.62	262.603	237.07	245.029	388.008	348.185	424.014
8266	UBL4A	ubiquitin like 4A	1400.92	1537.49	1337.83	1083.65	1012.81	1058.72	1117.24	1020.19	999.461	1364.97	1423.49	1258.53
60436	TGIF2	TGFB induced factor homeobox 2	438.786	455.488	431.331	606.635	557.76	582.47	672.98	644.92	588.07	433.752	410.68	404.268
811	CALR	calreticulin	27847.4	28163.8	26038.5	22452	22339	22624.2	23310.5	22698	22529.8	27772.4	27251.7	25747.4
118487	CHCHD1	coiled-coil-helix-coiled-coil-helix domain containing 1	1036.36	920.43	1019.59	777.738	764.483	830.794	756.749	642.673	727.35	967.16	968.173	1038.21
8671	SLC4A4	solute carrier family 4 member 4	80.8043	70.4717	85.0388	145.178	159.917	155.466	146.832	157.297	183.127	84.9533	82.3344	88.3362
9631	NUP155	nucleoporin 155	1777.69	1724.84	1898.91	1344.19	1332.64	1225.44	1416.55	1252.76	1404.4	1769.32	1856.99	1918.45
55591	VEZT	vezatin, adherens junctions transmembrane protein	3142.91	2835.2	3090.33	2370.8	2441.66	2329.88	2416.14	2417.89	2291.67	2899.85	3035.46	3212.32
55709	KBTBD4	kelch repeat and BTB domain containing 4	637.978	687.529	599.655	417.386	422.546	417.155	457.438	444.927	410.101	624.897	642.803	562.234
5424	POLD1	DNA polymerase delta 1, catalytic subunit	2676.88	2877.31	2602.01	1998.79	2067.22	2018.95	2183.65	2108.91	2127.88	2723.41	2623.79	2448.47
1503	CTPS1	CTP synthase 1	2817.82	2949.5	2676.53	2111.56	2108.83	2148.39	2342.72	2232.5	2121.44	2814.89	2794.41	2693.73
9453	GGPS1	geranylgeranyl diphosphate synthase 1	1748.57	1467.02	1656.94	1263.82	1318.34	1235.29	1247.13	1186.47	1212.25	1600.23	1640.74	1712.68
11340	EXOSC8	exosome component 8	1209.25	1107.78	1123.04	846.438	824.289	856.822	830.165	901.09	771.197	1099.49	1105.07	1239.82
522	ATP5PF	ATP synthase peripheral stalk subunit F6	3176.74	2775.04	2955.32	2431.73	2257.04	2536.7	2327.66	2319.01	2246.53	2891.68	3096.96	3076.18
5706	PSMC6	proteasome 26S subunit, ATPase 6	2031.38	1726.56	1874.36	1493.26	1431.45	1506.12	1407.14	1434.78	1396.67	1866.52	2070.26	2083.69
22928	SEPHS2	selenophosphate synthetase 2	3187.07	3393.82	3195.53	2649.49	2618.48	2665.43	2723.92	2595.41	2665.66	3266.62	3224.93	3145.81
23171	GPD1L	glycerol-3-phosphate dehydrogenase 1 like	910.458	885.194	945.07	1180.87	1309.24	1341.51	1190.66	1187.6	1298.65	926.317	972.141	943.638
4217	MAP3K5	mitogen-activated protein kinase kinase kinase 5	731.937	804.409	826.717	540.528	538.258	556.442	541.207	574.136	517.14	779.283	669.587	813.732
3140	MR1	major histocompatibility complex, class I-related	276.238	311.107	291.06	489.975	479.752	450.922	418.847	434.815	506.823	312.04	315.45	324.246
6840	SVIL	supervillin	108.052	115.161	81.532	168.51	171.619	161.094	190.128	199.992	202.471	98.023	101.182	89.3754
23187	PHLDB1	pleckstrin homology like domain family B member 1	702.81	726.203	703.981	934.581	992.007	950.383	920.523	967.379	1026.54	689.428	664.627	610.039
57669	EPB41L5	erythrocyte membrane protein band 4.1 like 5	301.607	284.465	337.525	465.346	483.652	425.597	445.202	480.881	488.769	328.377	342.233	335.678
85441	HELZ2	helicase with zinc finger 2	1202.67	1264.19	1144.08	1519.18	1651.18	1471.65	1618.92	1538.14	1596.56	1236.72	1151.69	1145.25
10745	PHTF1	putative homeodomain transcription factor 1	783.614	806.987	783.759	526.269	531.758	536.041	580.739	588.742	501.665	774.382	738.034	673.434
284702	NA	NA	469.793	541.429	631.215	1029.21	1129.82	1058.01	985.468	1052.77	1141.32	557.914	603.124	782.555
887	CCKBR	cholecystokinin B receptor	198.252	230.322	180.598	76.4775	71.5077	83.009	97.8879	107.861	98.0117	237.706	191.452	182.908
8784	TNFRSF18	TNF receptor superfamily member 18	332.613	367.828	337.525	534.047	469.351	503.682	514.853	483.128	559.698	347.165	338.265	330.481
51474	LIMA1	LIM domain and actin binding 1	3237.81	3095.6	3165.72	3655.37	3710.6	3758.62	3743.27	3860.53	4054.59	3314.81	3155.49	3388.99
9861	PSMD6	proteasome 26S subunit, non-ATPase 6	2488.02	2327.29	2348.65	1935.27	1899.51	2038.65	1960.58	1814.54	1900.91	2357.45	2472.02	2421.45
64118	DUS1L	dihydrouridine synthase 1 like	3692.57	3865.63	3580.39	3226.32	3031.93	3158.56	3149.36	2910	2911.98	3625.22	3507.64	3638.41
408	ARRB1	arrestin beta 1	1005.36	1033.87	913.509	661.077	668.272	672.514	714.394	723.568	737.667	943.471	935.438	887.519
4925	NUCB2	nucleobindin 2	2594.19	2019.62	2090.9	1593.07	1587.47	1709.42	1582.21	1487.58	1650.72	2180.19	2477.97	2506.67
2235	FECH	ferrochelatase	3373.11	3500.38	3330.54	2584.68	2570.38	2730.15	2795.45	2802.14	2634.71	3448.78	3226.91	3419.13
6489	ST8SIA1	ST8 alpha-N-acetyl-neuraminide alpha-2,8-sialyltransferase 1	11.275	15.4694	11.3969	37.5907	35.1038	28.8421	51.7677	56.1777	52.8747	13.8866	10.9118	15.5887
6678	SPARC	secreted protein acidic and cysteine rich	4.69793	0.859411	1.75338	27.2208	23.4025	30.249	30.1194	19.1004	39.9784	3.26743	1.98396	1.03925
1434	CSE1L	chromosome segregation 1 like	9913.56	8548.56	9578.69	7214.81	7076.67	7411.02	7597.61	7405.34	7183.22	9026.28	9474.41	9954.97
10385	BTN2A2	butyrophilin subfamily 2 member A2	487.645	449.472	467.275	666.262	607.166	659.851	640.036	681.997	696.399	491.749	424.568	462.466
23587	ELP5	elongator acetyltransferase complex subunit 5	1306.96	1335.53	1205.45	957.914	930.901	1011.58	965.702	871.877	889.843	1355.17	1267.75	1079.78
83460	EMC6	ER membrane protein complex subunit 6	958.377	926.445	878.442	698.668	712.477	756.226	677.686	588.742	711.874	865.053	900.718	830.36
9455	HOMER2	homer scaffold protein 2	1986.28	1942.27	1978.69	1659.17	1618.68	1634.15	1553.03	1643.76	1525.63	1956.38	1918.49	1922.61
26001	RNF167	ring finger protein 167	2843.18	3007.08	2561.68	2330.62	2383.16	2343.25	2246.72	2144.86	2167.86	2745.46	2882.7	2738.42
5782	PTPN12	protein tyrosine phosphatase non-receptor type 12	793.949	699.561	847.757	1077.17	1109.02	1090.37	1065.47	1057.26	1142.61	767.03	723.154	843.87
100288413	ERVMER34-1	endogenous retrovirus group MER34 member 1, envelope	365.499	354.937	378.729	203.508	215.823	203.302	242.837	213.475	220.526	341.447	415.64	376.208
165545	DQX1	DEAQ-box RNA dependent ATPase 1	132.481	140.943	125.366	251.469	274.33	298.973	238.131	211.228	285.008	142.95	168.637	140.299
5478	PPIA	peptidylprolyl isomerase A	13331.8	11704.3	12051	10259.7	10078.7	10666.7	10139.9	9532.23	9825.67	12957	12979.1	11809
5685	PSMA4	proteasome 20S subunit alpha 4	5057.79	4233.46	4385.19	3681.29	3671.6	3947.85	3484.43	3586.38	3546.47	4720.62	4751.59	4585.17
84946	LTV1	LTV1 ribosome biogenesis factor	1224.28	1172.24	1192.3	1004.58	956.904	851.898	898.875	912.325	867.919	1242.44	1237	1214.88
51318	MRPL35	mitochondrial ribosomal protein L35	2014.47	2082.35	2092.65	1596.95	1608.27	1653.85	1633.98	1666.23	1679.09	2062.57	2041.5	2120.07
2940	GSTA3	glutathione S-transferase alpha 3	73.2876	70.4717	76.2719	27.2208	20.8023	23.9179	21.6483	19.1004	28.3718	72.7004	73.4066	95.6109
2271	FH	fumarate hydratase	7784.46	7268.9	7518.48	6295.79	6364.19	6445.16	6350.48	6372.79	6258.56	7570.64	7803.91	7951.3
6194	RPS6	ribosomal protein S6	21503.3	17019.8	18119.4	29262.4	28116.8	29400.7	25247.6	24893.4	24374	19570.3	21669.8	20261.2
7351	UCP2	uncoupling protein 2	339.19	340.327	341.908	181.472	187.22	158.983	207.071	213.475	199.892	336.546	308.506	279.558
51491	NOP16	NOP16 nucleolar protein	1770.18	1733.43	1720.94	1511.4	1372.95	1444.22	1377.96	1352.76	1339.92	1835.48	1693.31	1681.51
1287	COL4A5	collagen type IV alpha 5 chain	952.739	921.289	990.658	1411.59	1382.05	1396.38	1215.13	1289.84	1276.73	917.332	1003.88	1038.21
54477	PLEKHA5	pleckstrin homology domain containing A5	964.014	925.586	943.316	1187.35	1206.53	1181.12	1218.89	1247.14	1266.41	942.655	862.031	993.522
27343	POLL	DNA polymerase lambda	508.316	536.273	479.548	790.7	804.787	834.311	724.747	696.603	710.585	486.848	471.191	441.681
7428	VHL	von Hippel-Lindau tumor suppressor	2557.55	2622.92	2593.24	3060.4	3060.53	3093.84	3223.71	3052.69	3123.48	2520.01	2519.63	2537.85
4085	MAD2L1	mitotic arrest deficient 2 like 1	3032.04	2487.14	2951.81	2076.56	2019.12	2153.31	2126.24	2071.83	2187.21	2855.74	2984.87	3105.28
330	BIRC3	baculoviral IAP repeat containing 3	118.388	118.599	146.407	209.989	215.823	180.791	228.719	229.205	242.45	123.346	139.869	135.102
51506	UFC1	ubiquitin-fold modifier conjugating enzyme 1	3058.35	2859.26	2701.08	2405.8	2280.45	2341.14	2354.96	2156.1	2238.79	2984.8	2935.27	2767.52
51313	GASK1B	golgi associated kinase 1B	233.017	197.665	270.02	342.205	367.94	366.506	379.316	415.715	355.937	240.973	214.268	223.439
5306	PITPNA	phosphatidylinositol transfer protein alpha	4041.16	4346.9	3856.55	3208.17	3384.27	3255.64	3359.25	3298.75	3191.83	4082.66	3964.95	3911.73
7102	TSPAN7	tetraspanin 7	43.2209	42.1112	40.3277	88.1436	97.5106	119.589	103.535	97.7491	126.383	34.3081	50.591	55.0802
93082	NEURL3	neuralized E3 ubiquitin protein ligase 3	4.69793	7.7347	5.26013	49.2567	32.5035	30.249	24.472	41.5715	61.9021	6.53487	6.94386	3.11775
11343	MGLL	monoglyceride lipase	38.523	50.7053	49.9712	77.7738	93.6101	95.6714	108.241	117.973	117.356	56.3632	41.6632	40.5307
146956	EME1	essential meiotic structure-specific endonuclease 1	572.207	628.23	605.792	425.163	393.943	407.307	412.259	405.603	437.184	645.318	626.932	585.097
84057	MND1	meiotic nuclear divisions 1	499.859	427.987	475.165	281.282	318.534	316.56	319.077	302.236	273.401	441.92	513.846	506.114
9820	CUL7	cullin 7	1275.02	1244.43	1224.73	1569.73	1617.37	1599.68	1582.21	1615.67	1577.21	1245.71	1204.26	1130.7
55902	ACSS2	acyl-CoA synthetase short chain family member 2	821.197	770.892	745.185	1056.43	1055.71	1054.5	1036.29	1057.26	1002.04	801.338	834.256	813.732
10413	YAP1	Yes1 associated transcriptional regulator	1918.63	2003.29	2095.28	2286.55	2362.36	2372.09	2456.61	2480.81	2740.46	2087.89	1994.87	2159.56
150472	CBWD2	COBW domain containing 2	518.651	452.05	377.853	294.244	260.028	275.759	272.016	289.877	275.98	448.455	453.335	449.995
4665	NAB2	NGFI-A binding protein 2	9121.49	9230.08	8459.16	7627.01	7507.01	8136.29	7144.88	7010.97	7553.35	8794.3	8614.36	8213.19
27123	DKK2	dickkopf WNT signaling pathway inhibitor 2	15.0334	9.45352	10.5203	49.2567	52.0056	65.4224	66.8273	57.3012	33.5303	9.8023	7.93585	12.471
54623	PAF1	PAF1 homolog, Paf1/RNA polymerase II complex component	2189.23	2292.91	2024.27	1672.14	1595.27	1647.52	1677.27	1572.97	1701.02	2227.57	2095.06	1925.73
55102	ATG2B	autophagy related 2B	825.895	893.788	944.193	1131.61	1257.24	1193.78	1209.48	1226.92	1156.8	851.166	859.055	944.678
57157	PHTF2	putative homeodomain transcription factor 2	3924.65	3628.43	4185.31	2773.93	2766.7	2649.25	3044.88	3021.23	3074.47	3858.84	3913.36	4360.69
220441	RNF152	ring finger protein 152	44.1605	56.7211	49.9712	114.068	105.311	118.182	108.241	112.355	132.832	53.9127	51.583	50.9232
116832	RPL39L	ribosomal protein L39 like	614.489	621.354	644.366	465.346	500.554	482.578	448.026	411.221	464.266	613.461	592.212	585.097
63933	MCUR1	mitochondrial calcium uniporter regulator 1	2256.88	2179.47	2326.73	1727.87	1752.59	1793.84	1811.87	1831.39	1818.37	2215.32	2255.76	2272.84
1611	DAP	death associated protein	2054.87	2075.48	1988.33	1546.4	1591.37	1595.46	1710.22	1565.11	1468.89	1956.38	2101.01	2028.61
22839	DLGAP4	DLG associated protein 4	502.678	529.397	469.905	683.113	716.378	656.334	734.16	667.391	741.536	476.228	531.702	473.898
64429	ZDHHC6	zinc finger DHHC-type palmitoyltransferase 6	687.776	665.184	724.144	480.901	442.048	482.578	485.675	504.475	484.9	666.556	683.475	722.278
[truncated: 26,396 more rows]

## Sheet: Irrad_22RV1(RT5Gy) vs RT+10CANA
SYMBOL	GENENAME	Irradiated 22rv1 RT + 10CANA A	Irradiated 22rv1 RT + 10CANA B	Irradiated 22rv1 RT + 10CANA C	Irradiated 22rv1 RT-A	Irradiated 22rv1 RT-B	Irradiated 22rv1 RT-C	Mean	Log 2 fold change	se	ws	p-value significant change	p value adjusted (q-value)	RANK	NOTE:	Irradiated 22RV1 (5Gy) vs Irradiated 22RV1 treated with Canagliflozin 10uM
RPS17	ribosomal protein S17	4.66631	3.41381	4.33788	3.40489	3.42097	3.47388	18.3001	-1.62014	0.212848	-7.61174	2.7e-14	NA	-13.568
FTCDNL1	formiminotransferase cyclodeaminase N-terminal like	5.19518	5.10035	5.12591	4.94445	4.85814	5.04071	32.6729	-0.59383	0.216121	-2.74767	0.00600196	NA	-2.22171
GDF15	growth differentiation factor 15	12.9687	12.9713	12.9916	12.5864	12.5763	12.6363	6111.56	-0.555619	0.0591516	-9.39313	5.82e-21	5.55e-17	-20.2347
ASS1	argininosuccinate synthase 1	6.2862	6.19286	6.25327	6.03695	6.00578	6.02029	70.2009	-0.550297	0.176781	-3.11287	0.00185276	NA	-2.73218
FAM224B	family with sequence similarity 224 member B	3.18823	3.29308	3.29374	3.14165	3.1289	3.18767	9.21498	-0.549318	0.235252	-2.33502	0.0195423	NA	-1.70902
EGR4	early growth response 4	3.79755	3.8247	3.77096	3.65867	3.6344	3.66966	13.1028	-0.544372	0.237805	-2.28915	0.0220706	NA	-1.65619
CHAC1	ChaC glutathione specific gamma-glutamylcyclotransferase 1	6.49272	6.45734	6.53916	6.18309	6.34334	6.26521	84.9897	-0.544054	0.173878	-3.12893	0.00175443	NA	-2.75586
S100P	S100 calcium binding protein P	7.70452	7.54798	7.6133	7.31998	7.38966	7.41479	261.199	-0.521861	0.147784	-3.53125	0.000413599	0.0162722	-3.38342
TEX48	testis expressed 48	1.46992	1.43792	1.43465	1.37712	1.36707	1.35294	2.70513	-0.51673	0.178296	-2.89816	0.00375364	NA	-2.42555
GBGT1	globoside alpha-1,3-N-acetylgalactosaminyltransferase 1 (FORS blood group)	3.1179	3.2233	3.26932	3.08471	3.13123	3.08564	8.81389	-0.510862	0.234615	-2.17745	0.0294472	NA	-1.53096
ZMYND12	zinc finger MYND-type containing 12	5.2295	5.39616	5.30718	5.05367	5.18089	5.19391	36.905	-0.50989	0.207873	-2.45289	0.0141714	NA	-1.84859
RGPD5	RANBP2 like and GRIP domain containing 5	2.35921	2.34337	2.44393	2.27972	2.28725	2.32654	5.04725	-0.506998	0.214791	-2.36042	0.0182541	NA	-1.73864
LINC00926	long intergenic non-protein coding RNA 926	5.14964	5.13963	5.33394	5.02229	5.01457	5.08001	33.9179	-0.505042	0.217877	-2.31802	0.0204483	NA	-1.68934
EPCAM-DT	EPCAM divergent transcript	2.353	2.33823	2.27161	2.23623	2.20246	2.24205	4.95464	-0.503626	0.211179	-2.38484	0.0170867	NA	-1.76734
SPX	spexin hormone	4.5439	4.53187	4.59132	4.41071	4.43497	4.45029	22.7046	-0.497486	0.227194	-2.18969	0.0285467	NA	-1.54444
IZUMO4	IZUMO family member 4	4.73717	4.73784	4.82193	4.64439	4.59848	4.72223	29.3822	-0.496375	0.22816	-2.17556	0.0295884	NA	-1.52888
RPS6KA2	ribosomal protein S6 kinase A2	7.88379	7.95926	7.94062	7.62697	7.6104	7.77136	237.899	-0.487791	0.123636	-3.94536	7.97e-05	NA	-4.09866
BNIPL	BCL2 interacting protein like	2.93215	2.91692	2.92132	2.84557	2.82773	2.83534	7.51423	-0.486432	0.22587	-2.1536	0.0312718	NA	-1.50485
NA	NA	5.37165	5.43853	5.40843	5.16916	5.2063	5.28972	37.2739	-0.479824	0.201803	-2.37769	0.0174215	NA	-1.75891
NACA2	nascent polypeptide associated complex subunit alpha 2	5.78441	5.68605	5.61803	5.57595	5.48114	5.48687	48.3017	-0.478381	0.200423	-2.38686	0.0169931	NA	-1.76973
SNORD68	small nucleolar RNA, C/D box 68	3.62049	3.66337	3.63051	3.51962	3.52836	3.56089	11.9653	-0.477133	0.237855	-2.00599	0.0448577	NA	-1.34816
SNORD78	small nucleolar RNA, C/D box 78	2.12897	2.09775	2.09534	2.03287	2.05656	1.99741	4.21946	-0.474845	0.206741	-2.29681	0.0216296	NA	-1.66495
LOC101928868	uncharacterized LOC101928868	3.49076	3.40457	3.43377	3.32313	3.37057	3.34206	10.5266	-0.470124	0.236924	-1.98429	0.047224	NA	-1.32584
FOS	Fos proto-oncogene, AP-1 transcription factor subunit	8.57911	8.74748	8.7449	8.27716	8.39682	8.54908	349.414	-0.466417	0.117946	-3.95448	7.67e-05	0.00496784	-4.1152
HIF1A-AS2	HIF1A antisense RNA 2	1.84902	1.80177	1.79094	1.70914	1.76057	1.73473	3.51168	-0.46588	0.193498	-2.40767	0.0160548	NA	-1.7944
IRF1-AS1	IRF1 antisense RNA 1	4.92113	4.69631	4.83515	4.71556	4.6852	4.64073	26.8279	-0.46405	0.226518	-2.04862	0.0404991	NA	-1.39256
LYPD8	LY6/PLAUR domain containing 8	4.13452	4.14873	4.15358	4.01207	4.09275	4.004	17.1929	-0.462761	0.235829	-1.96228	0.0497302	NA	-1.30338
SPOCK2	SPARC (osteonectin), cwcv and kazal like domains proteoglycan 2	10.3721	10.4244	10.4501	10.1025	10.1229	10.1716	1421.12	-0.460619	0.0756223	-6.09105	1.12e-09	7.08e-07	-8.95011
DDIT4	DNA damage inducible transcript 4	11.8407	11.8691	11.8048	11.4438	11.4953	11.6005	2689	-0.458664	0.0996571	-4.60242	4.18e-06	0.000586464	-5.37923
KLF15	Kruppel like factor 15	8.71764	8.65529	8.65397	8.51644	8.38206	8.33914	440.937	-0.457961	0.09868	-4.64088	3.47e-06	0.000524314	-5.45975
SNORA32	small nucleolar RNA, H/ACA box 32	4.34051	4.3412	4.40057	4.23692	4.30864	4.19972	19.7907	-0.457177	0.232108	-1.96967	0.0488763	NA	-1.3109
METRNL	meteorin like, glial cell differentiation regulator	2.52244	2.56949	2.51663	2.44232	2.49563	2.43992	5.71395	-0.455945	0.219699	-2.07531	0.0379577	NA	-1.4207
RBMY1D	RNA binding motif protein Y-linked family 1 member D	2.63355	2.61795	2.75564	2.55032	2.63427	2.55172	6.14131	-0.450022	0.217375	-2.07025	0.0384285	NA	-1.41535
GDF6	growth differentiation factor 6	3.74155	3.74211	3.73934	3.61203	3.64898	3.66895	12.8672	-0.44789	0.237711	-1.88418	0.0595412	NA	-1.22518
SSUH2	ssu-2 homolog	3.21877	3.30836	3.25816	3.18525	3.20342	3.13855	9.36052	-0.446772	0.23449	-1.90529	0.056742	NA	-1.2461
ANKRD37	ankyrin repeat domain 37	6.76644	6.71545	6.73007	6.4322	6.51535	6.5964	89.0202	-0.444235	0.158886	-2.79595	0.00517481	NA	-2.28611
KLK14	kallikrein related peptidase 14	2.89534	2.7435	2.79193	2.7045	2.73169	2.74283	6.87253	-0.443461	0.226064	-1.96166	0.0498017	NA	-1.30276
SNORD14D	small nucleolar RNA, C/D box 14D	3.56904	3.68671	3.68493	3.58202	3.56627	3.52143	12.179	-0.442266	0.237779	-1.85998	0.062888	NA	-1.20143
SNORD36A	small nucleolar RNA, C/D box 36A	5.37168	5.46482	5.42669	5.25764	5.30964	5.24655	40.1737	-0.440711	0.203726	-2.16325	0.0305218	NA	-1.51539
PLIN4	perilipin 4	6.24168	6.21878	6.22131	5.99519	6.06606	6.10258	71.8489	-0.439976	0.171796	-2.56105	0.0104358	NA	-1.98148
SNORD96A	small nucleolar RNA, C/D box 96A	2.5602	2.67125	2.67213	2.54192	2.55183	2.57632	6.05509	-0.432324	0.219178	-1.97248	0.0485546	NA	-1.31377
EFCAB6	EF-hand calcium binding domain 6	5.528	5.4663	5.43411	5.37054	5.26238	5.37398	44.586	-0.431564	0.204454	-2.11081	0.0347887	NA	-1.45856
AGBL5-AS1	AGBL5 antisense RNA 1	0.936179	0.801579	0.784081	0.762287	0.763928	0.783427	1.88508	-0.429533	0.148635	-2.88986	0.00385411	NA	-2.41408
PRRT3-AS1	PRRT3 antisense RNA 1	5.45996	5.41786	5.38803	5.3165	5.30307	5.23718	43.614	-0.429215	0.207205	-2.07145	0.0383171	NA	-1.41661
CYP1A1	cytochrome P450 family 1 subfamily A member 1	9.94591	10.0106	10.0098	9.64265	9.68916	9.78471	965.281	-0.425462	0.136772	-3.11074	0.00186621	0.0444204	-2.72904
FLJ38576	uncharacterized LOC651430	3.56318	3.57774	3.49995	3.50733	3.39912	3.44413	11.2736	-0.425224	0.237491	-1.79048	0.0733764	NA	-1.13444
BHLHE40	basic helix-loop-helix family member e40	6.54391	6.57671	6.49318	6.24962	6.35573	6.36497	77.4966	-0.424715	0.170519	-2.49072	0.0127484	NA	-1.89454
LOC650226	ankyrin repeat domain 26 pseudogene	6.04218	5.86921	5.83855	5.68188	5.77922	5.80773	58.0864	-0.423862	0.19079	-2.22162	0.0263092	NA	-1.57989
CD72	CD72 molecule	2.52533	2.66361	2.55077	2.47114	2.51297	2.50856	5.90646	-0.42375	0.219922	-1.92682	0.0540019	NA	-1.26759
BST1	bone marrow stromal cell antigen 1	3.11922	3.07423	3.11959	3.01285	3.04348	3.01016	8.34637	-0.4222	0.232338	-1.81718	0.0691902	NA	-1.15996
ARG2	arginase 2	8.12009	8.16932	8.15512	7.91682	7.92266	7.91391	267.072	-0.420293	0.108573	-3.87106	0.000108362	0.00637663	-3.96512
COLCA1	colorectal cancer associated 1	10.8689	10.8639	10.7698	10.6262	10.6159	10.4698	2023.65	-0.417902	0.0661093	-6.32138	2.59e-10	2.33e-07	-9.5863
PTGDS	prostaglandin D2 synthase	5.56731	5.47566	5.61057	5.37991	5.39236	5.47269	44.7696	-0.416734	0.196875	-2.11674	0.0342815	NA	-1.46494
OR2AG2	olfactory receptor family 2 subfamily AG member 2	3.3697	3.35466	3.43848	3.26689	3.36653	3.29027	10.3639	-0.415386	0.234742	-1.76954	0.0768033	NA	-1.11462
ASGR1	asialoglycoprotein receptor 1	4.48709	4.63138	4.6291	4.43651	4.44941	4.48572	22.0785	-0.414705	0.226516	-1.8308	0.0671305	NA	-1.17308
LOC101928069	uncharacterized LOC101928069	5.0843	4.84836	4.9746	4.88311	4.78497	4.84611	29.4398	-0.413768	0.22178	-1.86567	0.0620871	NA	-1.207
NUPR1	nuclear protein 1, transcriptional regulator	11.5441	11.4624	11.5097	11.2058	11.2293	11.2505	2558.51	-0.413607	0.0978301	-4.22781	2.36e-05	0.00222449	-4.62713
SLC16A6	solute carrier family 16 member 6	6.40756	6.60128	6.40236	6.2898	6.37639	6.24344	93.0917	-0.411752	0.167657	-2.45591	0.0140527	NA	-1.85224
SNORD3A	small nucleolar RNA, C/D box 3A	2.04422	2.04452	1.97826	1.91792	1.9548	1.97859	4.07177	-0.410872	0.20146	-2.03947	0.0414033	NA	-1.38297
SLC43A1	solute carrier family 43 member 1	7.45807	7.47194	7.4426	7.24745	7.26725	7.33432	280.532	-0.410753	0.132563	-3.09856	0.00194464	0.0456032	-2.71116
RPL23P8	ribosomal protein L23 pseudogene 8	7.99762	7.95767	8.14778	7.88685	7.76111	7.75576	223.63	-0.409081	0.129988	-3.14706	0.00164921	NA	-2.78272
IGBP1P1	immunoglobulin (CD79A) binding protein 1 pseudogene 1	3.09443	2.98955	2.98289	2.93068	2.93019	2.97292	8.01189	-0.407842	0.230912	-1.76622	0.0773591	NA	-1.11149
NA	NA	3.77569	3.79034	3.77365	3.73453	3.65552	3.68649	13.3674	-0.407706	0.237706	-1.71517	0.0863143	NA	-1.06392
MALAT1	metastasis associated lung adenocarcinoma transcript 1	14.4621	14.3336	14.0171	13.9405	13.9718	14.0588	15954	-0.407531	0.146331	-2.78499	0.0053529	0.0866751	-2.27141
GADD45G	growth arrest and DNA damage inducible gamma	8.63721	8.67425	8.69663	8.47355	8.41519	8.44457	439.381	-0.405963	0.0939333	-4.32182	1.55e-05	0.00156738	-4.81038
ALOX12-AS1	ALOX12 antisense RNA 1	5.07109	4.9893	5.04872	4.94066	4.85256	4.96226	32.4162	-0.405923	0.218748	-1.85567	0.0635008	NA	-1.19722
RPL13AP6	ribosomal protein L13a pseudogene 6	5.8536	5.77258	5.92245	5.70197	5.674	5.71076	52.8409	-0.405509	0.190952	-2.12362	0.0337021	NA	-1.47234
EIF4EBP3	eukaryotic translation initiation factor 4E binding protein 3	4.32985	4.35639	4.35399	4.24716	4.26007	4.21928	19.5031	-0.405232	0.232889	-1.74002	0.0818557	NA	-1.08695
PCK2	phosphoenolpyruvate carboxykinase 2, mitochondrial	10.8798	10.9395	10.9574	10.6874	10.6743	10.6392	1763.74	-0.402069	0.0698524	-5.75598	8.61e-09	4.1e-06	-8.0648
NME2	NME/NM23 nucleoside diphosphate kinase 2	5.33994	5.31827	5.51816	5.32704	5.15801	5.31558	41.1814	-0.401837	0.209246	-1.92041	0.0548062	NA	-1.26117
GOLGA2P10	GOLGA2 pseudogene 10	4.72515	4.82303	4.82589	4.74637	4.66436	4.6182	26.3778	-0.400053	0.221933	-1.80258	0.071454	NA	-1.14597
IL15RA	interleukin 15 receptor subunit alpha	5.18315	5.13003	5.23086	5.10525	5.02726	5.01078	33.4847	-0.396562	0.212056	-1.87009	0.0614719	NA	-1.21132
FAM47E	family with sequence similarity 47 member E	5.02844	5.0294	5.16489	4.9395	4.99409	4.93071	31.7024	-0.393983	0.214247	-1.83892	0.0659272	NA	-1.18094
ADM	adrenomedullin	7.73081	7.74104	7.6356	7.39262	7.43666	7.63503	188.191	-0.39332	0.127308	-3.08952	0.00200477	NA	-2.69793
DMGDH	dimethylglycine dehydrogenase	4.94401	4.98758	4.8745	4.80396	4.85176	4.72931	28.0192	-0.393314	0.223204	-1.76213	0.0780474	NA	-1.10764
MAEL	maelstrom spermatogenic transposon silencer	4.39119	4.48267	4.42012	4.35804	4.30954	4.33497	21.1174	-0.392262	0.230365	-1.70278	0.0886085	NA	-1.05252
TPTE2P1	transmembrane phosphoinositide 3-phosphatase and tensin homolog 2 pseudogene 1	3.38132	3.26584	3.37948	3.22304	3.28746	3.24943	9.7329	-0.392172	0.236469	-1.65845	0.0972265	NA	-1.01222
PAN3-AS1	PAN3 antisense RNA 1	3.92625	3.95419	3.89368	3.77035	3.87335	3.85405	14.8178	-0.390975	0.23782	-1.64399	0.100178	NA	-0.99923
RPL21P28	ribosomal protein L21 pseudogene 28	2.8693	2.83835	2.90801	2.80982	2.79565	2.80562	7.12925	-0.390117	0.229446	-1.70026	0.0890823	NA	-1.05021
LOC101059915	chromosome X open reading frame 49-like	6.66644	6.61201	6.8048	6.5648	6.43906	6.571	96.2944	-0.389839	0.158179	-2.46454	0.0137188	NA	-1.86268
GBP2	guanylate binding protein 2	3.78135	3.8525	3.77064	3.70824	3.71802	3.73613	13.7679	-0.388684	0.237702	-1.63517	0.102013	NA	-0.991345
LOC105377621	uncharacterized LOC105377621	3.32281	3.21935	3.22941	3.15933	3.2178	3.17105	9.43117	-0.388531	0.234862	-1.6543	0.0980676	NA	-1.00847
CSTA	cystatin A	3.27456	3.27499	3.29129	3.2548	3.14007	3.19795	9.41962	-0.388323	0.234613	-1.65516	0.0978915	NA	-1.00926
CALCA	calcitonin related polypeptide alpha	7.07128	6.9461	7.01219	6.82769	6.78916	6.89335	137.249	-0.387778	0.150289	-2.58022	0.00987378	NA	-2.00552
GCDH	glutaryl-CoA dehydrogenase	9.51596	9.55243	9.61015	9.38242	9.29884	9.28838	705.441	-0.387683	0.0783363	-4.94896	7.46e-07	0.000154427	-6.1272
SLC25A34	solute carrier family 25 member 34	4.34403	4.38657	4.37747	4.23687	4.29071	4.32879	21.381	-0.386798	0.233866	-1.65393	0.098141	NA	-1.00815
SNORA5C	small nucleolar RNA, H/ACA box 5C	2.61517	2.59971	2.59287	2.54628	2.51196	2.55063	6.01758	-0.385731	0.219132	-1.76027	0.0783626	NA	-1.10589
ABCA17P	ATP binding cassette subfamily A member 17, pseudogene	1.85787	1.82566	1.83644	1.79418	1.75538	1.79195	3.53238	-0.384031	0.196744	-1.95193	0.0509461	NA	-1.29289
APOBEC3H	apolipoprotein B mRNA editing enzyme catalytic subunit 3H	3.93803	3.97684	3.86982	3.80082	3.80075	3.85698	14.4832	-0.382819	0.236553	-1.61833	0.105592	NA	-0.976368
NKX6-2	NK6 homeobox 2	3.82741	4.08571	3.96465	3.87957	3.87622	3.78248	14.8041	-0.382376	0.237444	-1.61038	0.107315	NA	-0.969341
SNORA61	small nucleolar RNA, H/ACA box 61	3.85905	3.84582	3.73901	3.72715	3.71058	3.7579	13.9731	-0.377421	0.23787	-1.58667	0.112587	NA	-0.948511
CDH26	cadherin 26	2.25602	2.20909	2.21624	2.14328	2.13664	2.20843	4.63799	-0.376151	0.21221	-1.77254	0.0763046	NA	-1.11745
KLHL35	kelch like family member 35	5.65024	5.65158	5.53015	5.36638	5.55244	5.47963	45.3207	-0.376107	0.202335	-1.85884	0.0630504	NA	-1.20031
ASNS	asparagine synthetase (glutamine-hydrolyzing)	12.3574	12.3724	12.436	12.1256	12.1282	12.1452	4577.32	-0.375378	0.0969568	-3.8716	0.000108121	0.00637663	-3.96609
LOC441455	makorin ring finger protein 1 pseudogene	3.68791	3.65955	3.73152	3.59955	3.59623	3.64364	12.5395	-0.374873	0.237906	-1.57572	0.115091	NA	-0.93896
BCO2	beta-carotene oxygenase 2	3.11665	3.11705	3.103	3.03803	3.09808	2.97274	8.43616	-0.374842	0.232353	-1.61324	0.106693	NA	-0.971866
GABBR2	gamma-aminobutyric acid type B receptor subunit 2	4.97029	4.95645	4.9093	4.92309	4.79506	4.87954	40.222	-0.373881	0.229346	-1.63021	0.103058	NA	-0.986919
PRSS22	serine protease 22	5.47662	5.40618	5.58091	5.32476	5.32192	5.424	41.3206	-0.373577	0.203943	-1.83177	0.066985	NA	-1.17402
EPHA1-AS1	EPHA1 antisense RNA 1	2.46079	2.50892	2.52764	2.4133	2.48093	2.41072	5.56946	-0.373363	0.216311	-1.72604	0.0843395	NA	-1.07397
LRRC2	leucine rich repeat containing 2	2.32032	2.22326	2.33565	2.25027	2.21692	2.2229	4.79899	-0.373342	0.210555	-1.77313	0.076207	NA	-1.11801
NQO1	NAD(P)H quinone dehydrogenase 1	9.18346	9.13602	9.19411	8.98231	9.00402	8.88254	656.884	-0.373208	0.0793971	-4.70052	2.59e-06	0.000433447	-5.58587
TAS2R4	taste 2 receptor member 4	3.46439	3.49352	3.50879	3.392	3.45579	3.37329	10.7888	-0.373008	0.23746	-1.57082	0.116224	NA	-0.934705
MST1	macrophage stimulating 1	6.81792	6.86283	6.91275	6.7568	6.63835	6.66773	103.736	-0.372334	0.145977	-2.55064	0.0107525	NA	-1.96849
ZEB1	zinc finger E-box binding homeobox 1	3.55212	3.50942	3.55814	3.43825	3.44649	3.49347	11.2505	-0.371975	0.237417	-1.56676	0.117172	NA	-0.931177
FOXC1	forkhead box C1	6.71539	6.89411	6.83113	6.53872	6.65196	6.75591	114.86	-0.370745	0.165724	-2.23712	0.0252784	NA	-1.59725
SNHG8	small nucleolar RNA host gene 8	10.9269	10.875	10.9372	10.686	10.6537	10.6846	1702.54	-0.370601	0.0609383	-6.08158	1.19e-09	7.08e-07	-8.92444
KCNIP4-IT1	KCNIP4 intronic transcript 1	4.11449	4.08978	4.07747	3.92498	4.04379	4.02155	16.1775	-0.370436	0.234773	-1.57785	0.1146	NA	-0.940814
MIR3064	microRNA 3064	5.87193	5.93392	5.79519	5.60455	5.71016	5.84264	54.4434	-0.370264	0.192651	-1.92194	0.0546134	NA	-1.2627
MIR6775	microRNA 6775	2.91073	2.81758	2.85018	2.76784	2.83641	2.78423	7.20343	-0.370198	0.227058	-1.63041	0.103014	NA	-0.987104
MT1G	metallothionein 1G	7.22608	7.26624	7.30271	7.13449	7.02349	7.14928	209.094	-0.369612	0.150985	-2.44801	0.0143647	NA	-1.8427
SNORD74	small nucleolar RNA, C/D box 74	2.57724	2.60844	2.6055	2.57339	2.50464	2.51255	5.88323	-0.369167	0.223712	-1.65019	0.0989043	NA	-1.00478
B3GNTL1	UDP-GlcNAc:betaGal beta-1,3-N-acetylglucosaminyltransferase like 1	3.88763	3.77194	3.87377	3.76995	3.79517	3.74013	14.2639	-0.368538	0.237856	-1.54942	0.121281	NA	-0.916205
NEUROG2	neurogenin 2	3.23568	3.42994	3.32204	3.28692	3.22374	3.2513	9.88973	-0.368256	0.233956	-1.57404	0.115479	NA	-0.937498
RPL21	ribosomal protein L21	9.53345	9.51612	9.58557	9.31508	9.29344	9.35029	660.897	-0.367431	0.0841849	-4.36457	1.27e-05	0.00131818	-4.89492
MYH7B	myosin heavy chain 7B	2.06145	2.12445	2.02769	2.03693	1.97354	2.01177	4.19759	-0.366753	0.205292	-1.78649	0.0740194	NA	-1.13065
NA	NA	4.65068	4.65148	4.70554	4.53635	4.55314	4.61104	24.6615	-0.366048	0.22942	-1.59554	0.110592	NA	-0.956278
TPT1-AS1	TPT1 antisense RNA 1	5.51005	5.472	5.48886	5.31999	5.3855	5.37523	41.4433	-0.365329	0.197769	-1.84725	0.0647104	NA	-1.18903
RGS16	regulator of G protein signaling 16	6.50671	6.3741	6.61254	6.35623	6.35799	6.31313	82.3645	-0.365018	0.167884	-2.17422	0.0296884	NA	-1.52741
UNC13D	unc-13 homolog D	3.48624	3.50142	3.48612	3.39253	3.4246	3.44028	11.0827	-0.364011	0.236996	-1.53594	0.124554	NA	-0.904642
ADRB1	adrenoceptor beta 1	1.64028	1.6076	1.66715	1.59341	1.57008	1.57355	3.06956	-0.364009	0.184053	-1.97774	0.0479583	NA	-1.31914
ZFP36	ZFP36 ring finger protein	9.47018	9.47431	9.44099	9.21533	9.28152	9.22046	648.015	-0.36326	0.0733706	-4.95103	7.38e-07	0.000154427	-6.13182
FAM95C	family with sequence similarity 95 member C	5.61853	5.74593	5.43126	5.4174	5.54007	5.43079	45.5525	-0.362006	0.204946	-1.76635	0.0773374	NA	-1.11161
ZNF623	zinc finger protein 623	2.50418	2.52037	2.504	2.44043	2.46357	2.45479	5.64134	-0.361881	0.219749	-1.64679	0.0996006	NA	-1.00174
ADAMTS9	ADAM metallopeptidase with thrombospondin type 1 motif 9	6.23083	6.28416	6.14135	6.02786	6.05869	6.16488	81.1416	-0.361844	0.176369	-2.05163	0.0402056	NA	-1.39571
MAFF	MAF bZIP transcription factor F	8.39693	8.47857	8.49958	8.12319	8.27689	8.36018	324.309	-0.361287	0.104739	-3.44941	0.000561823	0.0201095	-3.2504
FGGY	FGGY carbohydrate kinase domain containing	7.01411	6.99246	7.02291	6.82326	6.85603	6.84168	119.799	-0.360055	0.140602	-2.56081	0.0104428	NA	-1.98118
MCRIP1	MAPK regulated corepressor interacting protein 1	7.20478	7.12578	7.11795	6.89295	6.9948	7.03335	131.433	-0.35985	0.138175	-2.60432	0.0092058	NA	-2.03594
ZNF460-AS1	ZNF460 antisense RNA 1	3.22957	3.2735	3.18989	3.14822	3.18188	3.13673	9.16625	-0.359775	0.234465	-1.53445	0.124919	NA	-0.903373
ACP4	acid phosphatase 4	2.5844	2.61687	2.66534	2.59277	2.54577	2.55108	6.06954	-0.359759	0.218367	-1.6475	0.0994552	NA	-1.00237
CFAP46	cilia and flagella associated protein 46	0.422248	0.388714	0.367325	0.348572	0.335268	0.336197	1.34573	-0.359729	0.13616	-2.64196	0.00824274	NA	-2.08393
GOLGA8A	golgin A8 family member A	5.99357	5.94397	5.91241	5.78874	5.84259	5.7918	57.0564	-0.359634	0.180047	-1.99744	0.0457771	NA	-1.33935
CLC	Charcot-Leyden crystal galectin	5.88691	5.63529	5.84062	5.68533	5.67204	5.47	48.6854	-0.358996	0.191388	-1.87575	0.0606891	NA	-1.21689
CDKN1A	cyclin dependent kinase inhibitor 1A	14.0178	14.0821	14.1197	13.7768	13.8092	13.8781	12424.9	-0.358957	0.0537341	-6.68025	2.39e-11	4.54e-08	-10.6224
RAB26	RAB26, member RAS oncogene family	8.07775	8.05133	8.16087	7.8686	7.89689	7.95848	263.716	-0.358341	0.108703	-3.29652	0.000978897	0.0289443	-3.00926
TCTE1	t-complex-associated-testis-expressed 1	4.01354	4.01413	3.97913	3.90642	3.96031	3.89686	15.7797	-0.357833	0.236899	-1.51049	0.130919	NA	-0.882996
LIPG	lipase G, endothelial type	6.19532	6.10984	6.10345	5.9896	5.94552	6.06946	71.6814	-0.357636	0.176239	-2.02927	0.042431	NA	-1.37232
POU4F3	POU class 4 homeobox 3	2.11674	2.08465	2.07227	2.01071	2.04545	2.05105	4.23945	-0.357385	0.203441	-1.75671	0.0789679	NA	-1.10255
ZNF771	zinc finger protein 771	8.60668	8.53674	8.55476	8.33854	8.35348	8.38787	345.85	-0.356122	0.0981516	-3.62828	0.000285313	0.0125861	-3.54468
BEST1	bestrophin 1	5.42272	5.44362	5.45873	5.26098	5.30756	5.3492	39.5517	-0.355968	0.209804	-1.69667	0.0897591	NA	-1.04692
LOC100505938	uncharacterized LOC100505938	5.75719	5.71282	5.77249	5.62329	5.54818	5.66171	48.8908	-0.354737	0.190077	-1.86628	0.062002	NA	-1.20759
FLJ32255	uncharacterized LOC643977	1.30269	1.22045	1.21339	1.19623	1.184	1.18563	2.39704	-0.354463	0.164378	-2.15639	0.0310534	NA	-1.50789
MACROD2	mono-ADP ribosylhydrolase 2	5.74382	5.80201	5.63662	5.58833	5.62834	5.58593	52.6525	-0.353982	0.195176	-1.81365	0.0697316	NA	-1.15657
PTRH1	peptidyl-tRNA hydrolase 1 homolog	8.53026	8.50821	8.59521	8.40527	8.27813	8.34853	348.821	-0.353725	0.0941499	-3.75705	0.000171931	0.00880083	-3.76465
LOC101928764	coiled-coil domain-containing protein 144B	3.91879	4.00265	4.12736	3.8513	3.98294	3.93212	15.3327	-0.353579	0.237777	-1.48702	0.13701	NA	-0.863247
ABHD11-AS1	ABHD11 antisense RNA 1 (tail to tail)	2.6892	2.75304	2.7833	2.66733	2.6641	2.705	6.56245	-0.352716	0.22319	-1.58034	0.114029	NA	-0.942987
ZNF99	zinc finger protein 99	2.88277	2.89843	2.88252	2.79671	2.83852	2.83515	7.27118	-0.352237	0.229224	-1.53665	0.124379	NA	-0.905253
GLIPR1	GLI pathogenesis related 1	2.96014	2.96053	2.92887	2.85641	2.91401	2.88195	7.55737	-0.350502	0.232051	-1.51045	0.130928	NA	-0.882967
EXTL3-AS1	EXTL3 antisense RNA 1	1.75607	1.72331	1.80275	1.72227	1.70114	1.68919	3.29865	-0.350251	0.192055	-1.8237	0.0681971	NA	-1.16623
LOC100130987	uncharacterized LOC100130987	6.21126	6.12372	6.29606	6.06282	6.07675	6.06811	66.9449	-0.349429	0.17098	-2.04369	0.0409844	NA	-1.38738
SDSL	serine dehydratase like	10.027	9.9682	10.0199	9.80883	9.7909	9.77175	1030.03	-0.349395	0.0715322	-4.88444	1.04e-06	0.000205734	-5.98413
FEV	FEV transcription factor, ETS family member	6.83382	6.72355	6.87498	6.6032	6.71244	6.68174	115.083	-0.348957	0.15011	-2.32468	0.0200892	NA	-1.69704
TUBB2B	tubulin beta 2B class IIb	6.40621	6.45837	6.38287	6.24358	6.30083	6.24547	77.998	-0.348463	0.160812	-2.16689	0.0302429	NA	-1.51938
GRIP2	glutamate receptor interacting protein 2	5.51723	5.55713	5.68058	5.36154	5.40123	5.59083	43.1139	-0.348039	0.199342	-1.74594	0.0808215	NA	-1.09247
CARS1	cysteinyl-tRNA synthetase 1	4.68307	4.58574	4.60538	4.54007	4.54979	4.49042	23.8459	-0.348003	0.228721	-1.52152	0.128129	NA	-0.892353
ZNF572	zinc finger protein 572	3.13176	3.07071	3.07845	3.01427	3.04216	3.03809	8.51919	-0.347927	0.231966	-1.49991	0.133638	NA	-0.874069
DDIT3	DNA damage inducible transcript 3	10.1066	10.1103	10.0728	9.82199	9.86369	9.95344	1079.79	-0.347877	0.077035	-4.51583	6.31e-06	0.000790116	-5.20018
EIF4EBP1	eukaryotic translation initiation factor 4E binding protein 1	10.6097	10.554	10.5902	10.377	10.3292	10.3759	1342.32	-0.347521	0.0672782	-5.16544	2.4e-07	6.19e-05	-6.62001
EIF4A2	eukaryotic translation initiation factor 4A2	12.1202	12.1723	12.2418	11.8618	11.9227	12.0531	3858.45	-0.347474	0.0613278	-5.66584	1.46e-08	6.63e-06	-7.83475
EVA1B	eva-1 homolog B	8.84792	8.76398	8.82795	8.54881	8.60092	8.68903	414.711	-0.346864	0.0867049	-4.00051	6.32e-05	0.00442492	-4.19924
ETV4	ETS variant transcription factor 4	9.35374	9.31058	9.39108	9.13014	9.15191	9.1617	633.013	-0.346611	0.0759537	-4.56345	5.03e-06	0.00066541	-5.29826
CREB3L1	cAMP responsive element binding protein 3 like 1	6.25596	6.27706	6.19017	6.16086	6.05328	6.1606	104.289	-0.346474	0.177533	-1.95161	0.0509851	NA	-1.29256
TMC3-AS1	TMC3 antisense RNA 1	4.33981	4.31333	4.40549	4.37896	4.2045	4.19669	20.025	-0.344233	0.235385	-1.46242	0.143626	NA	-0.842767
LRRC73	leucine rich repeat containing 73	7.8564	7.78485	7.76293	7.56185	7.52536	7.75047	203.819	-0.343974	0.121963	-2.82031	0.00479766	NA	-2.31897
RPS10	ribosomal protein S10	7.33241	7.25219	7.42978	7.16035	7.15728	7.19225	146.106	-0.343773	0.134286	-2.56	0.0104671	NA	-1.98017
MT1F	metallothionein 1F	4.26027	4.33527	4.20578	4.23853	4.16542	4.19658	21.8855	-0.343738	0.237067	-1.44996	0.147069	NA	-0.832478
HS3ST3B1	heparan sulfate-glucosamine 3-sulfotransferase 3B1	3.73198	3.70383	3.72594	3.57779	3.62535	3.73107	12.8863	-0.343712	0.237924	-1.44463	0.148562	NA	-0.828092
PEX5L	peroxisomal biogenesis factor 5 like	8.8186	8.85005	8.82653	8.6009	8.62391	8.65697	420.116	-0.341795	0.106512	-3.20899	0.00133201	0.0352565	-2.87549
TMC4	transmembrane channel like 4	3.55218	3.52317	3.6637	3.5273	3.50265	3.49189	11.4531	-0.341574	0.237871	-1.43596	0.151013	NA	-0.820985
OCLN	occludin	2.4916	2.52437	2.68126	2.44325	2.58327	2.45792	5.76292	-0.340763	0.211994	-1.60742	0.107962	NA	-0.966729
CCDC62	coiled-coil domain containing 62	3.28433	3.3147	3.36697	3.23232	3.28021	3.25304	9.65988	-0.340239	0.236871	-1.43639	0.150891	NA	-0.821336
SMG1P1	SMG1 pseudogene 1	4.93869	4.74648	4.87674	4.8432	4.73489	4.62011	28.1896	-0.339695	0.236074	-1.43893	0.150169	NA	-0.823419
HAO2	hydroxyacid oxidase 2	1.76048	1.74417	1.79244	1.7296	1.69092	1.72716	3.33024	-0.339568	0.195293	-1.73876	0.0820765	NA	-1.08578
LOC643802	u3 small nucleolar ribonucleoprotein protein MPP10-like	2.46796	2.43654	2.43679	2.3865	2.42573	2.35307	5.39666	-0.338836	0.213888	-1.58418	0.113154	NA	-0.946331
SLC5A1	solute carrier family 5 member 1	3.13088	3.16061	3.07256	3.06274	3.0108	3.08486	8.54634	-0.338744	0.233843	-1.44859	0.147451	NA	-0.831352
DUSP4	dual specificity phosphatase 4	8.80309	8.82801	8.91353	8.67672	8.59917	8.71226	534.836	-0.337875	0.0956752	-3.53148	0.000413247	0.0162722	-3.38379
EREG	epiregulin	2.13755	2.05823	2.07801	2.03933	2.0645	1.99013	4.22846	-0.337687	0.202254	-1.66962	0.0949944	NA	-1.0223
UPK1A	uroplakin 1A	1.22441	1.22454	1.25485	1.18386	1.18753	1.19053	2.31181	-0.33723	0.174272	-1.93508	0.0529802	NA	-1.27589
TRNP	tRNA	4.45176	4.40268	4.36224	4.32324	4.35405	4.25155	20.2576	-0.33692	0.232264	-1.45059	0.146894	NA	-0.832997
ELF3	E74 like ETS transcription factor 3	11.5803	11.5979	11.5747	11.3352	11.351	11.4133	2933.84	-0.336295	0.0672874	-4.99789	5.8e-07	0.000128336	-6.23687
VWCE	von Willebrand factor C and EGF domains	4.79436	4.67236	4.67588	4.67124	4.54716	4.58421	24.161	-0.335983	0.223437	-1.5037	0.132658	NA	-0.877266
GOLGA6L10	golgin A6 family like 10	0.823283	0.823343	0.989532	0.803143	0.836172	0.823183	1.78073	-0.335517	0.143796	-2.33329	0.0196331	NA	-1.70701
CSAG3	CSAG family member 3	5.87358	5.90279	5.79044	5.73018	5.71954	5.75269	58.031	-0.334459	0.188016	-1.77889	0.0752585	NA	-1.12344
DUSP5	dual specificity phosphatase 5	6.19161	6.23371	6.23319	6.02394	6.09006	6.14698	70.5295	-0.334401	0.169559	-1.97218	0.0485895	NA	-1.31346
FAM72C	family with sequence similarity 72 member C	5.70453	5.56365	5.51005	5.44764	5.50613	5.45487	45.8585	-0.333382	0.203863	-1.63532	0.101982	NA	-0.991478
DCXR	dicarbonyl and L-xylulose reductase	11.0437	11.014	11.0266	10.8473	10.8103	10.8036	2286.58	-0.333195	0.0560573	-5.94384	2.78e-09	1.56e-06	-8.55529
MIR23AHG	miR-23a/27a/24-2 cluster host gene	6.55408	6.76592	6.77605	6.57939	6.53273	6.54383	94.6489	-0.332782	0.15622	-2.13021	0.0331544	NA	-1.47946
MT1X	metallothionein 1X	7.23286	7.15694	7.25413	7.08175	7.09814	6.9926	164.401	-0.33256	0.152874	-2.17539	0.0296008	NA	-1.5287
LOC100506207	uncharacterized LOC100506207	3.5349	3.52099	3.49097	3.43528	3.44349	3.4604	11.1886	-0.332398	0.237567	-1.39918	0.161759	NA	-0.791131
NXF2	nuclear RNA export factor 2	5.06201	4.14873	4.1678	4.21078	4.28673	4.21225	22.9211	-0.332074	0.185687	-1.78835	0.0737199	NA	-1.13242
MYOM1	myomesin 1	3.09709	3.15793	3.15727	3.10224	3.06776	3.04918	8.56546	-0.331283	0.23374	-1.41732	0.15639	NA	-0.80579
LINC02649	long intergenic non-protein coding RNA 2649	3.90531	3.83934	3.86426	3.71892	3.84875	3.79577	13.9715	-0.33125	0.236982	-1.39778	0.162178	NA	-0.790009
HMCN1	hemicentin 1	5.39938	5.51263	5.36061	5.30465	5.3677	5.26157	41.4277	-0.330583	0.201995	-1.63659	0.101715	NA	-0.992613
LINC02709	long intergenic non-protein coding RNA 2709	3.51288	3.6157	3.55138	3.48654	3.53653	3.43347	11.6057	-0.329803	0.235868	-1.39825	0.162037	NA	-0.790386
DUSP6	dual specificity phosphatase 6	8.81346	8.91055	8.91783	8.60657	8.70714	8.739	397.308	-0.329492	0.0882963	-3.73167	0.000190215	0.00937294	-3.72075
ZNF793-AS1	ZNF793 antisense RNA 1 (head to head)	5.09682	5.1649	5.02572	4.94644	4.97324	5.0602	33.6358	-0.328897	0.218507	-1.5052	0.132272	NA	-0.878531
LOC100506639	uncharacterized LOC100506639	5.28338	5.26233	5.31601	5.16588	5.21337	5.17894	37.873	-0.328633	0.204808	-1.6046	0.108583	NA	-0.964239
SARS1	seryl-tRNA synthetase 1	12.4648	12.4575	12.4898	12.2797	12.2114	12.2654	4907.03	-0.328262	0.0621848	-5.27881	1.3e-07	4.07e-05	-6.88597
LOC100335030	FGFR1 oncogene partner 2 pseudogene	4.09777	4.23357	4.12042	4.07835	4.03222	4.11106	17.4868	-0.327169	0.235198	-1.39104	0.164214	NA	-0.78459
PRDM16	PR/SET domain 16	1.03123	1.03139	0.991535	0.95973	0.977423	0.96284	2.03688	-0.326826	0.156713	-2.08551	0.0370227	NA	-1.43153
MIR4426	microRNA 4426	6.82024	6.66539	6.82164	6.60603	6.71542	6.51925	99.7009	-0.326707	0.162841	-2.0063	0.0448245	NA	-1.34848
SNORD19	small nucleolar RNA, C/D box 19	1.57735	1.57749	1.58482	1.52193	1.54013	1.54355	2.95859	-0.32631	0.187656	-1.73887	0.0820572	NA	-1.08588
LOC102724965	uncharacterized LOC102724965	2.96317	2.96358	2.89695	2.88352	2.88772	2.85374	7.54317	-0.325935	0.229139	-1.42243	0.1549	NA	-0.809948
FAM71E1	family with sequence similarity 71 member E1	6.67093	6.80355	6.71717	6.556	6.4942	6.69554	99.8991	-0.325765	0.156819	-2.07733	0.037771	NA	-1.42284
AKR1C2	aldo-keto reductase family 1 member C2	7.24167	7.21732	7.21501	7.09441	7.09127	6.99515	138.234	-0.325549	0.131895	-2.46824	0.0135779	NA	-1.86717
SNHG21	small nucleolar RNA host gene 21	6.03782	5.79708	5.9075	5.85288	5.68031	5.83299	57.56	-0.324887	0.189678	-1.71284	0.0867429	NA	-1.06177
FAM72D	family with sequence similarity 72 member D	5.74489	5.572	5.70312	5.51684	5.54138	5.64385	51.1455	-0.324667	0.195174	-1.66347	0.0962181	NA	-1.01674
SOCS2	suppressor of cytokine signaling 2	5.89416	5.8851	5.91544	5.79468	5.80758	5.77394	66.7409	-0.324267	0.189376	-1.71229	0.0868437	NA	-1.06126
PRKAG2-AS1	PRKAG2 antisense RNA 1	3.61021	3.52474	3.66865	3.57232	3.50291	3.49348	11.5536	-0.324256	0.237755	-1.36382	0.172623	NA	-0.762901
CT45A10	cancer/testis antigen family 45 member A10	5.98263	5.96643	6.006	5.87459	5.80328	5.8989	59.7611	-0.324114	0.182258	-1.77833	0.0753504	NA	-1.12291
STEAP4	STEAP4 metalloreductase	4.41259	4.56883	4.52359	4.44857	4.41782	4.42676	24.2661	-0.322751	0.233451	-1.38253	0.16681	NA	-0.777777
LOC644285	uncharacterized LOC644285	5.18687	4.9988	5.09194	4.92242	4.88396	5.11507	31.2748	-0.322699	0.217686	-1.48241	0.138232	NA	-0.859391
GDPD5	glycerophosphodiester phosphodiesterase domain containing 5	3.00049	2.9555	3.01169	2.9208	2.91065	2.9546	7.7189	-0.322334	0.233454	-1.38072	0.167365	NA	-0.776334
C8orf37-AS1	C8orf37 antisense RNA 1	3.09141	3.09173	3.0837	3.01934	2.9869	3.09086	8.52673	-0.32159	0.231694	-1.38799	0.16514	NA	-0.782148
LAMP3	lysosomal associated membrane protein 3	6.52653	6.58228	6.51057	6.39097	6.41215	6.36037	83.205	-0.320555	0.170719	-1.87768	0.0604255	NA	-1.21878
LSMEM2	leucine rich single-pass membrane protein 2	2.37241	2.3886	2.37348	2.33638	2.31686	2.323	5.12562	-0.320163	0.214284	-1.4941	0.135149	NA	-0.869188
LOC100996437	uncharacterized LOC100996437	5.60865	5.60987	5.63664	5.5343	5.54225	5.43539	46.9817	-0.320017	0.195064	-1.64057	0.100886	NA	-0.996168
ANKRD35	ankyrin repeat domain 35	4.0004	4.05948	4.15892	4.07424	3.98014	3.95386	16.7906	-0.319853	0.237301	-1.34787	0.177699	NA	-0.750316
FAM83C-AS1	FAM83C antisense RNA 1	1.53697	1.52072	1.50097	1.46224	1.46637	1.48682	2.86676	-0.319484	0.184452	-1.73207	0.0832602	NA	-1.07956
FGF13	fibroblast growth factor 13	8.28449	8.3059	8.17603	8.07077	8.02241	8.13694	317.305	-0.319133	0.116676	-2.7352	0.00623424	0.0948183	-2.20522
SULF2	sulfatase 2	3.7963	3.74138	3.85767	3.69443	3.61803	3.82189	13.2658	-0.318679	0.237953	-1.33925	0.180488	NA	-0.743552
HIC1	HIC ZBTB transcriptional repressor 1	5.44574	5.35891	5.47915	5.33078	5.26745	5.38986	42.6775	-0.318548	0.202612	-1.57221	0.115903	NA	-0.935905
GRK4	G protein-coupled receptor kinase 4	5.88281	5.79911	5.91667	5.75189	5.69253	5.81516	56.274	-0.318532	0.184193	-1.72934	0.0837485	NA	-1.07702
LOC101930071	uncharacterized LOC101930071	4.00435	3.9906	3.96059	3.92462	3.91123	3.91529	16.0252	-0.318199	0.237375	-1.34049	0.180085	NA	-0.744522
RORA	RAR related orphan receptor A	5.58392	5.47156	5.44261	5.29076	5.34513	5.49768	41.6454	-0.317197	0.203259	-1.56055	0.118629	NA	-0.925808
LINC01512	long intergenic non-protein coding RNA 1512	1.74242	1.69394	1.67315	1.64879	1.65494	1.65995	3.26145	-0.316827	0.193588	-1.6366	0.101714	NA	-0.99262
YWHAEP1	tyrosine 3-monooxygenase/tryptophan 5-monooxygenase activation protein epsilon pseudogene 1	2.26386	2.248	2.27071	2.1708	2.19198	2.26344	4.75679	-0.316792	0.211583	-1.49724	0.13433	NA	-0.871828
CEACAM1	CEA cell adhesion molecule 1	4.59118	4.604	4.59146	4.46829	4.50365	4.52832	22.5802	-0.316648	0.225278	-1.40559	0.159845	NA	-0.7963
KSR1	kinase suppressor of ras 1	5.09811	4.96507	5.0487	4.94783	4.80335	4.99436	29.7675	-0.316453	0.214183	-1.47749	0.139544	NA	-0.855288
STK32C	serine/threonine kinase 32C	7.24653	7.31155	7.44653	7.07237	7.18491	7.29071	148.126	-0.316437	0.136036	-2.32612	0.020012	NA	-1.69871
PHGDH	phosphoglycerate dehydrogenase	12.179	12.1988	12.2542	12.0114	11.962	12.0032	3846.04	-0.316057	0.0982687	-3.21625	0.00129878	0.0349312	-2.88647
RSRP1	arginine and serine rich protein 1	9.71644	9.67991	9.79835	9.501	9.45315	9.636	717.469	-0.315685	0.0912582	-3.45925	0.000541679	0.0197431	-3.26626
ABAT	4-aminobutyrate aminotransferase	7.53313	7.49646	7.51447	7.29281	7.38455	7.39867	183.998	-0.315508	0.124927	-2.52554	0.0115521	NA	-1.93734
LINC01503	long intergenic non-protein coding RNA 1503	4.69394	4.71997	4.7787	4.65782	4.68155	4.60004	25.8929	-0.315235	0.223675	-1.40934	0.158734	NA	-0.79933
CBWD3	COBW domain containing 3	3.36886	3.32437	3.2671	3.28703	3.26413	3.22849	10.0478	-0.31497	0.23467	-1.34218	0.179538	NA	-0.745845
INHBC	inhibin subunit beta C	2.32494	2.35714	2.32647	2.26155	2.2844	2.30831	5.0215	-0.314751	0.214753	-1.46564	0.142746	NA	-0.845436
BCAT1	branched chain amino acid transaminase 1	8.10479	8.09771	8.15027	7.92395	7.88322	7.9885	229.113	-0.314413	0.121533	-2.58706	0.00967994	NA	-2.01413
CHORDC1P4	CHORDC1 pseudogene 4	5.5822	5.57292	5.61213	5.43698	5.5086	5.51642	48.0904	-0.313875	0.197255	-1.59121	0.111561	NA	-0.952486
OLMALINC	oligodendrocyte maturation-associated long intergenic non-coding RNA	6.87366	6.69025	6.81361	6.72996	6.56068	6.63597	101.605	-0.313662	0.160284	-1.95692	0.0503573	NA	-1.29794
STARD5	StAR related lipid transfer domain containing 5	6.19308	6.14214	6.20865	6.12964	5.98751	6.06471	73.1029	-0.312906	0.172925	-1.80949	0.0703749	NA	-1.15258
ZNF35	zinc finger protein 35	0.767323	0.850891	0.779246	0.761381	0.748661	0.749859	1.75082	-0.312459	0.150836	-2.07152	0.0383103	NA	-1.41668
FGF17	fibroblast growth factor 17	5.83837	5.90009	5.76567	5.75487	5.77282	5.57931	52.3687	-0.311919	0.193004	-1.61612	0.106067	NA	-0.974418
DPM3	dolichyl-phosphate mannosyltransferase subunit 3, regulatory	9.67535	9.63724	9.80296	9.50716	9.47896	9.57904	826.031	-0.311446	0.0790697	-3.93888	8.19e-05	0.00519605	-4.08692
DPYSL4	dihydropyrimidinase like 4	8.39523	8.36526	8.19695	8.08076	8.18919	8.15632	315.312	-0.31108	0.109242	-2.84762	0.00440478	0.0771302	-2.35608
C8orf76	chromosome 8 open reading frame 76	6.25177	6.13773	6.08236	6.04846	6.04429	6.00542	70.2792	-0.310129	0.176124	-1.76085	0.0782632	NA	-1.10644
ITPR1	inositol 1,4,5-trisphosphate receptor type 1	3.73532	3.80654	3.78901	3.71123	3.75301	3.65943	13.2848	-0.309747	0.237677	-1.30323	0.192497	NA	-0.715577
CHMP3	charged multivesicular body protein 3	4.21311	4.26761	4.26851	4.15062	4.14558	4.22573	18.5075	-0.308971	0.234198	-1.31927	0.187078	NA	-0.727977
NOTCH2NLA	notch 2 N-terminal like A	4.80609	4.81864	4.74806	4.74226	4.69572	4.65479	26.4399	-0.30885	0.221265	-1.39584	0.162763	NA	-0.788444
CFAP53	cilia and flagella associated protein 53	4.48888	4.46389	4.53775	4.4641	4.36753	4.40882	21.6935	-0.308679	0.230238	-1.34069	0.18002	NA	-0.74468
ATF4	activating transcription factor 4	12.3599	12.299	12.3761	12.1704	12.1378	12.1203	4737.71	-0.308076	0.0607849	-5.06831	4.01e-07	9.45e-05	-6.39645
IMMP2L	inner mitochondrial membrane peptidase subunit 2	9.25641	9.19661	9.3316	9.06514	9.05436	9.12169	568.419	-0.307831	0.0835365	-3.68499	0.000228713	0.0106223	-3.64071
ZNF80	zinc finger protein 80	0.829768	0.762949	0.768951	0.725175	0.758665	0.727861	1.75767	-0.307603	0.146298	-2.10259	0.035502	NA	-1.44975
LINC01545	long intergenic non-protein coding RNA 1545	1.50534	1.44033	1.42077	1.38121	1.36914	1.45649	2.80249	-0.307533	0.175755	-1.74978	0.0801558	NA	-1.09606
ARHGEF26-AS1	ARHGEF26 antisense RNA 1	4.81116	4.81203	4.85419	4.67993	4.82553	4.69542	27.3182	-0.307464	0.224417	-1.37006	0.170669	NA	-0.767844
SNORA24	small nucleolar RNA, H/ACA box 24	3.49531	3.45028	3.49502	3.43952	3.41932	3.40227	11.0918	-0.307407	0.236572	-1.29942	0.193798	NA	-0.71265
ALDH8A1	aldehyde dehydrogenase 8 family member A1	2.89273	2.84718	2.83222	2.80295	2.81824	2.78238	7.14448	-0.307046	0.228607	-1.34312	0.179234	NA	-0.746579
PABPC1L	poly(A) binding protein cytoplasmic 1 like	9.04928	9.07422	9.04908	8.74147	8.98266	8.87224	453.021	-0.3067	0.0908858	-3.37456	0.000739333	0.0246989	-3.13116
TSC22D3	TSC22 domain family member 3	9.06329	9.12766	9.15891	8.92544	8.90166	8.93933	524.55	-0.306302	0.140923	-2.17354	0.0297398	0.22313	-1.52666
CATIP-AS1	CATIP antisense RNA 1	2.50399	2.60094	2.59351	2.48901	2.51242	2.53674	5.85587	-0.306129	0.215888	-1.418	0.156192	NA	-0.806342
SNHG5	small nucleolar RNA host gene 5	11.5257	11.4885	11.5576	11.344	11.2842	11.3128	2454.88	-0.305645	0.106048	-2.88213	0.00394996	0.0726014	-2.40341
NA	NA	4.82739	4.70009	4.65151	4.62357	4.67135	4.60829	25.3046	-0.305208	0.225732	-1.35208	0.176349	NA	-0.753627
ASB3	ankyrin repeat and SOCS box containing 3	4.47328	4.43649	4.40339	4.28977	4.39956	4.36908	20.8397	-0.304671	0.230957	-1.31917	0.187113	NA	-0.727895
SERPINE2	serpin family E member 2	8.0267	8.02899	8.03639	7.82802	7.87765	7.88844	239.106	-0.304168	0.105281	-2.8891	0.00386343	NA	-2.41303
LOC102724156	uncharacterized LOC102724156	1.16752	1.16762	1.18266	1.1302	1.13204	1.13355	2.21273	-0.303886	0.168389	-1.80467	0.0711268	NA	-1.14797
VEGFA	vascular endothelial growth factor A	11.6715	11.6123	11.5885	11.2803	11.4244	11.5417	2535.88	-0.303746	0.0677644	-4.48238	7.38e-06	0.000878479	-5.13186
NA	NA	4.30329	4.27709	4.2313	4.24489	4.15479	4.19112	19.2354	-0.303165	0.233593	-1.29783	0.194345	NA	-0.711427
CERS6-AS1	CERS6 antisense RNA 1	2.1387	2.12269	2.14171	2.07663	2.1139	2.07237	4.32358	-0.303085	0.208438	-1.45407	0.145926	NA	-0.835867
SNHG7	small nucleolar RNA host gene 7	10.6577	10.6571	10.7177	10.4629	10.4009	10.5799	1391.9	-0.302884	0.0618387	-4.89796	9.68e-07	0.000196162	-6.01397
FTL	ferritin light chain	12.5145	12.5112	12.5139	12.3003	12.2118	12.387	4861.12	-0.302658	0.108251	-2.7959	0.00517555	0.0852533	-2.28604
NUDT3	nudix hydrolase 3	7.6354	7.69529	7.60114	7.47053	7.42159	7.5438	177.746	-0.302196	0.126799	-2.38328	0.0171591	NA	-1.7655
WNT3A	Wnt family member 3A	4.38169	4.35691	4.37852	4.22375	4.25959	4.38036	19.7543	-0.302175	0.232526	-1.29953	0.193762	NA	-0.712731
LINC00663	long intergenic non-protein coding RNA 663	7.22685	7.19512	7.16403	6.87276	7.0613	7.15464	122.838	-0.301636	0.142132	-2.12223	0.0338186	NA	-1.47084
LOC644656	uncharacterized LOC644656	5.62245	5.65264	5.74332	5.51834	5.47756	5.68647	47.0057	-0.301532	0.19348	-1.55846	0.119124	NA	-0.924002
MSMO1	methylsterol monooxygenase 1	10.7905	10.737	10.8029	10.5521	10.568	10.6186	1717.27	-0.301473	0.109053	-2.76448	0.00570144	0.0900222	-2.24402
SNORD77	small nucleolar RNA, C/D box 77	2.69008	2.72161	2.71292	2.67576	2.6481	2.6413	6.41487	-0.301247	0.225655	-1.33499	0.18188	NA	-0.740216
TMEM240	transmembrane protein 240	3.57878	3.53606	3.56646	3.46463	3.5008	3.52011	11.4702	-0.301103	0.23767	-1.26689	0.205193	NA	-0.687838
HIPK4	homeodomain interacting protein kinase 4	1.07017	1.10354	1.05817	1.02949	1.03302	1.0359	2.11451	-0.300142	0.165829	-1.80995	0.0703033	NA	-1.15302
VGF	VGF nerve growth factor inducible	14.5932	14.5772	14.6235	14.3526	14.3469	14.4985	24158	-0.300101	0.0579441	-5.17915	2.23e-07	6.06e-05	-6.65188
NA	NA	1.4349	1.33631	1.38941	1.34297	1.33295	1.33612	2.59545	-0.299565	0.170965	-1.7522	0.07974	NA	-1.09832
DRC7	dynein regulatory complex subunit 7	4.41272	4.47276	4.36092	4.3396	4.35154	4.29549	20.0966	-0.299256	0.228422	-1.3101	0.190162	NA	-0.720877
NIBAN1	niban apoptosis regulator 1	9.23479	9.2356	9.1363	9.05812	9.02422	8.97094	566.691	-0.299205	0.0900004	-3.32449	0.000885815	0.0275861	-3.05266
U2AF1L4	U2 small nuclear RNA auxiliary factor 1 like 4	6.96104	7.0389	7.04226	6.87896	6.85888	6.90439	133.867	-0.298833	0.144406	-2.06939	0.0385094	NA	-1.41443
HOGA1	4-hydroxy-2-oxoglutarate aldolase 1	7.53155	7.56478	7.46823	7.42902	7.36938	7.27633	167.658	-0.298129	0.124055	-2.4032	0.0162523	NA	-1.78909
H4C5	H4 clustered histone 5	2.33016	2.36307	2.32138	2.28568	2.27582	2.31323	5.09382	-0.298128	0.207947	-1.43368	0.151665	NA	-0.819115
ABLIM3	actin binding LIM protein family member 3	7.46046	7.43159	7.53424	7.32131	7.41284	7.32918	281.85	-0.298081	0.126216	-2.36168	0.0181924	0.174733	-1.74011
SLC22A3	solute carrier family 22 member 3	6.98733	6.88801	6.81836	6.73475	6.82602	6.74093	137.43	-0.298028	0.148086	-2.01254	0.0441636	NA	-1.35494
MT1E	metallothionein 1E	8.00404	8.15053	8.08652	7.97619	7.94764	7.84397	330.008	-0.298016	0.124557	-2.3926	0.0167295	0.167313	-1.77652
NR1I2	nuclear receptor subfamily 1 group I member 2	2.20634	2.14255	2.15109	2.1097	2.13363	2.10876	4.46666	-0.297629	0.208585	-1.42689	0.15361	NA	-0.813579
C18orf32	chromosome 18 open reading frame 32	6.54268	6.4028	6.53364	6.34829	6.31331	6.44515	85.0578	-0.297586	0.160031	-1.85956	0.0629481	NA	-1.20102
INTS4P2	integrator complex subunit 4 pseudogene 2	2.64583	2.59785	2.59138	2.54889	2.58783	2.54717	6.18274	-0.297475	0.217661	-1.36669	0.171724	NA	-0.76517
IGBP1	immunoglobulin binding protein 1	9.92035	9.92748	9.94507	9.72327	9.72552	9.78687	844.454	-0.297021	0.0617799	-4.80773	1.53e-06	0.00028499	-5.81628
PAPPA-AS1	PAPPA antisense RNA 1	2.39153	2.37618	2.39117	2.34438	2.33206	2.31075	5.12677	-0.296948	0.216077	-1.37427	0.169358	NA	-0.771194
VSIR	V-set immunoregulatory receptor	3.92553	3.86929	3.91967	3.80708	3.80512	3.91067	14.729	-0.296833	0.237121	-1.25182	0.210634	NA	-0.676471
CRYM	crystallin mu	2.78874	2.63621	2.65542	2.68909	2.60956	2.5857	6.3905	-0.296684	0.215814	-1.37472	0.169218	NA	-0.771553
LARP6	La ribonucleoprotein 6, translational regulator	7.47723	7.56983	7.50782	7.33451	7.35025	7.38982	156.498	-0.296627	0.123933	-2.39346	0.0166905	NA	-1.77753
LINC01686	long intergenic non-protein coding RNA 1686	1.09014	1.09026	1.12133	1.04968	1.06886	1.05608	2.12356	-0.296479	0.168503	-1.75949	0.0784942	NA	-1.10516
NXNL2	nucleoredoxin like 2	0.51648	0.465833	0.449951	0.428427	0.42964	0.448241	1.42683	-0.296354	0.141428	-2.09544	0.0361318	NA	-1.44211
MBLAC1	metallo-beta-lactamase domain containing 1	6.11533	6.09051	6.09151	5.91286	5.91801	6.12148	68.1494	-0.296271	0.179828	-1.64753	0.09945	NA	-1.0024
LOC105373289	LOC105373289	1.58893	1.58913	1.62663	1.56896	1.53392	1.5556	3.01502	-0.296081	0.186913	-1.58406	0.113181	NA	-0.946227
SLC12A7	solute carrier family 12 member 7	5.79637	5.68693	5.65863	5.564	5.59863	5.64412	49.5925	-0.295805	0.195422	-1.51367	0.130109	NA	-0.885694
ALDH2	aldehyde dehydrogenase 2 family member	8.06794	8.15189	8.11697	7.87247	7.91152	8.03759	229.446	-0.295177	0.110236	-2.67769	0.00741328	NA	-2.12999
DNAJC27-AS1	DNAJC27 antisense RNA 1	6.1097	6.19238	6.09982	5.98036	6.04078	6.0199	65.6315	-0.294921	0.172051	-1.71415	0.0865005	NA	-1.06298
NDUFAF8	NADH:ubiquinone oxidoreductase complex assembly factor 8	9.21556	9.08846	9.15884	8.9904	8.96457	8.97586	515.953	-0.294578	0.0812461	-3.62575	0.000288123	0.0126416	-3.54042
LOC101927919	uncharacterized LOC101927919	2.99924	3.01471	2.97725	2.90779	2.9669	2.93657	7.81925	-0.294477	0.231059	-1.27447	0.202497	NA	-0.693581
RFPL3S	RFPL3 antisense	2.2012	2.16911	2.19823	2.14985	2.12974	2.15217	4.49374	-0.294376	0.212548	-1.38499	0.166056	NA	-0.779746
SLC1A5	solute carrier family 1 member 5	12.4766	12.5306	12.5219	12.3369	12.3252	12.2893	5515.54	-0.294305	0.0613073	-4.80049	1.58e-06	0.000287152	-5.80058
TMEM61	transmembrane protein 61	2.75655	2.64914	2.63112	2.60795	2.59089	2.66437	6.38426	-0.293019	0.220591	-1.32834	0.184067	NA	-0.735023
HBE1	hemoglobin subunit epsilon 1	8.82277	8.73448	8.81854	8.60898	8.59259	8.63846	365.234	-0.292952	0.0968598	-3.0245	0.00249049	0.0541368	-2.60372
SMCO4	single-pass membrane protein with coiled-coil domains 4	8.66243	8.70831	8.70448	8.51783	8.5026	8.53892	372.242	-0.29288	0.0948691	-3.0872	0.00202049	0.0468055	-2.69454
DGLUCY	D-glutamate cyclase	4.0753	4.02007	4.08716	4.02413	3.96836	3.98981	16.3483	-0.292683	0.236006	-1.24015	0.214919	NA	-0.667724
CFAP126	cilia and flagella associated protein 126	1.6138	1.63044	1.61028	1.57228	1.57653	1.58	3.03894	-0.291995	0.188308	-1.55062	0.120992	NA	-0.917244
ZFAS1	ZNFX1 antisense RNA 1	10.4865	10.4602	10.5564	10.3245	10.3058	10.3038	1225.74	-0.291415	0.0808739	-3.60333	0.000314171	0.0133537	-3.50283
LAG3	lymphocyte activating 3	3.78402	3.75716	3.71826	3.72242	3.71747	3.60775	13.0232	-0.291402	0.237828	-1.22526	0.220476	NA	-0.656638
C19orf73	chromosome 19 open reading frame 73	4.29706	4.22953	4.28588	4.1939	4.17604	4.2419	19.0887	-0.291336	0.232938	-1.25071	0.211042	NA	-0.675632
BAMBI	BMP and activin membrane bound inhibitor	7.26817	7.27563	7.3758	7.15443	7.14496	7.21408	158.045	-0.290859	0.133788	-2.17404	0.0297023	NA	-1.52721
PRKRIP1	PRKR interacting protein 1	4.34775	4.41504	4.47819	4.28345	4.38015	4.36027	20.6207	-0.2908	0.231168	-1.25796	0.208405	NA	-0.681091
PCSK4	proprotein convertase subtilisin/kexin type 4	5.00329	4.89137	4.86375	4.75535	4.89109	4.84054	28.8209	-0.290549	0.218099	-1.33219	0.182799	NA	-0.738026
PRELID3A	PRELI domain containing 3A	5.93022	5.84172	5.7975	5.72916	5.77867	5.73056	55.5502	-0.290336	0.184642	-1.57243	0.115851	NA	-0.9361
STC2	stanniocalcin 2	8.83864	8.75237	8.6635	8.52899	8.57241	8.62406	371.217	-0.290087	0.0925563	-3.13416	0.00172344	0.042291	-2.7636
LEKR1	leucine, glutamate and lysine rich 1	4.86484	4.84176	4.82389	4.67645	4.81118	4.79004	28.0661	-0.289933	0.221736	-1.30756	0.191023	NA	-0.718914
ODF3L2	outer dense fiber of sperm tails 3 like 2	4.75364	4.75459	4.79073	4.67636	4.61846	4.72851	25.3503	-0.289751	0.222193	-1.30405	0.192218	NA	-0.716207
RPS28	ribosomal protein S28	12.5035	12.4799	12.5801	12.3457	12.2934	12.3551	5231.61	-0.28966	0.0543149	-5.33298	9.66e-08	3.29e-05	-7.01496
SH3BGR	SH3 domain binding glutamate rich protein	6.97326	6.99962	7.00847	6.83288	6.7816	6.95771	124.547	-0.289499	0.150091	-1.92882	0.0537534	NA	-1.26959
NXF2B	nuclear RNA export factor 2B	8.1596	8.08812	8.09231	7.91712	7.95459	7.97654	258.495	-0.289122	0.124759	-2.31745	0.0204792	0.185521	-1.68869
LINC01114	long intergenic non-protein coding RNA 1114	4.84349	4.99379	4.91883	4.82587	4.82578	4.82972	28.6315	-0.289036	0.222358	-1.29986	0.193648	NA	-0.712988
TMPRSS2	transmembrane serine protease 2	8.91255	8.96492	8.98864	8.77949	8.76798	8.81828	487.097	-0.288822	0.0886426	-3.25828	0.0011209	0.0311634	-2.95043
GAS5	growth arrest specific 5	12.4685	12.403	12.4903	12.2331	12.2516	12.2721	4510.72	-0.288657	0.104271	-2.76834	0.00563431	0.089274	-2.24916
MIRLET7D	microRNA let-7d	1.96602	1.99887	2.0027	1.92333	1.97411	1.93229	3.91354	-0.288608	0.199555	-1.44626	0.148105	NA	-0.829431
CGA	glycoprotein hormones, alpha polypeptide	4.83572	4.7457	4.78086	4.74255	4.74922	4.69646	35.5696	-0.288503	0.233473	-1.2357	0.21657	NA	-0.664402
NA	NA	3.22099	3.16414	3.14845	3.13634	3.08429	3.10262	8.83494	-0.288419	0.234119	-1.23193	0.217975	NA	-0.661593
CCDC78	coiled-coil domain containing 78	7.788	7.69588	7.61637	7.49181	7.56797	7.58186	199.1	-0.28829	0.118529	-2.43224	0.0150059	NA	-1.82374
SBNO2	strawberry notch homolog 2	5.23237	5.1889	5.0797	5.07531	5.0977	5.05441	36.0587	-0.288195	0.21745	-1.32534	0.185059	NA	-0.732689
ALKBH7	alkB homolog 7	9.38118	9.35669	9.41098	9.23196	9.17137	9.21953	597.014	-0.288178	0.073022	-3.94645	7.93e-05	0.00506831	-4.10063
C4orf47	chromosome 4 open reading frame 47	4.45454	4.42014	4.30624	4.262	4.28316	4.35641	19.8327	-0.287825	0.233849	-1.23082	0.218391	NA	-0.660764
CFAP92	cilia and flagella associated protein 92 (putative)	5.99138	6.00954	6.14446	5.90252	5.9294	5.96344	58.5937	-0.287614	0.176019	-1.63399	0.102261	NA	-0.990289
PCYT2	phosphate cytidylyltransferase 2, ethanolamine	9.64211	9.60662	9.66904	9.52349	9.46785	9.42005	965.206	-0.287368	0.0738269	-3.89245	9.92e-05	0.00605656	-4.00333
LOC284581	uncharacterized LOC284581	7.23835	7.193	7.2536	6.93652	7.0721	7.23493	136.167	-0.287351	0.141668	-2.02834	0.0425254	NA	-1.37135
ZFP2	ZFP2 zinc finger protein	3.5624	3.66535	3.59056	3.45747	3.61269	3.56175	12.1017	-0.287113	0.237279	-1.21002	0.22627	NA	-0.645372
ZNF433	zinc finger protein 433	7.03259	6.98809	6.88951	6.82869	6.85754	6.80376	118.3	-0.28709	0.142114	-2.02014	0.0433686	NA	-1.36282
SNX32	sorting nexin 32	5.86219	5.9256	5.99906	5.78364	5.75433	5.91309	55.5821	-0.287044	0.182981	-1.56871	0.116716	NA	-0.932868
NA	NA	2.589	2.57373	2.56661	2.52791	2.48387	2.55712	5.89755	-0.286877	0.222965	-1.28664	0.198218	NA	-0.702856
PPDPFL	pancreatic progenitor cell differentiation and proliferation factor like	3.33098	3.40213	3.21445	3.17642	3.23758	3.3301	9.86363	-0.286149	0.234635	-1.21955	0.222635	NA	-0.652407
HOTAIRM1	HOXA transcript antisense RNA, myeloid-specific 1	5.94044	5.86458	5.99482	5.69417	5.90117	5.84288	54.7251	-0.285976	0.188861	-1.51421	0.129972	NA	-0.886149
C5AR1	complement C5a receptor 1	5.4926	5.47423	5.50797	5.36652	5.45341	5.34538	41.5811	-0.285836	0.196856	-1.452	0.1465	NA	-0.834161
STAT5A	signal transducer and activator of transcription 5A	8.03617	8.04853	8.15403	7.83571	7.8964	8.02548	227.807	-0.285308	0.112494	-2.53621	0.0112059	NA	-1.95055
PRAP1	proline rich acidic protein 1	5.36545	5.40519	5.45071	5.26682	5.35914	5.26133	37.8489	-0.285187	0.196527	-1.45113	0.146744	NA	-0.833439
PEX7	peroxisomal biogenesis factor 7	8.10271	8.08413	8.17763	7.91589	7.93372	8.06032	262.32	-0.285097	0.105804	-2.69458	0.00704771	0.101215	-2.15195
NRG4	neuregulin 4	2.11187	2.14442	2.13127	2.07951	2.04146	2.12777	4.3323	-0.285024	0.206548	-1.37994	0.167604	NA	-0.775715
MIR636	microRNA 636	0.3854	0.351524	0.347424	0.314415	0.315527	0.333993	1.30621	-0.28434	0.136533	-2.08258	0.0372897	NA	-1.42841
PPARGC1A	PPARG coactivator 1 alpha	3.56822	3.72685	3.55611	3.51439	3.54361	3.58146	11.936	-0.28394	0.237806	-1.194	0.232479	NA	-0.633616
AVPI1	arginine vasopressin induced 1	6.30239	6.03505	6.27691	6.17305	6.04558	6.07002	72.8278	-0.283571	0.180609	-1.57008	0.116397	NA	-0.934058
TMEM74B	transmembrane protein 74B	7.876	7.96931	7.82196	7.59372	7.77549	7.80835	203.06	-0.283377	0.11965	-2.36839	0.0178657	NA	-1.74798
SALL4	spalt like transcription factor 4	3.30386	3.30432	3.21864	3.18154	3.24127	3.22787	9.56892	-0.283326	0.235042	-1.20543	0.228038	NA	-0.641993
C12orf73	chromosome 12 open reading frame 73	9.24249	9.25744	9.28424	9.07426	9.05792	9.14931	586.439	-0.282673	0.0786796	-3.59271	0.000327251	0.0136059	-3.48512
RARA-AS1	RARA antisense RNA 1	6.16294	6.08948	6.14788	6.03385	5.99575	6.02379	65.9159	-0.282585	0.179192	-1.57699	0.114797	NA	-0.94007
SAT2	spermidine/spermine N1-acetyltransferase family member 2	9.41732	9.37835	9.46082	9.20938	9.26986	9.26901	636.752	-0.282233	0.0807287	-3.49607	0.000472165	0.0177021	-3.32591
STX16-NPEPL1	STX16-NPEPL1 readthrough (NMD candidate)	0.549492	0.56646	0.556076	0.51275	0.529862	0.514997	1.45959	-0.281742	0.146237	-1.92661	0.0540277	NA	-1.26738
NA	NA	6.21968	6.14254	5.99049	6.06773	5.99066	5.99925	91.9651	-0.280763	0.189757	-1.47959	0.138982	NA	-0.85704
PILRA	paired immunoglobin like type 2 receptor alpha	2.38476	2.40089	2.45007	2.34576	2.34322	2.40013	5.22698	-0.280494	0.218402	-1.2843	0.199037	NA	-0.701067
LINC00957	long intergenic non-protein coding RNA 957	7.67859	7.68496	7.69623	7.46464	7.57635	7.57419	186.156	-0.280286	0.11711	-2.39336	0.0166951	NA	-1.77741
HSPBAP1	HSPB1 associated protein 1	6.9001	6.96445	7.02247	6.91458	6.82204	6.75335	119.058	-0.280216	0.144762	-1.93571	0.0529035	NA	-1.27652
SNORD25	small nucleolar RNA, C/D box 25	3.06208	3.15453	3.14451	3.04801	3.04965	3.10844	8.55941	-0.280045	0.233431	-1.19969	0.230259	NA	-0.637783
CETN2	centrin 2	9.292	9.20179	9.24943	9.10554	9.10455	9.03333	629.87	-0.279791	0.0944298	-2.96295	0.00304708	0.0616498	-2.51612
KCNIP4	potassium voltage-gated channel interacting protein 4	7.31898	7.24267	7.30152	7.12694	7.12216	7.18199	147.306	-0.27973	0.154382	-1.81193	0.0699971	NA	-1.15492
LOC102723989	uncharacterized LOC102723989	3.80771	3.80822	3.88063	3.71958	3.7975	3.79237	13.9192	-0.279685	0.237896	-1.17566	0.239732	NA	-0.620275
NA	NA	3.09555	3.03375	3.05763	3.01969	3.02119	3.00084	8.33193	-0.279345	0.232643	-1.20075	0.229849	NA	-0.638557
MRPL9	mitochondrial ribosomal protein L9	11.0149	10.9887	11.0477	10.8572	10.8473	10.8153	1969.24	-0.279184	0.0531474	-5.253	1.5e-07	4.45e-05	-6.82496
FAN1	FANCD2 and FANCI associated nuclease 1	5.18806	5.1098	5.25212	5.05111	5.14882	5.08361	34.682	-0.278307	0.214713	-1.29618	0.194913	NA	-0.710158
F2RL3	F2R like thrombin or trypsin receptor 3	4.89959	4.90041	4.83265	4.91742	4.78848	4.6776	30.8478	-0.27799	0.226135	-1.22931	0.218956	NA	-0.659643
NA	NA	5.8293	5.64288	5.75422	5.68639	5.6519	5.4873	47.0306	-0.277609	0.189855	-1.46222	0.143681	NA	-0.8426
KCNK9	potassium two pore domain channel subfamily K member 9	5.15323	5.24104	5.37652	5.1662	5.10485	5.21694	35.1127	-0.277597	0.210794	-1.31691	0.187869	NA	-0.726145
NUDT16	nudix hydrolase 16	10.3852	10.4184	10.3914	10.2132	10.2419	10.2187	1311.52	-0.277342	0.0568374	-4.87957	1.06e-06	0.000206579	-5.9734
KCNT1	potassium sodium-activated channel subfamily T member 1	5.14727	5.1246	5.16262	5.05962	5.01181	5.12212	35.714	-0.276886	0.213509	-1.29683	0.194689	NA	-0.710659
SNHG19	small nucleolar RNA host gene 19	7.96719	7.86379	7.99834	7.81426	7.70327	7.85785	225.99	-0.276879	0.122517	-2.25992	0.023826	NA	-1.62295
SEPTIN7P9	septin 7 pseudogene 9	3.82058	3.83535	3.79496	3.82765	3.71478	3.71512	13.998	-0.276724	0.237917	-1.16311	0.244786	NA	-0.611214
TFAP2A-AS1	TFAP2A antisense RNA 1	2.71623	2.70079	2.69285	2.64678	2.68799	2.63519	6.44397	-0.27661	0.226174	-1.223	0.22133	NA	-0.65496
SRPK3	SRSF protein kinase 3	6.28965	6.29119	6.29105	6.16644	6.15519	6.21267	75.3681	-0.276578	0.167721	-1.64903	0.0991411	NA	-1.00375
MIR497HG	mir-497-195 cluster host gene	4.33917	4.27284	4.18499	4.17335	4.20416	4.2148	19.5402	-0.276293	0.236636	-1.16759	0.242973	NA	-0.614442
RPL39	ribosomal protein L39	10.1996	10.169	10.2715	10.014	10.0309	10.0316	1061.17	-0.276195	0.136522	-2.02308	0.0430647	0.266939	-1.36588
SLC2A1	solute carrier family 2 member 1	10.7451	10.7532	10.646	10.5999	10.5128	10.4942	1609.56	-0.275912	0.0671335	-4.1099	3.96e-05	0.00325213	-4.4025
AZGP1	alpha-2-glycoprotein 1, zinc-binding	10.5021	10.486	10.4658	10.2978	10.3144	10.327	1497.33	-0.275858	0.0631902	-4.36552	1.27e-05	0.00131818	-4.89681
NR6A1	nuclear receptor subfamily 6 group A member 1	6.70259	6.79944	6.69833	6.4648	6.63198	6.70617	96.6978	-0.275601	0.157963	-1.74472	0.0810334	NA	-1.09134
NPL	N-acetylneuraminate pyruvate lyase	6.8299	6.87639	6.88277	6.71403	6.72119	6.78041	110.444	-0.275424	0.144228	-1.90964	0.0561795	NA	-1.25042
LURAP1L	leucine rich adaptor protein 1 like	5.81137	5.75967	5.78239	5.56815	5.74408	5.70036	49.9431	-0.275161	0.193713	-1.42046	0.155475	NA	-0.80834
LAT	linker for activation of T cells	4.02484	4.02551	3.90948	3.91104	3.91739	3.92739	15.4609	-0.274949	0.236899	-1.16062	0.245798	NA	-0.609422
TMEM45A	transmembrane protein 45A	7.25544	7.35774	7.30046	7.20405	7.08336	7.19839	143.629	-0.274767	0.135916	-2.0216	0.0432182	NA	-1.36433
ASL	argininosuccinate lyase	10.0449	10.0046	10.046	9.93097	9.80993	9.8334	986.56	-0.274613	0.0684084	-4.01432	5.96e-05	0.00430017	-4.22462
GRHL3	grainyhead like transcription factor 3	5.52991	5.62924	5.51932	5.43019	5.42146	5.48985	41.9644	-0.274557	0.19208	-1.42939	0.152892	NA	-0.815616
PC	pyruvate carboxylase	9.50108	9.45858	9.5192	9.38872	9.31161	9.27262	713.649	-0.274547	0.0860559	-3.19033	0.00142109	0.0368671	-2.84738
EPS8L1	EPS8 like 1	8.51391	8.45352	8.45874	8.28527	8.30231	8.36549	327.903	-0.27445	0.0957553	-2.86616	0.00415489	0.0744844	-2.38144
SLC26A1	solute carrier family 26 member 1	5.98915	5.97002	5.94605	5.83297	5.8915	5.91425	73.7456	-0.274373	0.184853	-1.48428	0.137735	NA	-0.860955
KTN1-AS1	KTN1 antisense RNA 1	5.58406	5.46821	5.5779	5.48753	5.32121	5.50532	42.7962	-0.274266	0.200898	-1.3652	0.172189	NA	-0.763994
PLEKHF1	pleckstrin homology and FYVE domain containing 1	3.86542	3.74378	3.72784	3.69929	3.64934	3.77053	13.326	-0.273913	0.23779	-1.15191	0.249358	NA	-0.603177
FAM24B	family with sequence similarity 24 member B	5.99865	5.87954	5.90007	5.74829	5.85526	5.87613	61.1056	-0.273337	0.18561	-1.47264	0.140847	NA	-0.851252
MROH8	maestro heat like repeat family member 8	4.4151	4.26217	4.42908	4.27398	4.39388	4.24593	20.7939	-0.273117	0.234362	-1.16536	0.243872	NA	-0.612838
EOLA1	endothelium and lymphocyte associated ASCH domain 1	7.34324	7.39861	7.51261	7.34113	7.24159	7.28966	173.963	-0.273083	0.127859	-2.13582	0.0326942	NA	-1.48553
MTHFS	methenyltetrahydrofolate synthetase	3.86583	3.83763	3.86197	3.81198	3.77372	3.807	14.2963	-0.272998	0.237401	-1.14995	0.250166	NA	-0.601771
CD40	CD40 molecule	2.92698	2.91181	2.98358	2.88013	2.8827	2.91098	7.48803	-0.272597	0.23145	-1.17778	0.238885	NA	-0.621812
PLAG1	PLAG1 zinc finger	3.70984	3.64106	3.6228	3.61229	3.58996	3.58103	12.2541	-0.272587	0.237955	-1.14554	0.251987	NA	-0.598623
RGS9BP	regulator of G protein signaling 9 binding protein	5.04549	5.05789	5.11026	4.94683	5.01114	5.00893	32.0745	-0.272415	0.212393	-1.2826	0.199633	NA	-0.699768
ICAM5	intercellular adhesion molecule 5	10.5375	10.5648	10.6385	10.3323	10.3566	10.5202	1270.42	-0.272325	0.0671188	-4.05736	4.96e-05	0.00384174	-4.30425
MARCHF11	membrane associated ring-CH-type finger 11	3.61183	3.53869	3.59466	3.52425	3.54813	3.50698	11.7692	-0.27213	0.237803	-1.14435	0.252479	NA	-0.597775
TCP10L	t-complex 10 like	5.0332	5.02234	5.05266	4.95767	4.97866	4.93415	32.2223	-0.271879	0.213995	-1.27049	0.20391	NA	-0.690562
NA	NA	1.23835	1.20523	1.2417	1.22238	1.1693	1.17087	2.3018	-0.271657	0.17128	-1.58604	0.112731	NA	-0.947957
LOC102724708	uncharacterized LOC102724708	2.53322	2.48605	2.5167	2.42177	2.48979	2.48543	5.625	-0.271407	0.220876	-1.22877	0.219157	NA	-0.659245
KCNQ2	potassium voltage-gated channel subfamily Q member 2	4.62883	4.77208	4.89859	4.5382	4.82835	4.66822	26.6168	-0.270934	0.234743	-1.15417	0.248429	NA	-0.604798
RPS20	ribosomal protein S20	13.0982	13.0818	13.1651	12.939	12.8986	12.9545	8100.62	-0.270828	0.100011	-2.70798	0.00676945	0.0994221	-2.16945
LOC100505715	uncharacterized LOC100505715	3.74988	3.82111	3.78558	3.68938	3.75441	3.73444	13.4539	-0.269903	0.237753	-1.13522	0.256282	NA	-0.591281
AASS	aminoadipate-semialdehyde synthase	9.2757	9.19081	9.23201	9.0827	9.10619	9.0128	553.239	-0.269557	0.0844212	-3.193	0.00140804	0.0366743	-2.85138
MSTN	myostatin	1.2465	1.27965	1.19417	1.1883	1.2236	1.17762	2.40485	-0.269522	0.168806	-1.59664	0.110346	NA	-0.957244
CBS	cystathionine beta-synthase	6.30953	6.01704	6.0545	6.02182	6.00109	5.8989	65.738	-0.269252	0.23579	-1.14192	0.253488	NA	-0.596042
DNAI4	dynein axonemal intermediate chain 4	6.69896	6.73299	6.65489	6.55535	6.66416	6.4725	94.6208	-0.269128	0.156655	-1.71797	0.0858024	NA	-1.0665
KPTN	kaptin, actin binding protein	7.79151	7.72714	7.86133	7.7033	7.59074	7.66425	207.673	-0.269046	0.117064	-2.29828	0.0215458	NA	-1.66664
C19orf81	chromosome 19 open reading frame 81	5.26725	5.23389	5.23071	5.15353	5.13201	5.20786	38.5428	-0.268945	0.207857	-1.29389	0.195703	NA	-0.708402
RPS29	ribosomal protein S29	12.1202	12.0462	12.1648	11.8897	11.9246	11.9561	3949.02	-0.268599	0.123478	-2.17528	0.0296088	0.222674	-1.52858
NA	NA	5.52874	5.56157	5.58522	5.37699	5.44616	5.5892	47.1336	-0.268401	0.198545	-1.35184	0.176427	NA	-0.753434
PRSS23	serine protease 23	9.13367	9.11203	9.19456	8.97434	8.9608	9.07653	779.907	-0.268038	0.0812272	-3.29986	0.00096733	0.0287185	-3.01443
S100A14	S100 calcium binding protein A14	1.40106	1.48414	1.44322	1.42136	1.39769	1.38369	2.71105	-0.267736	0.176949	-1.51307	0.130261	NA	-0.885185
CCDC168	coiled-coil domain containing 168	1.16062	1.14417	1.14279	1.1312	1.09127	1.09278	2.20067	-0.267616	0.16106	-1.6616	0.0965937	NA	-1.01505
LOC101927572	uncharacterized LOC101927572	4.74699	4.61034	4.6828	4.61326	4.58898	4.6216	25.01	-0.267378	0.224862	-1.18908	0.234409	NA	-0.630025
LYPLA2P2	LYPLA2 pseudogene 2	3.20932	3.28777	3.34254	3.22281	3.24123	3.22488	9.61341	-0.267143	0.233769	-1.14277	0.253135	NA	-0.596647
SNAR-F	small NF90 (ILF3) associated RNA F	1.01934	1.08656	1.03032	0.998748	1.00049	1.01924	2.07826	-0.267127	0.160435	-1.66502	0.0959087	NA	-1.01814
MYO1F	myosin IF	1.95999	1.91232	1.88476	1.89105	1.88739	1.82752	3.78134	-0.267105	0.191418	-1.3954	0.162894	NA	-0.788095
JMJD7	jumonji domain containing 7	6.07431	6.15634	6.09491	5.95439	6.06318	6.0153	71.9204	-0.266998	0.176643	-1.51151	0.13066	NA	-0.883859
RPL36	ribosomal protein L36	13.2471	13.2167	13.2915	13.0662	13.0712	13.0895	8451.03	-0.266938	0.0424682	-6.28561	3.27e-10	2.59e-07	-9.48602
GUCA1B	guanylate cyclase activator 1B	5.1504	5.09781	5.136	4.98199	5.10905	5.02692	32.6427	-0.266756	0.2105	-1.26725	0.205066	NA	-0.688106
SNORD81	small nucleolar RNA, C/D box 81	4.27036	4.10889	4.17966	4.15942	4.13662	4.06332	17.8298	-0.266486	0.235327	-1.13241	0.257462	NA	-0.589288
ATF3	activating transcription factor 3	10.0131	10.0441	10.0506	9.80082	9.81566	9.98747	1034.56	-0.266354	0.0847971	-3.14108	0.00168328	0.0417357	-2.77384
RPL21P44	ribosomal protein L21 pseudogene 44	1.82783	1.84433	1.82815	1.79654	1.78916	1.79433	3.51996	-0.266239	0.199939	-1.3316	0.182993	NA	-0.737566
LOC100506476	uncharacterized LOC100506476	4.36286	4.33743	4.43489	4.33179	4.32912	4.2677	19.8646	-0.266093	0.230227	-1.15579	0.247769	NA	-0.605953
FLJ37201	tigger transposable element derived 2 pseudogene	5.14733	5.11472	5.13864	5.06926	5.01295	5.06575	33.6651	-0.265778	0.211256	-1.25809	0.20836	NA	-0.681186
TLX3	T cell leukemia homeobox 3	4.15942	4.10559	4.1087	4.04613	4.1036	4.03237	17.1585	-0.265447	0.235708	-1.12617	0.260095	NA	-0.584869
MAT1A	methionine adenosyltransferase 1A	6.76222	6.72411	6.80869	6.66291	6.68489	6.58309	101.646	-0.265299	0.150388	-1.76409	0.0777161	NA	-1.10949
ITGB2	integrin subunit beta 2	3.08724	2.99772	3.01101	3.00336	2.96829	2.96534	8.0216	-0.265018	0.231754	-1.14353	0.252818	NA	-0.597193
ARL9	ADP ribosylation factor like GTPase 9	5.01786	4.93308	4.90112	4.8492	4.95196	4.82485	32.0793	-0.264824	0.222098	-1.19237	0.233115	NA	-0.632429
KCNJ11	potassium inwardly rectifying channel subfamily J member 11	7.77554	7.70503	7.66651	7.59152	7.58633	7.54818	211.649	-0.26471	0.117048	-2.26155	0.0237253	NA	-1.62479
UPK1A-AS1	UPK1A antisense RNA 1	3.22715	3.24251	3.30013	3.1051	3.20687	3.27045	9.28953	-0.264532	0.23351	-1.13285	0.257276	NA	-0.5896
HOXD8	homeobox D8	5.63257	5.60441	5.5897	5.49558	5.48874	5.56075	46.815	-0.264464	0.194684	-1.35843	0.174329	NA	-0.758631
SOX21	SRY-box transcription factor 21	5.99407	5.89708	5.93665	5.80382	5.80239	5.88454	54.5519	-0.264325	0.180404	-1.46519	0.14287	NA	-0.845059
LSM10	LSM10, U7 small nuclear RNA associated	8.869	8.75255	8.9168	8.65943	8.64687	8.78792	461.354	-0.264265	0.0956638	-2.76244	0.00573714	0.0902865	-2.2413
PGAM2	phosphoglycerate mutase 2	11.4305	11.3746	11.4517	11.2776	11.2203	11.245	2517.25	-0.264191	0.0659105	-4.00834	6.11e-05	0.00434187	-4.21362
CXADRP2	CXADR pseudogene 2	1.04828	1.01502	1.01996	1.00543	0.979149	0.980536	2.02158	-0.263896	0.160901	-1.64011	0.100982	NA	-0.995757
RPS8	ribosomal protein S8	14.2331	14.1662	14.2575	14.0257	14.0422	14.0631	16621.8	-0.263775	0.0506279	-5.21006	1.89e-07	5.45e-05	-6.72406
SLC4A1	solute carrier family 4 member 1 (Diego blood group)	0.199751	0.165779	0.139062	0.128813	0.129797	0.130597	1.15393	-0.263554	0.125938	-2.09273	0.0363729	NA	-1.43922
CCDC151	coiled-coil domain containing 151	5.52193	5.65248	5.61247	5.46738	5.53592	5.50945	45.9653	-0.263471	0.193721	-1.36005	0.173814	NA	-0.759916
SIX2	SIX homeobox 2	4.60361	4.5125	4.45521	4.47891	4.48129	4.41133	23.6844	-0.262981	0.231179	-1.13757	0.255302	NA	-0.592946
SNORD104	small nucleolar RNA, C/D box 104	5.79793	5.78984	5.84601	5.71916	5.61566	5.805	53.4396	-0.262967	0.187893	-1.39955	0.161647	NA	-0.791433
MAGEL2	MAGE family member L2	6.35899	6.31789	6.4067	6.26954	6.23215	6.28772	86.8786	-0.262952	0.16517	-1.59201	0.111383	NA	-0.953181
SERGEF	secretion regulating guanine nucleotide exchange factor	8.26872	8.25841	8.33954	8.16555	8.12166	8.14546	293.564	-0.262801	0.100804	-2.60705	0.00913268	0.11895	-2.0394
CCDC85B	coiled-coil domain containing 85B	9.47951	9.45012	9.43301	9.33121	9.25793	9.28531	657.878	-0.26225	0.0744867	-3.52077	0.000430302	0.0165591	-3.36623
FAM133DP	family with sequence similarity 133, member A pseudogene	3.89058	3.80583	3.78958	3.74647	3.82417	3.74428	14.1978	-0.262241	0.237832	-1.10263	0.270188	NA	-0.568334
GALNT5	polypeptide N-acetylgalactosaminyltransferase 5	3.38353	3.48106	3.35352	3.33262	3.38858	3.36622	11.71	-0.262091	0.23063	-1.13641	0.255784	NA	-0.592127
GNRHR2	gonadotropin releasing hormone receptor 2 (pseudogene)	5.00135	5.07154	5.12172	4.99533	4.92476	5.03483	31.8215	-0.261577	0.213579	-1.22473	0.220677	NA	-0.656242
UQCRHL	ubiquinol-cytochrome c reductase hinge protein like	9.27418	9.21601	9.33368	9.12336	9.07435	9.15653	594.57	-0.261497	0.0956459	-2.73401	0.00625687	0.0950106	-2.20364
XAGE1A	X antigen family member 1A	0.859394	0.809069	0.842697	0.803042	0.806274	0.791672	1.76761	-0.261494	0.156078	-1.6754	0.0938559	NA	-1.02754
SLC16A9	solute carrier family 16 member 9	5.12627	5.08278	5.12779	5.00037	5.10776	4.97318	32.8881	-0.26143	0.212731	-1.22893	0.2191	NA	-0.659358
RPS3A	ribosomal protein S3A	13.0453	12.9665	13.0296	12.8234	12.8242	12.8507	7188.5	-0.261041	0.108778	-2.39976	0.0164057	0.165289	-1.78501
MUC1	mucin 1, cell surface associated	4.90144	5.01188	4.86774	4.84294	4.8767	4.8482	31.5333	-0.261014	0.221595	-1.17789	0.238842	NA	-0.621889
VLDLR	very low density lipoprotein receptor	8.36646	8.41027	8.39687	8.09258	8.24388	8.36514	286.848	-0.260868	0.110894	-2.35241	0.0186522	0.176796	-1.72927
PTMAP9	prothymosin alpha pseudogene 9	7.8383	7.92446	7.75855	7.64849	7.66652	7.77931	238.681	-0.260694	0.142604	-1.8281	0.0675346	NA	-1.17047
CAHM	colon adenocarcinoma hypermethylated	2.83484	2.75761	2.82467	2.75844	2.78927	2.72452	6.8385	-0.260566	0.227778	-1.14395	0.252645	NA	-0.597489
ATP8B5P	ATPase phospholipid transporting 8B5, pseudogene	3.44551	3.5234	3.54625	3.46928	3.46187	3.44505	11.432	-0.260433	0.236926	-1.09922	0.271674	NA	-0.565952
PCDHA10	protocadherin alpha 10	4.94731	4.93661	4.94727	4.89831	4.75244	4.93409	29.4897	-0.260211	0.218242	-1.1923	0.233142	NA	-0.63238
SMIM29	small integral membrane protein 29	9.23113	9.23896	9.28099	9.06064	9.06255	9.1618	554.78	-0.260159	0.0785373	-3.31255	0.00092449	0.0280321	-3.0341
ZNF524	zinc finger protein 524	8.60281	8.53908	8.62125	8.48562	8.36142	8.4565	337.367	-0.260132	0.0928039	-2.80303	0.00506252	0.0845618	-2.29563
C1orf53	chromosome 1 open reading frame 53	6.13531	6.11894	6.14598	5.93407	6.07733	6.09715	71.5793	-0.259947	0.176784	-1.47042	0.141447	NA	-0.849406
SNORD97	small nucleolar RNA, C/D box 97	3.00768	2.99312	2.89931	2.90174	2.93204	2.91437	7.78914	-0.259942	0.230366	-1.12838	0.259158	NA	-0.586435
ARRDC3-AS1	ARRDC3 antisense RNA 1	4.046	4.06058	4.06474	4.01343	3.98065	4.00213	16.4704	-0.25894	0.23634	-1.09563	0.273243	NA	-0.563451
ERICH2	glutamate rich 2	5.58764	5.53023	5.59816	5.45787	5.44448	5.53701	44.3894	-0.258759	0.19553	-1.32337	0.185711	NA	-0.731162
NAPA-AS1	NAPA antisense RNA 1	3.54593	3.44061	3.48733	3.44838	3.42644	3.45544	11.3105	-0.258586	0.237112	-1.09057	0.275464	NA	-0.559935
RPEL1	ribulose-5-phosphate-3-epimerase like 1	5.00414	5.02839	5.0318	4.9771	4.85712	4.99077	31.5276	-0.258507	0.216066	-1.19642	0.231531	NA	-0.63539
GRIK5	glutamate ionotropic receptor kainate type subunit 5	4.3695	4.37021	4.36025	4.27483	4.31184	4.31481	20.1044	-0.258239	0.231794	-1.11409	0.265243	NA	-0.576357
LINC00960	long intergenic non-protein coding RNA 960	4.23226	4.3809	4.31664	4.30263	4.24665	4.18771	19.6198	-0.258027	0.233724	-1.10398	0.269602	NA	-0.569278
SERPINE3	serpin family E member 3	1.49219	1.55764	1.46127	1.43308	1.43725	1.50851	2.90395	-0.257594	0.179325	-1.43647	0.15087	NA	-0.821398
BLVRB	biliverdin reductase B	10.2872	10.2777	10.2919	10.1161	10.0762	10.1856	1273.78	-0.257453	0.0677842	-3.79812	0.000145797	0.00793202	-3.83625
PSMB10	proteasome 20S subunit beta 10	7.88245	7.8223	7.82788	7.76937	7.72413	7.62081	243.279	-0.257288	0.119739	-2.14875	0.0316542	NA	-1.49957
DBIL5P	diazepam binding inhibitor-like 5, pseudogene	4.52912	4.42801	4.39154	4.42355	4.31904	4.39928	21.5541	-0.257234	0.23184	-1.10953	0.267202	NA	-0.57316
CELF6	CUGBP Elav-like family member 6	6.85892	6.93323	6.93791	6.75086	6.75794	6.88285	123.131	-0.256798	0.148537	-1.72885	0.0838359	NA	-1.07657
SLC1A4	solute carrier family 1 member 4	9.31808	9.30587	9.21591	9.08994	9.18127	9.11628	759.868	-0.256783	0.0862446	-2.97738	0.00290726	0.0599134	-2.53652
NHLRC1	NHL repeat containing E3 ubiquitin protein ligase 1	6.44893	6.43534	6.45931	6.34211	6.35915	6.31865	84.4053	-0.256694	0.16	-1.60434	0.108639	NA	-0.964015
BAGE2	BAGE family member 2	2.01978	2.08428	2.00797	1.98754	1.996	2.00289	4.1048	-0.256614	0.20517	-1.25074	0.21103	NA	-0.675655
PSTK	phosphoseryl-tRNA kinase	5.31982	5.2416	5.31166	5.22031	5.24948	5.16669	39.1413	-0.256552	0.206836	-1.24037	0.21484	NA	-0.667885
IGSF22	immunoglobulin superfamily member 22	3.30728	3.38183	3.27096	3.25753	3.27614	3.27571	9.95204	-0.25649	0.235824	-1.08763	0.276757	NA	-0.557901
RPS21	ribosomal protein S21	13.3821	13.3172	13.4325	13.2102	13.1823	13.2298	9488.62	-0.256368	0.0630268	-4.06761	4.75e-05	0.0037374	-4.32333
JPX	JPX transcript, XIST activator	6.07361	6.17939	6.15707	6.04663	6.00963	6.06217	69.3551	-0.25623	0.172969	-1.48137	0.138509	NA	-0.858523
ZNF558	zinc finger protein 558	7.47609	7.33254	7.41893	7.16417	7.27723	7.38085	150.17	-0.256155	0.136025	-1.88315	0.0596806	NA	-1.22417
NA	NA	7.21799	7.14403	7.21854	7.08509	7.01312	7.10467	135.327	-0.256062	0.134936	-1.89766	0.0577413	NA	-1.23851
EXOSC7	exosome component 7	9.67097	9.57392	9.59151	9.47673	9.44937	9.43754	765.197	-0.256028	0.0749375	-3.41656	0.000634184	0.0219566	-3.19778
RPL9	ribosomal protein L9	11.9665	11.9289	12.0514	11.8346	11.7654	11.8263	3540.42	-0.255907	0.0993344	-2.57622	0.00998877	0.124522	-2.00049
HSP90AB4P	heat shock protein 90 alpha family class B member 4, pseudogene	1.19197	1.14184	1.17409	1.13513	1.12297	1.14166	2.224	-0.255661	0.168606	-1.51632	0.129439	NA	-0.887934
LINC00869	long intergenic non-protein coding RNA 869	5.0401	5.00919	5.04385	4.8951	4.98662	4.9395	29.8865	-0.255615	0.211872	-1.20646	0.227639	NA	-0.642753
GADD45A	growth arrest and DNA damage inducible alpha	9.89215	9.96112	9.97795	9.75104	9.7078	9.87968	827.243	-0.25549	0.0782638	-3.26447	0.0010967	0.0311634	-2.95991
ITGB5	integrin subunit beta 5	11.5185	11.5279	11.5275	11.3971	11.3673	11.352	4504.87	-0.25522	0.054126	-4.71531	2.41e-06	0.000410336	-5.61736
LINC00899	long intergenic non-protein coding RNA 899	5.77649	5.89906	5.8371	5.79997	5.70885	5.71386	55.1699	-0.255191	0.187037	-1.36439	0.172446	NA	-0.763347
HHLA3	HERV-H LTR-associating 3	7.09472	7.0858	7.08716	6.86797	6.99819	7.02447	122.895	-0.255061	0.139046	-1.83437	0.0665996	NA	-1.17653
PLS3-AS1	PLS3 antisense RNA 1	0.231254	0.265194	0.277274	0.226187	0.22893	0.21393	1.17983	-0.255004	0.133376	-1.91191	0.0558873	NA	-1.25269
FRMPD2B	FERM and PDZ domain containing 2B, pseudogene	1.76879	1.769	1.74255	1.73501	1.72931	1.6848	3.35855	-0.254316	0.188844	-1.3467	0.178076	NA	-0.749394
PKN2-AS1	PKN2 antisense RNA 1	1.41876	1.43554	1.38285	1.37745	1.36555	1.38468	2.67975	-0.25414	0.179162	-1.41849	0.156048	NA	-0.806743
NOTCH2NLR	notch 2 N-terminal like R (pseudogene)	4.11381	4.04667	4.07715	4.0337	4.03233	3.988	16.3839	-0.253698	0.234952	-1.07979	0.280236	NA	-0.552476
DPH6-DT	DPH6 divergent transcript	1.11664	1.13345	1.11551	1.1038	1.06364	1.08247	2.17058	-0.25348	0.166855	-1.51916	0.128721	NA	-0.89035
LOC653653	adaptor related protein complex 1 sigma 2 subunit pseudogene	3.47525	3.6231	3.49658	3.50472	3.47424	3.45893	11.5609	-0.253291	0.236982	-1.06882	0.285152	NA	-0.544924
SSTR5-AS1	SSTR5 antisense RNA 1	2.15069	2.18409	2.14909	2.10959	2.14466	2.11638	4.53237	-0.253193	0.202315	-1.25148	0.210761	NA	-0.67621
MESP1	mesoderm posterior bHLH transcription factor 1	7.46322	7.36523	7.54612	7.27916	7.26998	7.45492	166.602	-0.25313	0.132368	-1.91232	0.0558349	NA	-1.25309
LINC00865	long intergenic non-protein coding RNA 865	6.14188	6.21304	6.22809	6.11851	6.09376	6.08438	73.7387	-0.253117	0.170276	-1.48651	0.137144	NA	-0.862825
ASTN2	astrotactin 2	7.97513	8.01944	8.04734	7.83917	7.89682	7.86076	207.422	-0.253029	0.105627	-2.3955	0.0165977	NA	-1.77995
FAM238B	family with sequence similarity 238 member B	6.55405	6.50872	6.54246	6.39877	6.42531	6.4259	81.314	-0.253015	0.156912	-1.61247	0.10686	NA	-0.971185
EIF3C	eukaryotic translation initiation factor 3 subunit C	7.27	7.19818	6.86702	7.01317	6.97632	6.96155	127.047	-0.252925	0.170794	-1.48088	0.138639	NA	-0.858116
HES6	hes family bHLH transcription factor 6	9.88317	9.90012	9.95376	9.66553	9.68823	9.88726	786.922	-0.252749	0.0807715	-3.12918	0.00175294	0.0429042	-2.75623
ADA	adenosine deaminase	7.45113	7.41329	7.61202	7.27437	7.37288	7.42538	148.821	-0.252298	0.133344	-1.89208	0.0584807	NA	-1.23299
DSTNP2	DSTN pseudogene 2	7.94196	7.91844	7.87033	7.69293	7.86303	7.74374	221.598	-0.25213	0.126758	-1.98907	0.0466934	NA	-1.33074
CASP9	caspase 9	8.4658	8.48216	8.46309	8.21999	8.30876	8.44762	336.544	-0.251415	0.102216	-2.45964	0.0139077	0.152027	-1.85674
RNY1	RNA, Ro60-associated Y1	1.36421	1.46414	1.40176	1.36014	1.39365	1.36414	2.65258	-0.251383	0.174273	-1.44247	0.14917	NA	-0.826318
RPS16	ribosomal protein S16	13.9493	13.9155	14.0105	13.8094	13.7654	13.7997	14249.6	-0.251206	0.0611257	-4.10967	3.96e-05	0.00325213	-4.40206
LINC01461	long intergenic non-protein coding RNA 1461	1.79165	1.77519	1.85458	1.77396	1.73721	1.79136	3.44193	-0.251114	0.195151	-1.28677	0.198175	NA	-0.702951
EPHB2	EPH receptor B2	4.22477	4.29242	4.32808	4.28233	4.17024	4.1959	18.7297	-0.251027	0.233226	-1.07633	0.281781	NA	-0.550088
DNAI3	dynein axonemal intermediate chain 3	5.93226	5.65956	5.95162	5.64988	5.74042	5.8212	50.7378	-0.250934	0.190057	-1.32031	0.186733	NA	-0.728779
LINC01389	long intergenic non-protein coding RNA 1389	2.41853	2.40275	2.37152	2.36618	2.31545	2.38596	5.276	-0.250931	0.214289	-1.17099	0.241603	NA	-0.616897
SNHG12	small nucleolar RNA host gene 12	7.86315	7.90699	7.8366	7.66712	7.66116	7.85937	215.606	-0.25092	0.118814	-2.11188	0.034697	NA	-1.45971
PABPN1	poly(A) binding protein nuclear 1	7.93896	7.85551	7.85392	7.66796	7.78934	7.78723	231.407	-0.250816	0.117141	-2.14115	0.0322622	NA	-1.49131
MTLN	mitoregulin	8.63016	8.65633	8.71388	8.59589	8.51014	8.46539	414.96	-0.250542	0.0912543	-2.74554	0.0060412	0.0927714	-2.21888
HOXA1	homeobox A1	5.46205	5.54321	5.58831	5.38629	5.49167	5.4497	42.783	-0.250517	0.196087	-1.27758	0.201398	NA	-0.695946
STAB1	stabilin 1	3.43185	3.46264	3.47717	3.38367	3.40138	3.44651	10.9776	-0.250383	0.236797	-1.05737	0.290341	NA	-0.537091
IL2RG	interleukin 2 receptor subunit gamma	2.77346	2.80564	2.79653	2.75126	2.74835	2.75686	6.92541	-0.250302	0.226991	-1.10269	0.27016	NA	-0.568379
UNC5CL	unc-5 family C-terminal like	4.80367	4.73093	4.73371	4.64896	4.69305	4.71609	26.5674	-0.250299	0.223886	-1.11798	0.263577	NA	-0.579092
CNN3-DT	CNN3 divergent transcript	3.94734	3.91988	3.87758	3.88822	3.88119	3.79956	14.9999	-0.250167	0.237643	-1.0527	0.292478	NA	-0.533908
PARP10	poly(ADP-ribose) polymerase family member 10	5.68065	5.55962	5.56045	5.49993	5.55626	5.4906	48.968	-0.24989	0.19677	-1.26996	0.204099	NA	-0.690158
LINC00654	long intergenic non-protein coding RNA 654	5.07276	5.14149	5.04355	4.96484	5.12171	4.92282	33.2025	-0.249812	0.216537	-1.15367	0.248636	NA	-0.604435
CTAG1B	cancer/testis antigen 1B	7.61767	7.53651	7.58744	7.45617	7.43514	7.45552	171.93	-0.249715	0.117791	-2.11998	0.0340077	NA	-1.46842
DOC2A	double C2 domain alpha	7.60419	7.65449	7.5772	7.46017	7.45103	7.5022	164.235	-0.249593	0.122483	-2.03779	0.0415713	NA	-1.38121
TAFA2	TAFA chemokine like family member 2	6.98122	7.13261	7.09494	6.90547	6.92336	6.9833	111.948	-0.248937	0.14415	-1.72693	0.0841799	NA	-1.07479
CD4	CD4 molecule	3.57639	3.53321	3.50301	3.52536	3.4422	3.48682	11.4785	-0.248802	0.237551	-1.04736	0.294931	NA	-0.530279
SNORD32A	small nucleolar RNA, C/D box 32A	2.93349	2.90251	2.99974	2.89929	2.91783	2.88584	7.50641	-0.248752	0.232243	-1.07109	0.284131	NA	-0.546481
COL16A1	collagen type XVI alpha 1 chain	3.40808	3.4085	3.34048	3.28854	3.38853	3.33065	10.506	-0.248711	0.235715	-1.05513	0.291365	NA	-0.535563
CKMT1A	creatine kinase, mitochondrial 1A	8.6851	8.68246	8.70236	8.6133	8.45174	8.56654	411.275	-0.248663	0.0971095	-2.56064	0.0104478	0.127707	-1.98097
RPS12	ribosomal protein S12	14.1429	14.1076	14.201	13.9811	13.9739	13.9814	15906.7	-0.248661	0.102518	-2.42555	0.0152854	0.160277	-1.81572
LOC440311	NOP53 ribosome biogenesis factor pseudogene	7.4781	7.49768	7.48394	7.3532	7.30176	7.39736	152.051	-0.248473	0.122624	-2.0263	0.0427346	NA	-1.36922
SLC36A4	solute carrier family 36 member 4	3.33368	3.259	3.27824	3.23742	3.2988	3.17821	9.71061	-0.248369	0.234081	-1.06104	0.288673	NA	-0.539593
POLD4	DNA polymerase delta 4, accessory subunit	9.47199	9.5446	9.52009	9.39124	9.31497	9.37434	689.517	-0.248307	0.0762008	-3.25859	0.00111969	0.0311634	-2.9509
MIR4458HG	MIR4458 host gene	7.96595	7.88686	7.8709	7.74755	7.80905	7.7669	240.57	-0.248229	0.111415	-2.22797	0.0258826	NA	-1.58699
TRAPPC5	trafficking protein particle complex 5	9.49407	9.30973	9.48515	9.3369	9.23	9.27981	655.515	-0.248163	0.0797192	-3.11296	0.00185221	0.0442463	-2.73231
DCAF13P3	DDB1 and CUL4 associated factor 13 pseudogene 3	4.22417	4.14215	4.18926	4.22079	4.04837	4.09722	17.9995	-0.248075	0.235633	-1.0528	0.292432	NA	-0.533976
STYXL1	serine/threonine/tyrosine interacting like 1	9.23057	9.28493	9.28972	9.08722	9.19559	9.06881	564.004	-0.248036	0.0783074	-3.16747	0.00153772	0.0389325	-2.81312
PPP5D1	PPP5 tetratricopeptide repeat domain containing 1	3.50206	3.5174	3.42733	3.41007	3.46934	3.42406	11.3867	-0.247822	0.236514	-1.04781	0.294725	NA	-0.530584
SPHK2	sphingosine kinase 2	8.79976	8.73995	8.65999	8.64703	8.59895	8.50393	432.233	-0.247721	0.0989192	-2.50427	0.0122703	0.141814	-1.91115
SNORD47	small nucleolar RNA, C/D box 47	5.74808	5.70162	5.72878	5.5882	5.68651	5.62799	50.5058	-0.247673	0.192638	-1.28569	0.198551	NA	-0.702129
SCLY	selenocysteine lyase	0.870051	0.90381	0.864509	0.846762	0.834126	0.852772	1.84714	-0.247463	0.158378	-1.56249	0.118172	NA	-0.927484
LCN12	lipocalin 12	2.35559	2.38722	2.34097	2.38109	2.2684	2.28999	5.05657	-0.247333	0.211045	-1.17195	0.241219	NA	-0.617589
SLC22A31	solute carrier family 22 member 31	2.00535	2.05542	2.05397	1.99598	1.98541	2.02201	4.132	-0.247281	0.197697	-1.25081	0.211003	NA	-0.675711
TRIM74	tripartite motif containing 74	4.26758	4.30729	4.28559	4.23987	4.29464	4.11156	18.7156	-0.247272	0.23382	-1.05753	0.29027	NA	-0.537197
ID1	inhibitor of DNA binding 1, HLH protein	11.3557	11.332	11.4172	11.2161	11.2296	11.2087	3205.22	-0.24711	0.0554844	-4.45369	8.44e-06	0.000968234	-5.07362
YTHDF3-AS1	YTHDF3 antisense RNA 1 (head to head)	5.76375	5.6454	5.66044	5.56317	5.58111	5.67333	52.1497	-0.24705	0.193287	-1.27815	0.201197	NA	-0.696378
RPL38	ribosomal protein L38	12.8664	12.7976	12.8979	12.6873	12.7002	12.6851	6626.34	-0.246987	0.0620541	-3.98019	6.89e-05	0.0047167	-4.16203
FAHD2A	fumarylacetoacetate hydrolase domain containing 2A	8.11487	8.21786	8.15514	8.00108	8.03916	8.03357	261.638	-0.246941	0.101188	-2.44041	0.0146704	0.156589	-1.83356
MIR31HG	MIR31 host gene	0.807747	0.790952	0.785603	0.753631	0.755101	0.77363	1.73697	-0.24685	0.154485	-1.59788	0.110069	NA	-0.958336
NPHP3-ACAD11	NPHP3-ACAD11 readthrough (NMD candidate)	4.55236	4.62534	4.59761	4.5017	4.59316	4.46041	22.78	-0.246849	0.224802	-1.09807	0.272174	NA	-0.565153
LRCOL1	leucine rich colipase like 1	1.20501	1.18809	1.28324	1.19512	1.18493	1.18791	2.28557	-0.246844	0.168769	-1.46262	0.143572	NA	-0.842931
SPTY2D1OS	SPTY2D1 opposite strand	3.47996	3.48036	3.5941	3.45137	3.51549	3.43324	11.1787	-0.24577	0.237093	-1.0366	0.299924	NA	-0.522988
ZNF341	zinc finger protein 341	6.90437	6.93044	6.78177	6.73531	6.788	6.73702	111.248	-0.245705	0.146524	-1.67689	0.0935641	NA	-1.02889
GBX2	gastrulation brain homeobox 2	3.68959	3.77896	3.72051	3.6513	3.68618	3.7042	13.4144	-0.245646	0.237892	-1.03259	0.301795	NA	-0.520288
CASTOR1	cytosolic arginine sensor for mTORC1 subunit 1	7.83534	7.85688	7.97105	7.78289	7.68857	7.8	210.893	-0.24557	0.114188	-2.15057	0.0315099	NA	-1.50155
CHRM5	cholinergic receptor muscarinic 5	1.18927	1.15623	1.19787	1.14314	1.15016	1.13898	2.26499	-0.245475	0.172495	-1.42308	0.154712	NA	-0.810475
MAILR	macrophage interferon regulatory lncRNA	5.15613	4.94445	4.90798	5.00206	4.88015	4.89196	31.3404	-0.245285	0.220657	-1.11161	0.266305	NA	-0.57462
BCL6	BCL6 transcription repressor	10.0724	10.1243	10.0811	9.93828	9.94008	9.93363	989.625	-0.245171	0.0633394	-3.87076	0.000108498	0.00637663	-3.96458
CD68	CD68 molecule	6.34751	6.35711	6.37557	6.23194	6.26031	6.28694	81.9679	-0.245096	0.173049	-1.41634	0.156677	NA	-0.804996
GTF2IRD2B	GTF2I repeat domain containing 2B	3.42709	3.48725	3.40891	3.40157	3.40963	3.36373	10.8809	-0.24509	0.236678	-1.03554	0.300417	NA	-0.522275
SNAI3	snail family transcriptional repressor 3	4.22369	4.27573	4.16713	4.16423	4.15417	4.15493	18.0564	-0.245044	0.233456	-1.04964	0.293885	NA	-0.531823
ISG20	interferon stimulated exonuclease gene 20	8.68496	8.70737	8.76057	8.54443	8.59254	8.59718	407.24	-0.245037	0.0975347	-2.51231	0.0119945	0.139779	-1.92102
PLCE1	phospholipase C epsilon 1	5.66385	5.55387	5.61031	5.38017	5.56747	5.61265	47.9526	-0.244632	0.204516	-1.19615	0.231638	NA	-0.635191
NDRG1	N-myc downstream regulated 1	10.6986	10.7058	10.556	10.3925	10.47	10.5961	1264.46	-0.244516	0.0809876	-3.01918	0.00253459	0.054597	-2.59609
ZGLP1	zinc finger GATA like protein 1	5.37596	5.4721	5.40265	5.35806	5.33663	5.30631	41.7578	-0.244395	0.204779	-1.19346	0.23269	NA	-0.633223
CFC1	cripto, FRL-1, cryptic family 1	6.64871	6.84129	6.71903	6.62752	6.64189	6.63804	119.641	-0.244086	0.156642	-1.55824	0.119177	NA	-0.923808
SLCO2A1	solute carrier organic anion transporter family member 2A1	7.01294	7.05065	7.01311	6.87647	6.93341	6.97297	184.818	-0.244043	0.14635	-1.66754	0.0954081	NA	-1.02041
ARID3B	AT-rich interaction domain 3B	6.30042	6.46689	6.33239	6.23821	6.27357	6.27338	77.4474	-0.244035	0.167669	-1.45546	0.145543	NA	-0.83701
ZNF581	zinc finger protein 581	9.52728	9.45974	9.52293	9.32927	9.32094	9.39903	597.349	-0.243866	0.0768449	-3.17348	0.00150624	0.0383446	-2.82211
C12orf76	chromosome 12 open reading frame 76	8.28254	8.24497	8.39314	8.12185	8.1794	8.21971	280.289	-0.24373	0.103366	-2.35792	0.0183774	0.175498	-1.73572
BEND5	BEN domain containing 5	3.63441	3.64856	3.56173	3.52689	3.63176	3.50342	11.8689	-0.243641	0.23796	-1.02387	0.305896	NA	-0.514426
MGARP	mitochondria localized glutamic acid rich protein	2.45699	2.48912	2.42539	2.39305	2.41623	2.44038	5.51097	-0.243525	0.216743	-1.12356	0.261199	NA	-0.583029
GPX1	glutathione peroxidase 1	11.4487	11.3863	11.4705	11.2816	11.2653	11.2852	2438.16	-0.243384	0.0548969	-4.43347	9.27e-06	0.00101479	-5.03279
B3GNT9	UDP-GlcNAc:betaGal beta-1,3-N-acetylglucosaminyltransferase 9	6.06296	6.03721	6.00425	5.88778	6.06317	5.86656	67.0142	-0.243356	0.180773	-1.3462	0.178239	NA	-0.748998
SHH	sonic hedgehog signaling molecule	2.98356	3.03226	2.98865	2.97586	2.94318	2.96666	8.26289	-0.243352	0.227559	-1.0694	0.284887	NA	-0.545327
CFDP1	craniofacial development protein 1	9.6782	9.69992	9.79961	9.59184	9.54076	9.60859	828.12	-0.242993	0.0796513	-3.05071	0.00228301	0.0509053	-2.64149
NSG1	neuronal vesicle trafficking associated 1	6.62715	6.64325	6.79513	6.51879	6.56299	6.68084	99.4488	-0.24285	0.159606	-1.52156	0.12812	NA	-0.892382
PHPT1	phosphohistidine phosphatase 1	10.4264	10.3972	10.382	10.2722	10.2492	10.2151	1235.07	-0.242644	0.0577067	-4.20478	2.61e-05	0.00230385	-4.58281
NUDT9P1	nudix hydrolase 9 pseudogene 1	2.5746	2.63707	2.52578	2.53453	2.53256	2.54187	5.97144	-0.242567	0.222204	-1.09164	0.274991	NA	-0.560681
AAMDC	adipogenesis associated Mth938 domain containing	6.09889	6.02126	6.00816	5.88712	5.93849	6.01757	65.3621	-0.242119	0.18665	-1.29718	0.194569	NA	-0.710925
OSER1-DT	OSER1 divergent transcript	5.69636	5.61189	5.61493	5.52808	5.58142	5.54746	47.299	-0.242074	0.193235	-1.25275	0.210298	NA	-0.677164
INTS6-AS1	INTS6 antisense RNA 1	4.33297	4.38489	4.29104	4.27213	4.2755	4.26444	19.6965	-0.241909	0.233749	-1.03491	0.30071	NA	-0.521853
IRX6	iroquois homeobox 6	6.42738	6.43707	6.46047	6.30634	6.38669	6.34874	91.9659	-0.241908	0.163274	-1.48161	0.138445	NA	-0.858722
MNX1-AS1	MNX1 antisense RNA 1 (head to head)	6.75528	6.70063	6.79194	6.58971	6.68511	6.62952	93.9514	-0.241421	0.147454	-1.63727	0.101575	NA	-0.993214
SPATA24	spermatogenesis associated 24	3.9097	3.9379	3.93902	3.86215	3.90819	3.83694	14.7025	-0.241399	0.237084	-1.0182	0.308584	NA	-0.510626
NBR2	neighbor of BRCA1 lncRNA 2	6.61782	6.57143	6.48935	6.3296	6.49663	6.51666	88.753	-0.24131	0.166479	-1.44949	0.1472	NA	-0.832091
UGT2B15	UDP glucuronosyltransferase family 2 member B15	1.97715	1.88266	1.84393	1.84764	1.84205	1.8821	3.80326	-0.241307	0.195344	-1.23529	0.216721	NA	-0.664099
COMMD6	COMM domain containing 6	9.4881	9.53437	9.55678	9.36866	9.38554	9.38576	707.414	-0.241288	0.0836846	-2.88331	0.00393523	0.0724707	-2.40503
HNF1A-AS1	HNF1A antisense RNA 1	2.71408	2.79269	2.8622	2.73816	2.73062	2.76103	6.75767	-0.240968	0.228539	-1.05439	0.291706	NA	-0.535055
SERPINH1	serpin family H member 1	8.69391	8.75681	8.69251	8.55579	8.57944	8.5882	404.7	-0.240819	0.0870038	-2.76792	0.00564159	0.089274	-2.2486
FRG1BP	FSHD region gene 1 family member B, pseudogene	6.92488	6.73464	6.56995	6.63454	6.54977	6.70949	103.338	-0.240705	0.166778	-1.44326	0.148946	NA	-0.82697
RPL26	ribosomal protein L26	13.6477	13.5705	13.6791	13.4619	13.4796	13.4476	11358.7	-0.240492	0.124819	-1.92672	0.054014	0.301623	-1.26749
INSIG2	insulin induced gene 2	8.24543	8.19887	8.18074	8.03745	8.04506	8.12483	259.186	-0.240421	0.105468	-2.27956	0.0226339	0.194844	-1.64524
CTSL	cathepsin L	10.5445	10.5573	10.5564	10.3997	10.3742	10.4327	1465.68	-0.240343	0.0549818	-4.37132	1.23e-05	0.00130644	-4.90835
MSTO2P	misato family member 2, pseudogene	3.61559	3.66016	3.58916	3.53553	3.56832	3.61488	12.4155	-0.240086	0.237481	-1.01097	0.312031	NA	-0.505802
PET100	PET100 cytochrome c oxidase chaperone	9.16596	9.1151	9.22084	9.0957	8.98433	8.9932	604.546	-0.239968	0.0997807	-2.40496	0.0161744	0.163867	-1.79117
ICAM3	intercellular adhesion molecule 3	8.52468	8.54911	8.61532	8.45807	8.3991	8.42791	367.927	-0.239747	0.0976273	-2.45574	0.0140595	0.152832	-1.85203
GAD1	glutamate decarboxylase 1	7.1488	7.04489	7.11396	6.88431	7.04754	7.00578	118.865	-0.239688	0.140166	-1.71003	0.0872608	NA	-1.05918
RPL37A	ribosomal protein L37a	14.1414	14.0936	14.2051	13.9831	13.9544	14.0101	16264.9	-0.238884	0.102807	-2.32361	0.0201464	0.183476	-1.6958
COX5B	cytochrome c oxidase subunit 5B	12.5026	12.4412	12.539	12.3407	12.3409	12.3423	5720.06	-0.238513	0.0532792	-4.47666	7.58e-06	0.000891209	-5.12022
RMST	rhabdomyosarcoma 2 associated transcript	2.2039	2.15489	2.17481	2.14171	2.14878	2.13775	4.53053	-0.238492	0.207811	-1.14764	0.251117	NA	-0.600124
UBASH3B	ubiquitin associated and SH3 domain containing B	2.53327	2.50244	2.51633	2.48289	2.4429	2.48574	5.64925	-0.238238	0.220876	-1.0786	0.280764	NA	-0.551658
C9orf163	chromosome 9 putative open reading frame 163	4.78352	4.82159	4.91025	4.78399	4.82538	4.70411	27.6905	-0.238149	0.220864	-1.07826	0.280919	NA	-0.551419
MIR4691	microRNA 4691	1.91113	1.92783	1.90573	1.88231	1.87328	1.87723	3.80325	-0.238073	0.194594	-1.22344	0.221165	NA	-0.655283
MRPL41	mitochondrial ribosomal protein L41	11.0065	10.992	11.0842	10.8732	10.8972	10.8706	2239.47	-0.237865	0.0653406	-3.64038	0.000272236	0.0121688	-3.56505
AGAP9	ArfGAP with GTPase domain, ankyrin repeat and PH domain 9	5.47189	5.56159	5.40352	5.33486	5.41758	5.42814	42.8624	-0.237663	0.205867	-1.15445	0.248314	NA	-0.604998
HOXC-AS1	HOXC cluster antisense RNA 1	3.88108	3.82505	3.9474	3.78485	3.86592	3.83804	14.2038	-0.237349	0.237255	-1.0004	0.317119	NA	-0.498777
CAPS	calcyphosine	6.24923	6.22634	6.34736	6.19983	6.21497	6.11922	72.453	-0.237329	0.167101	-1.42028	0.155527	NA	-0.808195
HSD17B1	hydroxysteroid 17-beta dehydrogenase 1	4.1689	4.26922	4.25474	4.17094	4.14777	4.22594	19.3387	-0.237302	0.235326	-1.0084	0.313264	NA	-0.50409
SNORD88B	small nucleolar RNA, C/D box 88B	5.23149	5.1586	5.20026	5.20383	5.16488	5.00804	39.8563	-0.237159	0.215154	-1.10228	0.270341	NA	-0.568087
SEC11C	SEC11 homolog C, signal peptidase complex subunit	10.4869	10.425	10.4979	10.3415	10.3168	10.3093	1408.97	-0.237104	0.0616443	-3.84632	0.000119906	0.00679539	-3.92116
A2M	alpha-2-macroglobulin	4.90067	5.00135	4.84698	4.87827	4.92874	4.68386	28.5002	-0.237031	0.222286	-1.06634	0.286272	NA	-0.543221
LGALS4	galectin 4	7.21084	7.16344	7.1837	7.09178	7.09246	7.0212	139.009	-0.236964	0.132802	-1.78434	0.0743681	NA	-1.12861
SLC4A9	solute carrier family 4 member 9	2.15126	2.13534	2.13277	2.05497	2.04618	2.18239	4.43397	-0.236961	0.203631	-1.16368	0.244553	NA	-0.611627
SUGCT	succinyl-CoA:glutarate-CoA transferase	4.8049	4.61587	4.83739	4.70953	4.6468	4.70631	26.1558	-0.236958	0.227515	-1.04151	0.29764	NA	-0.526308
APBB3	amyloid beta precursor protein binding family B member 3	8.19174	8.10956	8.18676	7.95196	8.1163	8.01916	255.935	-0.236674	0.10616	-2.22941	0.0257864	0.207885	-1.58861
FKBP2	FKBP prolyl isomerase 2	9.88567	9.8907	9.91209	9.77461	9.74288	9.7318	942.007	-0.236441	0.0783444	-3.01796	0.00254479	0.0546928	-2.59435
TLX1NB	TLX1 neighbor	3.41149	3.36905	3.27203	3.28406	3.26282	3.35314	10.1124	-0.236423	0.236166	-1.00109	0.316785	NA	-0.499235
DACH2	dachshund family transcription factor 2	5.21281	5.12202	5.08386	5.05919	5.05817	5.0421	32.3983	-0.236393	0.208994	-1.1311	0.258013	NA	-0.588358
VTCN1	V-set domain containing T cell activation inhibitor 1	2.81976	2.85194	2.78968	2.78388	2.7945	2.77004	7.22587	-0.236292	0.225383	-1.0484	0.294453	NA	-0.530984
INSYN2A	inhibitory synaptic factor 2A	3.09504	3.16953	3.14878	3.11566	3.04771	3.09435	8.56315	-0.236098	0.235255	-1.00358	0.315579	NA	-0.500892
ROCK1P1	Rho associated coiled-coil containing protein kinase 1 pseudogene 1	5.78667	5.61625	5.72729	5.64409	5.65279	5.5712	49.3138	-0.236031	0.191264	-1.23406	0.217181	NA	-0.663178
ERG28	ergosterol biosynthesis 28 homolog	10.0609	10.0232	10.1254	9.93857	9.9686	9.86888	1065.88	-0.23603	0.0673179	-3.50621	0.00045454	0.0172417	-3.34243
DPH5	diphthamide biosynthesis 5	10.0522	10.1496	10.0895	9.95178	9.93499	9.9573	954.734	-0.235995	0.0653899	-3.60904	0.000307328	0.0131214	-3.5124
BGN	biglycan	5.16516	5.18723	5.24256	5.06561	5.09153	5.18406	33.5054	-0.235837	0.207306	-1.13763	0.255276	NA	-0.59299
SUGT1P4-STRA6LP	SUGT1P4-STRA6LP readthrough	4.68316	4.60738	4.51692	4.54351	4.5097	4.56527	24.9437	-0.235812	0.231374	-1.01918	0.308117	NA	-0.511284
LOC101929536	uncharacterized LOC101929536	1.13416	1.11746	1.15447	1.10764	1.08148	1.1172	2.1738	-0.235607	0.169605	-1.38915	0.164786	NA	-0.783079
CSAG4	CSAG family member 4 (pseudogene)	3.37988	3.35047	3.3478	3.29766	3.27473	3.36437	10.1491	-0.235574	0.236479	-0.996173	0.319166	NA	-0.495984
PTPRCAP	protein tyrosine phosphatase receptor type C associated protein	4.19955	4.15863	4.11082	4.10065	4.06482	4.14298	18.17	-0.235492	0.235798	-0.998705	0.317938	NA	-0.497658
UNQ6494	uncharacterized LOC100129066	3.01489	2.98334	3.01359	2.95947	2.95739	2.98271	8.09315	-0.23548	0.230986	-1.01946	0.307986	NA	-0.511469
ASB14	ankyrin repeat and SOCS box containing 14	1.14914	1.16602	1.20693	1.15305	1.12912	1.13204	2.22069	-0.235462	0.167085	-1.40924	0.158766	NA	-0.799244
RASA4CP	RAS p21 protein activator 4C, pseudogene	6.83211	6.85894	6.82644	6.7214	6.77077	6.68798	106.244	-0.235435	0.145418	-1.61903	0.105442	NA	-0.976988
SNORD76	small nucleolar RNA, C/D box 76	4.61875	4.55982	4.43205	4.47524	4.4617	4.46801	22.581	-0.235425	0.231634	-1.01637	0.309454	NA	-0.509404
FAM66B	family with sequence similarity 66 member B	3.71357	3.54116	3.56526	3.51666	3.56604	3.58573	12.0883	-0.235413	0.237504	-0.991197	0.32159	NA	-0.492698
HK2	hexokinase 2	12.2005	12.207	12.1095	11.9749	12.0243	12.0509	4067.58	-0.235155	0.0547981	-4.2913	1.78e-05	0.00176165	-4.75049
C10orf88B	C10orf88B (pseudogene)	6.71606	6.66077	6.55519	6.577	6.51846	6.52576	105.794	-0.235035	0.158485	-1.48302	0.13807	NA	-0.859899
BBC3	BCL2 binding component 3	11.5262	11.4762	11.5872	11.3502	11.3322	11.4209	2171.24	-0.234658	0.052816	-4.44292	8.87e-06	0.000991331	-5.05186
SNORD51	small nucleolar RNA, C/D box 51	0.346914	0.380863	0.359932	0.327625	0.328704	0.329585	1.27635	-0.234318	0.1322	-1.77245	0.0763192	NA	-1.11737
GATA3	GATA binding protein 3	6.82081	6.80261	6.65821	6.67298	6.65952	6.62415	111.504	-0.234199	0.154167	-1.51912	0.128732	NA	-0.890315
SEMA3B	semaphorin 3B	8.61234	8.65093	8.53902	8.43074	8.53647	8.41969	386.602	-0.234185	0.0970495	-2.41304	0.01582	0.162133	-1.80079
C15orf61	chromosome 15 open reading frame 61	7.26731	7.34583	7.39115	7.22186	7.17395	7.26394	147.172	-0.234166	0.127582	-1.83542	0.0664434	NA	-1.17755
NA	NA	2.17641	2.17668	2.14721	2.14857	2.11875	2.11052	4.4657	-0.233952	0.212094	-1.10306	0.27	NA	-0.568636
PEX6	peroxisomal biogenesis factor 6	10.4343	10.4904	10.5069	10.3113	10.3641	10.3143	1296.97	-0.233824	0.0579652	-4.03388	5.49e-05	0.00415606	-4.26071
NA	NA	11.6544	11.6855	11.653	11.4511	11.481	11.5872	2595.68	-0.233712	0.0525949	-4.44362	8.85e-06	0.000991331	-5.05326
FBXL13	F-box and leucine rich repeat protein 13	3.66046	3.6609	3.6476	3.6276	3.61211	3.58337	12.652	-0.233256	0.23774	-0.981136	0.326525	NA	-0.486083
TBC1D3L	TBC1 domain family member 3L	2.75637	2.72688	2.60324	2.67564	2.66626	2.59807	6.48294	-0.233213	0.219932	-1.06039	0.288969	NA	-0.539149
WBP1	WW domain binding protein 1	5.9722	5.95578	5.9973	5.87451	5.90696	5.87796	59.8923	-0.233161	0.178004	-1.30987	0.190241	NA	-0.720695
COL24A1	collagen type XXIV alpha 1 chain	4.50748	4.33671	4.50007	4.4122	4.37352	4.37693	21.1891	-0.232884	0.232321	-1.00242	0.316138	NA	-0.500123
MST1P2	macrophage stimulating 1 pseudogene 2	4.12715	4.20674	4.14637	4.10861	4.12316	4.07031	17.2358	-0.232799	0.233436	-0.997273	0.318632	NA	-0.496711
NT5E	5'-nucleotidase ecto	6.27646	6.18781	6.18719	6.1771	6.11809	6.05785	72.7022	-0.232768	0.179282	-1.29834	0.194171	NA	-0.711815
RPS15	ribosomal protein S15	12.2749	12.2412	12.2488	12.1367	12.0566	12.1116	4476.49	-0.232735	0.0525647	-4.42759	9.53e-06	0.001031	-5.02094
RPS3	ribosomal protein S3	14.1761	14.1716	14.2274	14.0427	14.0185	14.0453	15956.7	-0.232588	0.0551762	-4.21537	2.49e-05	0.0022612	-4.60315
RPS14P3	ribosomal protein S14 pseudogene 3	7.87489	7.95108	8.03994	7.79991	7.86654	7.83204	221.834	-0.232548	0.116637	-1.99378	0.0461759	NA	-1.33558
LMNTD2	lamin tail domain containing 2	1.52227	1.47308	1.4366	1.43131	1.45113	1.43873	2.81533	-0.232516	0.178165	-1.30506	0.191873	NA	-0.716987
LINC02381	long intergenic non-protein coding RNA 2381	5.98575	5.88083	6.05575	5.90014	5.85972	5.89561	57.8692	-0.232355	0.181082	-1.28315	0.199441	NA	-0.700186
CHCHD5	coiled-coil-helix-coiled-coil-helix domain containing 5	8.90249	8.87144	8.92881	8.74294	8.82351	8.7323	468.188	-0.232311	0.0846035	-2.74588	0.00603494	0.0927714	-2.21933
A1BG	alpha-1-B glycoprotein	5.6273	5.47156	5.58252	5.39763	5.47463	5.5592	43.9188	-0.232296	0.196059	-1.18482	0.236087	NA	-0.626927
MAPK11	mitogen-activated protein kinase 11	10.4584	10.4155	10.3813	10.2841	10.2775	10.2476	1299.39	-0.232221	0.0597164	-3.88873	0.000100768	0.00607226	-3.99668
C1orf162	chromosome 1 open reading frame 162	4.44068	4.276	4.34062	4.30847	4.29493	4.26054	19.5269	-0.232172	0.232119	-1.00023	0.317201	NA	-0.498666
MPP3	membrane palmitoylated protein 3	8.74783	8.68607	8.71793	8.61543	8.55253	8.57844	414.536	-0.231912	0.0927972	-2.49912	0.0124502	0.14309	-1.90482
WSCD1	WSC domain containing 1	1.59824	1.54729	1.64774	1.5426	1.5609	1.5813	3.00069	-0.231821	0.177554	-1.30564	0.191675	NA	-0.717435
RBCK1	RANBP2-type and C3HC4-type zinc finger containing 1	11.2578	11.2103	11.2848	11.0967	11.1093	11.1015	2188.07	-0.231805	0.049028	-4.72801	2.27e-06	0.000392487	-5.64449
CRELD1	cysteine rich with EGF like domains 1	9.59983	9.53938	9.5951	9.46545	9.44297	9.40105	755.53	-0.231412	0.0800591	-2.89051	0.0038462	0.0715228	-2.41497
RPS19	ribosomal protein S19	14.2419	14.2185	14.3196	14.107	14.0891	14.1181	16349.4	-0.231314	0.0520861	-4.441	8.95e-06	0.000991331	-5.04797
RSAD1	radical S-adenosyl methionine domain containing 1	10.4752	10.495	10.4708	10.3159	10.2936	10.3868	1280.59	-0.231272	0.0593095	-3.8994	9.64e-05	0.00592332	-4.01579
UPP1	uridine phosphorylase 1	7.35406	7.39705	7.31486	7.29852	7.21984	7.18822	163.307	-0.231077	0.127571	-1.81136	0.0700857	NA	-1.15437
FTH1	ferritin heavy chain 1	12.8236	12.7814	12.8321	12.6777	12.6205	12.6816	6354.36	-0.230736	0.0455488	-5.0657	4.07e-07	9.45e-05	-6.3905
ZNF296	zinc finger protein 296	6.55469	6.5293	6.41525	6.50339	6.24585	6.40153	82.3444	-0.230472	0.169844	-1.35696	0.174794	NA	-0.757474
RPL23	ribosomal protein L23	13.7718	13.7256	13.7936	13.6073	13.6085	13.6031	12329.4	-0.230406	0.0930268	-2.47677	0.0132576	0.148569	-1.87753
H4C12	H4 clustered histone 12	1.33418	1.33428	1.40122	1.35104	1.31405	1.30007	2.4862	-0.23035	0.17478	-1.31795	0.187522	NA	-0.726949
SNHG29	small nucleolar RNA host gene 29	13.7586	13.7178	13.8123	13.5999	13.6054	13.6203	11722.8	-0.230124	0.0570562	-4.03329	5.5e-05	0.00415606	-4.25963
LONP1	lon peptidase 1, mitochondrial	12.7865	12.747	12.7756	12.621	12.6068	12.6282	6384.11	-0.229803	0.0505325	-4.54762	5.43e-06	0.000707645	-5.26554
TCAF2	TRPM8 channel associated factor 2	5.26756	5.09368	5.10241	4.94522	5.12367	5.13441	32.9944	-0.229721	0.218941	-1.04923	0.29407	NA	-0.531549
DHRS3	dehydrogenase/reductase 3	9.06794	9.11735	9.1358	8.96883	9.01274	8.90995	455.26	-0.229612	0.0795298	-2.88712	0.00388785	0.0718762	-2.41029
COX16	cytochrome c oxidase assembly factor COX16	6.56771	6.57673	6.4904	6.47479	6.3321	6.51972	94.9555	-0.229491	0.166145	-1.38127	0.167197	NA	-0.77677
FAM21EP	family with sequence similarity 21, member A pseudogene	3.02232	2.88617	2.93245	2.89898	2.88871	2.91719	7.64255	-0.229294	0.229017	-1.00121	0.316726	NA	-0.499317
NOXO1	NADPH oxidase organizer 1	6.96465	7.00551	7.01865	6.85721	6.9313	6.90048	137.1	-0.229052	0.142159	-1.61123	0.107129	NA	-0.970092
EML2	EMAP like 2	11.427	11.4954	11.5302	11.2884	11.2721	11.4371	2492.42	-0.228953	0.0670012	-3.41714	0.000632818	0.0219566	-3.19872
PDZRN4	PDZ domain containing ring finger 4	0.683408	0.632683	0.656147	0.626921	0.630012	0.615157	1.58803	-0.228814	0.146165	-1.56545	0.117477	NA	-0.930045
VWA3A	von Willebrand factor A domain containing 3A	1.58743	1.55439	1.55681	1.54347	1.51811	1.53722	2.9418	-0.228702	0.184655	-1.23854	0.215517	NA	-0.666519
C19orf25	chromosome 19 open reading frame 25	9.26394	9.22711	9.25534	9.15466	9.06541	9.11315	597.001	-0.228469	0.076734	-2.97742	0.00290687	0.0599134	-2.53657
ENO1-AS1	ENO1 antisense RNA 1	1.67402	1.65777	1.61499	1.59882	1.63439	1.60675	3.15953	-0.228145	0.188252	-1.21191	0.225545	NA	-0.646767
PIWIL4	piwi like RNA-mediated gene silencing 4	2.59541	2.5957	2.55238	2.56593	2.50745	2.54709	5.93464	-0.228057	0.221304	-1.03052	0.302767	NA	-0.518891
NEB	nebulin	2.54083	2.58869	2.56105	2.51696	2.54466	2.50773	5.85146	-0.227879	0.221016	-1.03105	0.302516	NA	-0.519252
SLC15A1	solute carrier family 15 member 1	3.45224	3.48166	3.47042	3.42818	3.4166	3.40682	10.7091	-0.227766	0.237685	-0.958266	0.337929	NA	-0.471175
LINC01355	long intergenic non-protein coding RNA 1355	6.16314	6.07134	6.02108	5.96787	6.02078	5.96552	61.1234	-0.227205	0.175186	-1.29693	0.194654	NA	-0.710738
LOC100507507	uncharacterized LOC100507507	5.13579	5.08037	5.21458	4.95934	5.07618	5.16647	33.4666	-0.227058	0.217544	-1.04373	0.296609	NA	-0.527816
FRG1JP	FSHD region gene 1 family member J, pseudogene	6.8446	6.7117	6.64708	6.63065	6.69212	6.53872	95.8846	-0.226868	0.156518	-1.44946	0.147208	NA	-0.832069
SNHG17	small nucleolar RNA host gene 17	7.95332	7.91233	7.89071	7.85431	7.8457	7.67084	250.123	-0.226862	0.113178	-2.00447	0.0450198	0.273126	-1.3466
BOLA2B	bolA family member 2B	0.671778	0.756053	0.661188	0.66595	0.65303	0.65417	1.66682	-0.226636	0.137191	-1.65198	0.0985396	NA	-1.00639
ANKRD20A11P	ankyrin repeat domain 20 family member A11, pseudogene	1.9721	1.90714	1.90158	1.864	1.88456	1.92332	3.82277	-0.226341	0.198686	-1.13919	0.254625	NA	-0.5941
SHANK1	SH3 and multiple ankyrin repeat domains 1	2.27499	2.30771	2.21668	2.22789	2.21967	2.24136	4.89258	-0.226223	0.206642	-1.09476	0.273622	NA	-0.562849
NRK	Nik related kinase	5.64275	5.52571	5.6194	5.47516	5.66107	5.41656	50.1563	-0.225998	0.20157	-1.12119	0.262207	NA	-0.581356
RPL18	ribosomal protein L18	14.0272	13.9807	14.0695	13.8758	13.8695	13.8829	14491.6	-0.225913	0.0437798	-5.16022	2.47e-07	6.19e-05	-6.60789
PCDHGB6	protocadherin gamma subfamily B, 6	2.76046	2.85409	2.78852	2.74844	2.80685	2.71063	6.90703	-0.225873	0.223336	-1.01136	0.311846	NA	-0.50606
WAS	WASP actin nucleation promoting factor	4.32969	4.4487	4.29192	4.31331	4.28851	4.30072	20.6016	-0.225825	0.232627	-0.970761	0.331667	NA	-0.479297
GDPD3	glycerophosphodiester phosphodiesterase domain containing 3	5.6739	5.67503	5.65726	5.62079	5.52629	5.63938	55.3946	-0.225752	0.196266	-1.15024	0.250046	NA	-0.601981
RPL10	ribosomal protein L10	13.0329	13.0238	13.1147	12.9046	12.8938	12.924	7397.27	-0.22571	0.0567788	-3.97525	7.03e-05	0.00478119	-4.15302
TRNI	tRNA	6.53977	6.39453	6.59596	6.49021	6.40529	6.34851	88.8181	-0.225626	0.168825	-1.33645	0.181404	NA	-0.741354
ATP5F1EP2	ATP synthase F1 subunit epsilon pseudogene 2	5.85231	5.74083	5.90022	5.61408	5.76472	5.86943	59.5462	-0.225608	0.204908	-1.10102	0.270887	NA	-0.567211
LDHD	lactate dehydrogenase D	8.38455	8.62457	8.56623	8.41838	8.40776	8.38716	388.638	-0.225599	0.100693	-2.24046	0.0250613	0.204757	-1.601
CXCL3	C-X-C motif chemokine ligand 3	1.09538	1.06257	1.03359	1.04657	1.0397	0.993471	2.12336	-0.225345	0.163497	-1.37828	0.168116	NA	-0.774392
DNAAF4	dynein axonemal assembly factor 4	5.22153	5.08022	4.97304	4.99078	5.00115	5.06594	33.6953	-0.225297	0.220678	-1.02093	0.307287	NA	-0.512456
TFAMP1	transcription factor A, mitochondrial pseudogene 1	2.18625	2.15434	2.14653	2.10494	2.11368	2.15376	4.48057	-0.225155	0.208678	-1.07896	0.280606	NA	-0.551903
KCNK13	potassium two pore domain channel subfamily K member 13	2.06275	2.09584	2.09408	2.03645	2.07217	2.04579	4.20639	-0.224963	0.204612	-1.09946	0.271567	NA	-0.566124
CATSPER2P1	cation channel sperm associated 2 pseudogene 1	4.51973	4.53316	4.44784	4.40902	4.47224	4.43958	22.272	-0.224892	0.228511	-0.984166	0.325034	NA	-0.488071
ZNF688	zinc finger protein 688	7.06452	7.06635	7.14822	6.91018	7.03763	7.0296	145.675	-0.224855	0.148938	-1.50972	0.131115	NA	-0.882346
LIMD1-AS1	LIMD1 antisense RNA 1	3.00562	3.00596	2.96325	2.95801	2.98971	2.892	7.94681	-0.22478	0.228373	-0.98427	0.324983	NA	-0.48814
C12orf57	chromosome 12 open reading frame 57	12.2985	12.3003	12.41	12.2162	12.1635	12.1979	5194.9	-0.224707	0.0619356	-3.62808	0.000285536	0.0125861	-3.54434
TTC25	tetratricopeptide repeat domain 25	4.85235	4.82927	4.84177	4.78936	4.71767	4.81477	27.7272	-0.224426	0.22119	-1.01463	0.310281	NA	-0.508244
BTK	Bruton tyrosine kinase	0.95728	1.0248	0.996549	0.954222	0.955878	0.97439	1.97429	-0.224416	0.159358	-1.40825	0.159057	NA	-0.798447
TMEM101	transmembrane protein 101	9.79363	9.7951	9.83292	9.71208	9.62739	9.65738	799.552	-0.224344	0.0731241	-3.06799	0.00215502	0.0485998	-2.66655
ANKHD1	ankyrin repeat and KH domain containing 1	7.50057	7.54864	7.55607	7.27152	7.42486	7.54739	171.695	-0.224194	0.13644	-1.64317	0.100348	NA	-0.998493
LINC02389	long intergenic non-protein coding RNA 2389	2.43733	2.42153	2.45278	2.3713	2.41071	2.42092	5.35755	-0.224048	0.220043	-1.0182	0.308582	NA	-0.510629
RPL34	ribosomal protein L34	12.077	12.0115	12.0535	11.9191	11.8653	11.8899	3732.66	-0.224004	0.117172	-1.91175	0.0559081	0.305744	-1.25253
LINC01144	long intergenic non-protein coding RNA 1144	3.9274	3.88549	3.91267	3.85661	3.90037	3.80998	14.7659	-0.223787	0.237622	-0.94178	0.346305	NA	-0.460541
NA	NA	6.2347	6.41338	6.32855	6.21261	6.14888	6.32783	74.9405	-0.223507	0.171357	-1.30433	0.19212	NA	-0.716428
C11orf98	chromosome 11 open reading frame 98	2.82439	2.80895	2.8788	2.79359	2.79583	2.80821	7.02082	-0.223268	0.230258	-0.969642	0.332225	NA	-0.478568
FAXDC2	fatty acid hydroxylase domain containing 2	9.16434	9.09745	9.18067	9.04528	8.90582	9.05369	439.539	-0.223233	0.0868884	-2.5692	0.0101934	0.126041	-1.99168
ALDH1L2	aldehyde dehydrogenase 1 family member L2	11.7213	11.7848	11.7299	11.5403	11.6327	11.6137	2926.58	-0.223216	0.0711254	-3.13834	0.00169907	0.041909	-2.76979
TOLLIP-AS1	TOLLIP antisense RNA 1 (head to head)	4.87565	5.01705	4.87779	4.88169	4.8014	4.88659	29.7444	-0.223113	0.218647	-1.02043	0.307525	NA	-0.51212
NOP53	NOP53 ribosome biogenesis factor	11.8479	11.8055	11.844	11.6764	11.6677	11.7085	2981.02	-0.223027	0.044782	-4.98029	6.35e-07	0.000137385	-6.19729
B3GNT4	UDP-GlcNAc:betaGal beta-1,3-N-acetylglucosaminyltransferase 4	5.168	5.31803	5.32109	5.17727	5.20394	5.22597	38.3358	-0.223006	0.212122	-1.05131	0.293116	NA	-0.53296
TREH	trehalase	4.64816	4.56434	4.57115	4.49148	4.60469	4.48448	22.936	-0.222979	0.225994	-0.986662	0.323809	NA	-0.489712
CES4A	carboxylesterase 4A	3.79871	3.79921	3.78274	3.82864	3.63327	3.75386	13.802	-0.222841	0.23784	-0.936939	0.34879	NA	-0.457436
LIPI	lipase I	-0.214278	-0.248656	-0.245576	-0.267663	-0.266924	-0.266321	0.863591	-0.222743	0.113621	-1.9604	0.0499493	NA	-1.30147
MIR614	microRNA 614	1.97616	1.99278	2.00234	1.96087	1.95387	1.95928	3.9263	-0.222742	0.205208	-1.08544	0.277726	NA	-0.556384
LOC100289511	uncharacterized LOC100289511	0.803489	0.786806	0.741479	0.746358	0.733525	0.75223	1.74483	-0.222696	0.151519	-1.46975	0.141628	NA	-0.848849
EDA	ectodysplasin A	8.67347	8.77588	8.78783	8.6096	8.62319	8.6423	459.465	-0.222687	0.0860386	-2.58822	0.00964737	0.123127	-2.01559
LOC105369209	uncharacterized LOC105369209	3.92236	3.8683	3.81769	3.80891	3.8278	3.80955	14.2667	-0.222659	0.237269	-0.938424	0.348026	NA	-0.458388
CXCR4	C-X-C motif chemokine receptor 4	6.49111	6.46434	6.54204	6.16644	6.50683	6.48117	81.7463	-0.222633	0.182467	-1.22013	0.222417	NA	-0.652833
VMAC	vimentin type intermediate filament associated coiled-coil protein	6.38843	6.55174	6.51417	6.30215	6.45584	6.40921	83.5447	-0.222619	0.16353	-1.36133	0.173408	NA	-0.760931
LOC728392	uncharacterized LOC728392	5.99921	5.92149	6.12079	5.94499	5.99913	5.8767	67.752	-0.222562	0.183095	-1.21555	0.224155	NA	-0.649451
ANGPTL4	angiopoietin like 4	10.1044	10.0421	10.0139	9.89102	9.89801	9.94125	932.274	-0.222518	0.0777936	-2.86036	0.00423154	0.0751652	-2.3735
REC8	REC8 meiotic recombination protein	3.26405	3.26446	3.18831	3.19736	3.20287	3.18633	9.42154	-0.222441	0.235463	-0.944694	0.344815	NA	-0.462414
LRRC29	leucine rich repeat containing 29	4.8694	4.84633	4.84342	4.72436	4.78169	4.85598	28.1583	-0.222311	0.221473	-1.00378	0.315483	NA	-0.501024
RPL17	ribosomal protein L17	7.97784	8.02851	8.022	7.92424	7.80353	7.92684	229.703	-0.222188	0.108045	-2.05644	0.0397405	NA	-1.40077
KLF3-AS1	KLF3 antisense RNA 1	3.37682	3.49353	3.40828	3.4127	3.3596	3.36083	10.5523	-0.221876	0.23673	-0.937254	0.348628	NA	-0.457638
FXYD4	FXYD domain containing ion transport regulator 4	2.76821	2.75183	2.80751	2.74879	2.72873	2.75139	6.96958	-0.22179	0.222569	-0.9965	0.319007	NA	-0.4962
ZFYVE1	zinc finger FYVE-type containing 1	8.03602	8.13429	8.1908	7.94923	8.01275	8.04639	252.028	-0.221551	0.105995	-2.09021	0.0365988	0.245566	-1.43653
ARMC2	armadillo repeat containing 2	4.89974	5.00212	4.90544	4.85325	4.87784	4.86235	28.9383	-0.221487	0.216608	-1.02252	0.306533	NA	-0.513523
FBXO47	F-box protein 47	0.308304	0.308386	0.315571	0.271698	0.272756	0.291018	1.24754	-0.221158	0.131046	-1.68764	0.0914808	NA	-1.03867
LOC101927604	uncharacterized LOC101927604	0.896795	0.863254	0.879875	0.839871	0.858917	0.845872	1.84069	-0.221052	0.159417	-1.38662	0.165557	NA	-0.781053
SNORA5A	small nucleolar RNA, H/ACA box 5A	2.69645	2.66571	2.62139	2.60905	2.63707	2.61683	6.33025	-0.221019	0.224203	-0.9858	0.324231	NA	-0.489145
LOC100129175	uncharacterized LOC100129175	2.60875	2.59322	2.5333	2.5261	2.55104	2.54395	6.01887	-0.220843	0.219685	-1.00527	0.314768	NA	-0.50201
ADCY10P1	ADCY10 pseudogene 1	6.558	6.66967	6.63131	6.36966	6.51964	6.6398	85.8687	-0.22069	0.163218	-1.35212	0.176337	NA	-0.753656
TADA2A	transcriptional adaptor 2A	3.13931	3.07892	3.04024	3.05876	3.03457	3.03046	8.54251	-0.220577	0.228968	-0.963354	0.33537	NA	-0.474476
CLDN7	claudin 7	12.4023	12.3885	12.445	12.2719	12.2399	12.2986	5233.9	-0.220538	0.0437549	-5.0403	4.65e-07	0.000105364	-6.33274
C16orf46	chromosome 16 open reading frame 46	6.81143	6.90869	6.89005	6.80098	6.72915	6.77472	111.542	-0.220205	0.147212	-1.49584	0.134696	NA	-0.870646
RPL13	ribosomal protein L13	13.959	13.9307	13.9839	13.8214	13.7897	13.8217	13498.6	-0.220203	0.0381964	-5.76502	8.16e-09	4.09e-06	-8.08805
LVRN	laeverin	3.5008	3.39718	3.53422	3.44789	3.43647	3.41163	10.7861	-0.219913	0.237648	-0.925372	0.354772	NA	-0.45005
PRDX5	peroxiredoxin 5	11.4219	11.4058	11.497	11.3108	11.2565	11.3273	2487.6	-0.219843	0.0681307	-3.22679	0.00125187	0.0342503	-2.90244
PPIL6	peptidylprolyl isomerase like 6	6.01571	5.88018	6.06578	5.84477	5.88132	5.99599	60.5872	-0.219825	0.183026	-1.20106	0.229729	NA	-0.638785
NDUFA13	NADH:ubiquinone oxidoreductase subunit A13	11.8117	11.7388	11.8448	11.6954	11.6319	11.6413	3451.57	-0.219683	0.0687265	-3.19649	0.00139112	0.0364751	-2.85663
RPL28	ribosomal protein L28	13.6437	13.6171	13.6789	13.5139	13.4523	13.5318	11041.1	-0.219674	0.0528772	-4.15443	3.26e-05	0.00277219	-4.48664
OPN3	opsin 3	6.85348	6.95851	7.0535	6.7847	6.88873	6.88784	111.384	-0.21952	0.14951	-1.46826	0.142034	NA	-0.847609
ACRV1	acrosomal vesicle protein 1	5.49868	5.45766	5.52821	5.4498	5.40527	5.41105	43.9122	-0.219429	0.197722	-1.10979	0.267091	NA	-0.57334
LOC101927855	uncharacterized LOC101927855	1.68942	1.72284	1.7021	1.66426	1.68424	1.6723	3.25435	-0.219346	0.192333	-1.14045	0.254099	NA	-0.594998
ZNF546	zinc finger protein 546	6.7438	6.75864	6.67261	6.62497	6.66737	6.57045	100.987	-0.219283	0.153619	-1.42745	0.153451	NA	-0.814031
ASCC1	activating signal cointegrator 1 complex subunit 1	9.18668	9.24437	9.18309	9.02023	9.10519	9.09086	557.22	-0.219226	0.0816656	-2.68444	0.00726513	0.103241	-2.13876
OVCH2	ovochymase 2	0.525586	0.508675	0.521153	0.489195	0.490392	0.491368	1.41482	-0.219143	0.144203	-1.51968	0.12859	NA	-0.890791
GMDS	GDP-mannose 4,6-dehydratase	9.01893	8.95039	9.04201	8.8857	8.85823	8.88836	492.875	-0.219137	0.0809894	-2.70575	0.00681496	0.099487	-2.16654
TMEM159	transmembrane protein 159	7.66101	7.74536	7.82741	7.58616	7.63074	7.67842	188.465	-0.218899	0.117417	-1.86429	0.0622814	NA	-1.20564
PCTP	phosphatidylcholine transfer protein	8.84994	8.84346	8.85778	8.68709	8.6207	8.85016	435.339	-0.21886	0.0926043	-2.36339	0.0181088	0.174685	-1.74211
SERPINB9	serpin family B member 9	4.96946	5.04079	4.9599	4.93991	4.9285	4.90598	31.453	-0.218839	0.215906	-1.01358	0.310783	NA	-0.507543
CLDN3	claudin 3	11.128	11.083	11.0877	10.9351	10.9149	11.025	2020.76	-0.218825	0.0518482	-4.2205	2.44e-05	0.00223158	-4.61304
FDXR	ferredoxin reductase	11.0313	11.064	11.1027	10.8976	10.8967	10.9517	1583.13	-0.218761	0.0543222	-4.02709	5.65e-05	0.0042335	-4.24818
NIT2	nitrilase family member 2	9.73852	9.71363	9.76265	9.70202	9.52596	9.56953	816.222	-0.2187	0.0764386	-2.86112	0.00422153	0.0751274	-2.37453
DLX2	distal-less homeobox 2	6.88527	6.80541	6.80582	6.75329	6.68298	6.76505	120.804	-0.218569	0.155726	-1.40355	0.160453	NA	-0.794652
SLC39A11	solute carrier family 39 member 11	8.89034	8.86797	8.76184	8.80122	8.6834	8.62796	473.54	-0.218466	0.0923436	-2.3658	0.0179913	0.174066	-1.74494
CTAGE9	CTAGE family member 9	1.46775	1.50107	1.49239	1.44337	1.4782	1.43356	2.77165	-0.218447	0.175742	-1.24299	0.213871	NA	-0.669849
PDGFA	platelet derived growth factor subunit A	3.59867	3.73171	3.637	3.602	3.5538	3.67337	12.764	-0.21833	0.237262	-0.920206	0.357465	NA	-0.446767
ANO10	anoctamin 10	7.85474	7.86086	7.87849	7.73443	7.72005	7.79091	216.888	-0.218321	0.108227	-2.01725	0.0436692	NA	-1.35982
TM4SF1	transmembrane 4 L six family member 1	4.69324	4.70675	4.65388	4.657	4.6691	4.5422	25.9582	-0.218184	0.227374	-0.959581	0.337266	NA	-0.472027
HMGN3-AS1	HMGN3 antisense RNA 1	7.53312	7.3323	7.48223	7.3505	7.36638	7.31065	168.292	-0.218085	0.12558	-1.73661	0.0824552	NA	-1.08378
PAX6	paired box 6	7.89362	7.88439	7.92718	7.81926	7.68089	7.84729	222.07	-0.21801	0.1129	-1.931	0.0534826	NA	-1.27179
CNTN5	contactin 5	2.21804	2.1854	2.16675	2.15525	2.16243	2.15135	4.59861	-0.217921	0.206894	-1.0533	0.292205	NA	-0.534313
NME4	NME/NM23 nucleoside diphosphate kinase 4	4.7257	4.71437	4.70467	4.65855	4.65127	4.6493	25.3671	-0.217827	0.221326	-0.984192	0.325021	NA	-0.488088
SNORD80	small nucleolar RNA, C/D box 80	5.07539	5.15464	5.08921	5.06342	5.03077	5.01442	33.2713	-0.217817	0.21301	-1.02257	0.306512	NA	-0.513553
RNF181	ring finger protein 181	9.51015	9.55385	9.51612	9.39081	9.35052	9.43617	700.682	-0.217756	0.0803589	-2.70979	0.0067325	0.0992263	-2.17182
SYTL1	synaptotagmin like 1	8.53812	8.53519	8.46014	8.34783	8.39823	8.40682	348.313	-0.217645	0.0962916	-2.26027	0.0238042	0.200244	-1.62335
SLC35E4	solute carrier family 35 member E4	6.17192	6.25735	6.29444	6.18821	6.12949	6.15197	73.3212	-0.217627	0.167807	-1.29689	0.194669	NA	-0.710703
ZNF57	zinc finger protein 57	6.82766	6.9465	6.92566	6.80958	6.8043	6.79708	119.066	-0.217539	0.143711	-1.51372	0.130096	NA	-0.885737
FGD3	FYVE, RhoGEF and PH domain containing 3	6.74455	6.71393	6.7251	6.58271	6.685	6.61279	97.8487	-0.217537	0.150287	-1.44748	0.147762	NA	-0.830438
RPS24	ribosomal protein S24	13.6469	13.6299	13.6284	13.5162	13.4524	13.4878	11465.6	-0.217462	0.0989587	-2.1975	0.0279849	0.218218	-1.55308
TSSK3	testis specific serine kinase 3	2.31826	2.33427	2.24492	2.26349	2.24544	2.26942	4.94348	-0.217411	0.210616	-1.03226	0.301951	NA	-0.520064
PPM1M	protein phosphatase, Mg2+/Mn2+ dependent 1M	7.57175	7.55658	7.67487	7.53133	7.5301	7.38633	167.806	-0.217302	0.122119	-1.77943	0.0751689	NA	-1.12396
C12orf45	chromosome 12 open reading frame 45	8.08582	8.06103	8.1033	7.92532	7.9862	7.97304	242.542	-0.217205	0.111788	-1.94302	0.052014	NA	-1.28388
DRD4	dopamine receptor D4	0.422354	0.388312	0.372616	0.350961	0.368317	0.370695	1.35056	-0.21709	0.138338	-1.56928	0.116583	NA	-0.933364
BMI1	BMI1 proto-oncogene, polycomb ring finger	6.32731	6.30447	6.32039	6.23842	6.19306	6.25871	79.049	-0.216704	0.165537	-1.30909	0.190503	NA	-0.720098
SPRY1	sprouty RTK signaling antagonist 1	7.82853	7.78649	7.73191	7.64169	7.61729	7.71439	187.331	-0.216608	0.117988	-1.83585	0.0663799	NA	-1.17796
FALEC	focally amplified long non-coding RNA in epithelial cancer	3.98235	4.08853	4.03501	3.97923	3.98043	3.98136	15.6921	-0.216515	0.235365	-0.919909	0.35762	NA	-0.446578
KCND1	potassium voltage-gated channel subfamily D member 1	5.87105	6.00549	5.91985	5.76027	5.86989	5.91483	57.9895	-0.216499	0.183755	-1.17819	0.23872	NA	-0.622111
RPL35A	ribosomal protein L35a	13.0873	13.0181	13.0899	12.8948	12.9235	12.9468	7760.1	-0.216379	0.0631409	-3.42692	0.000610479	0.0215273	-3.21433
RPS6	ribosomal protein S6	14.7179	14.6795	14.7226	14.5767	14.5633	14.5434	23286.6	-0.216347	0.0597368	-3.62167	0.000292704	0.0127253	-3.53357
ZNF419	zinc finger protein 419	7.41629	7.30022	7.25647	7.20941	7.27754	7.14417	151.547	-0.216154	0.134826	-1.6032	0.10889	NA	-0.963011
ANKAR	ankyrin and armadillo repeat containing	6.61858	6.70814	6.65181	6.57323	6.59112	6.51289	94.1967	-0.216141	0.154148	-1.40217	0.160865	NA	-0.793538
SNHG6	small nucleolar RNA host gene 6	10.5637	10.5439	10.6211	10.4274	10.4207	10.4685	1381.86	-0.216131	0.0691703	-3.12463	0.0017803	0.0434622	-2.74951
[truncated: 20,466 more rows]

## Sheet: 22RV1_CANA(10uM)_vs_control
SYMBOL	GENENAME	22RV1-Control-A-featureCounts	22RV1-Control-B- featureCounts	22RV1-Control-C- featureCounts	22RV1-10Cana-A-featureCounts	22RV1-10Cana-B-featureCounts	22RV1-10Cana-C-featureCounts	mean	log fold change	se	ws	pvalue	q-value	Rank
[truncated: 21,268 more rows]

[truncated: 2 more sheets: 22RV1-_Combination_vs_control, 22RV1-_RT(5Gy)_vs_control]
