# Supplementary material for: The SGLT2 inhibitor canagliflozin suppresses growth and enhances prostate cancer response to radiotherapy
Source: Commun Biol. 2023 Sep 8;6:919. doi: 10.1038/s42003-023-05289-w (PMC10491589; doi:10.1038/s42003-023-05289-w)
Supplement: Supplementary file 8 — Supplementary numerical source data [file 42003_2023_5289_MOESM8_ESM.xlsx]

## Sheet: Figures 1
Figure 1a									n=4
Canagliflozin (µM)	PC3					22RV1					DU145					LnCap					DU145-RR
0	0.997999	1.002	0.992997	1.00624		0.996113	1.00389	0.982136	1.00595		1.0482	0.9518	1.02303	0.977705	0.99963	1.06482	1.01265	0.98492	0.987523		0.938105	1.03805	0.924116	1.01238
5	1.00529	0.970205	0.722525	0.952504		1.00767	0.980732	0.999417	1.01671		1.0309	1.00964	0.999969	0.904427		0.969962	0.977381	1.05677	1.03573		0.991764	0.908847	1.06195	0.996689
10	0.865033	0.846375	0.553411	0.802086		0.934991	0.894578	0.906452	0.966507		0.941664	0.982639	0.88749	0.932611	0.945214	0.818679	0.693542	0.775994	0.940627		0.797186	0.786891	0.850831	0.869905
20	0.472109	0.511234	0.282989	0.333745		0.562362	0.519603	0.618588	0.557649		0.889258	0.759215	0.723693	0.857829	0.676297	0.464672	0.391463	0.43731	0.532595		0.663349	0.669526	0.734523	0.767546
30	0.164439	0.162954	0.0629869	0.117726		0.183969	0.170766	0.314757	0.195018		0.6213	0.598548	0.679767	0.585486	0.593686	0.160855	0.176564	0.186942	0.255142		0.384423	0.288238	0.335961	0.492507
Figure 1b									n=4
RT Dose (Gy)	PC3					22RV1					DU145					LnCap					DU145-RR
0	0.997999	1.002	0.992997	1.00624		0.996113	1.00389	0.982136	1.00595		1.0482	0.9518	1.02303	0.977705	0.99963	1.06482	1.01265	0.98492	0.987523		0.938105	1.03805	0.924116	1.01238
2	0.741914	0.700368	0.748678	0.786868		0.436253	0.435583	0.712024	0.745095		0.736553	0.798341	0.803546	0.733693		0.645054	0.619634	0.348707	0.489062		0.969458	0.90151	0.799714	0.937802
4	0.644522	0.683291	0.579075	0.384704		0.198956	0.190544	0.19	0.198434		0.728268	0.658643	0.669143	0.684132		0.255	0.222288	0.255611	0.171197		0.672323	0.664655	0.731122	0.632383
6	0.320294	0.462427	0.276132	0.149163		0.0612384	0.041932	0.0553959	0.0839616		0.455223	0.425462	0.409611	0.512169		0.16614	0.155195	0.131134	0.120994		0.455388	0.43334	0.526955	0.580278
8	0.358015	0.397884	0.239772	0.109853		0.0341688	0.0348279	0.0348159	0.0280347		0.406437	0.368449	0.364122	0.331394		0.0643828	0.062072	0.088425	0.086378		0.367879	0.325012	0.365397	0.442847
Figure 1c
Canagliflozin (µM)	LnCaP 0Gy								LnCaP 2Gy								LnCaP 4Gy								22RV1 0Gy								22RV1 2Gy								22RV1 4Gy								PC3 0Gy
0	1.06482	1.01265	0.98492	0.987523					0.645054	0.619634	0.348707	0.489062					0.255	0.222288	0.255611	0.171197					0.996113	1.00389	0.982136	1.00595					0.436253	0.435583	0.712024	0.745095					0.198956	0.190544	0.19	0.198434					0.997999
10	0.818679	0.693542	0.775994	0.940627					0.290456	0.319764	0.283159	0.368306					0.15907	0.173751	0.176791	0.183398					0.934991	0.894578	0.906452	0.966507					0.441213	0.414204	0.30388	0.492458					0.13204	0.119172	0.155404	0.135814					0.865033
20	0.464672	0.391463	0.43731	0.532595					0.212017	0.20472	0.204234	0.249777					0.136696	0.124033	0.144884	0.16789					0.562362	0.519603	0.618588	0.557649					0.267498	0.271854	0.220394	0.279302					0.113676	0.101546	0.1328	0.123565					0.472109
30	0.160855	0.176564	0.186942	0.255142					0.144645	0.147077	0.135768	0.146642					0.113189	0.103825	0.109276	0.113					0.183969	0.170766	0.314757	0.195018					0.103233	0.115028	0.119044	0.0979002					0.0697116	0.0701137	0.0947393	0.0818231					0.164439
Figure 1d				Figure 1e				Figure 1f				Figure 1g				Figure 1h				(8gy was excluded)
LNCaP				22RV1				PC3				DU145				DU145-RR
Dose	Count	Group	Plated	Dose	Count	Group	Plated	Dose	Count	Group	Plated	Dose	Count	Group	Plated	Dose	Count	Group	Plated
0	44	RT	1000	0	37.5	RT	1000	0	33	RT	500	0	31	RT	500	0	68	RT	500
0	35	RT	1000	0	39.5	RT	1000	0	34	RT	500	0	38	RT	500	0	90.33	RT	500
0	40	RT	1000	0	34	RT	1000	0	55	RT	500	0	56	RT	500	0	51	RT	500
2	29	RT	2000	2	22	RT	2000	2	38.6	RT	1000	2	22.33	RT	1000	2	79	RT	1000
2	27	RT	2000	2	25	RT	2000	2	37.3	RT	1000	2	38.66	RT	1000	2	138	RT	1000
2	26	RT	2000	2	26	RT	2000	2	42	RT	1000	2	34.66	RT	1000	2	72	RT	1000
4	17	RT	4000	4	11	RT	4000	4	43	RT	4000	4	23.666	RT	2000	4	93	RT	2000
4	18	RT	4000	4	13	RT	4000	4	35	RT	4000	4	22.333	RT	2000	4	183	RT	2000
4	22	RT	4000	4	13	RT	4000	4	30	RT	4000	4	21.333	RT	2000	4	46.3	RT	2000
6	3	RT	6000	6	6	RT	6000	6	15.66	RT	6000	6	20.333	RT	3000	6	78	RT	3000
6	2	RT	6000	6	3	RT	6000	6	19	RT	6000	6	18	RT	3000	6	53	RT	3000
6	4	RT	6000	6	6	RT	6000	6	17	RT	6000	6	15.6	RT	3000	6	130	RT	3000
0	44	RT+10CANA	1000	0	37.5	RT+10CANA	1000	0	33	RT+5CANA	500	0	31	RT+5CANA	500	8	78	RT	4000
0	35	RT+10CANA	1000	0	39.5	RT+10CANA	1000	0	34	RT+5CANA	500	0	38	RT+5CANA	500	8	84	RT	4000
0	40	RT+10CANA	1000	0	34	RT+10CANA	1000	0	55	RT+5CANA	500	0	56	RT+5CANA	500	8	42	RT	4000
2	23	RT+10CANA	2000	2	13	RT+10CANA	2000	2	33	RT+5CANA	1000	2	19	RT+5CANA	1000	0	68	RT+5CANA	500
2	23	RT+10CANA	2000	2	13	RT+10CANA	2000	2	37.6	RT+5CANA	1000	2	33	RT+5CANA	1000	0	90.33	RT+5CANA	500
2	24	RT+10CANA	2000	2	15	RT+10CANA	2000	2	32	RT+5CANA	1000	2	30	RT+5CANA	1000	0	51	RT+5CANA	500
4	18	RT+10CANA	4000	4	9	RT+10CANA	4000	4	30.6	RT+5CANA	4000	4	13.33	RT+5CANA	2000	2	60	RT+5CANA	1000
4	19	RT+10CANA	4000	4	6	RT+10CANA	4000	4	46.6	RT+5CANA	4000	4	15	RT+5CANA	2000	2	53	RT+5CANA	1000
4	17	RT+10CANA	4000	4	6	RT+10CANA	4000	4	25	RT+5CANA	4000	4	20.6	RT+5CANA	2000	2	97	RT+5CANA	1000
6	3	RT+10CANA	6000	6	3	RT+10CANA	6000	6	9.6	RT+5CANA	6000	6	14.66	RT+5CANA	3000	4	49.9	RT+5CANA	2000
6	2	RT+10CANA	6000	6	3	RT+10CANA	6000	6	16.3	RT+5CANA	6000	6	10.33	RT+5CANA	3000	4	59	RT+5CANA	2000
6	2	RT+10CANA	6000	6	4	RT+10CANA	6000	6	13	RT+5CANA	6000	6	10.33	RT+5CANA	3000	4	172	RT+5CANA	2000
0	44	RT+20CANA	1000	0	37.5	RT+20CANA	1000	0	33	RT+10CANA	500	0	31	RT+10CANA	500	6	114	RT+5CANA	3000
0	35	RT+20CANA	1000	0	39.5	RT+20CANA	1000	0	34	RT+10CANA	500	0	38	RT+10CANA	500	6	53.6	RT+5CANA	3000
0	40	RT+20CANA	1000	0	34	RT+20CANA	1000	0	55	RT+10CANA	500	0	56	RT+10CANA	500	6	47	RT+5CANA	3000
2	9	RT+20CANA	2000	2	6	RT+20CANA	2000	2	22	RT+10CANA	1000	2	13.33	RT+10CANA	1000	8	35	RT+5CANA	4000
2	9	RT+20CANA	2000	2	10	RT+20CANA	2000	2	26.3	RT+10CANA	1000	2	25.33	RT+10CANA	1000	8	27.3	RT+5CANA	4000
2	9	RT+20CANA	2000	2	11	RT+20CANA	2000	2	19	RT+10CANA	1000	2	29	RT+10CANA	1000	8	75	RT+5CANA	4000
4	8	RT+20CANA	4000	4	3	RT+20CANA	4000	4	27.6	RT+10CANA	4000	4	18.6	RT+10CANA	2000	0	68	RT+10CANA	500
4	8	RT+20CANA	4000	4	4	RT+20CANA	4000	4	27	RT+10CANA	4000	4	12	RT+10CANA	2000	0	90.33	RT+10CANA	500
4	7	RT+20CANA	4000	4	3	RT+20CANA	4000	4	46	RT+10CANA	4000	4	12.33	RT+10CANA	2000	0	51	RT+10CANA	500
6	3	RT+20CANA	6000	6	2	RT+20CANA	6000	6	6	RT+10CANA	6000	6	10.66	RT+10CANA	3000	2	40.66	RT+10CANA	1000
6	2	RT+20CANA	6000	6	1	RT+20CANA	6000	6	14.6	RT+10CANA	6000	6	8.33	RT+10CANA	3000	2	45.66	RT+10CANA	1000
6	1	RT+20CANA	6000	6	0	RT+20CANA	6000	6	7	RT+10CANA	6000	6	8.33	RT+10CANA	3000	2	84.3	RT+10CANA	1000
0	44	RT+30CANA	1000	0	37.5	RT+30CANA	1000	0	33	RT+30CANA	500	0	31	RT+30CANA	500	4	57	RT+10CANA	2000
0	35	RT+30CANA	1000	0	39.5	RT+30CANA	1000	0	34	RT+30CANA	500	0	38	RT+30CANA	500	4	137	RT+10CANA	2000
0	40	RT+30CANA	1000	0	34	RT+30CANA	1000	0	55	RT+30CANA	500	0	56	RT+30CANA	500	4	37	RT+10CANA	2000
2	4	RT+30CANA	2000	2	3	RT+30CANA	2000	2	0.6667	RT+30CANA	1000	2	6	RT+30CANA	1000	6	52	RT+10CANA	3000
2	4	RT+30CANA	2000	2	4	RT+30CANA	2000	2	1.6667	RT+30CANA	1000	2	16	RT+30CANA	1000	6	40	RT+10CANA	3000
2	2	RT+30CANA	2000	2	2	RT+30CANA	2000	2	2	RT+30CANA	1000	2	10.66	RT+30CANA	1000	6	84	RT+10CANA	3000
4	3	RT+30CANA	4000	4	1	RT+30CANA	4000	4	1.3333	RT+30CANA	4000	4	6.33	RT+30CANA	2000	8	19.6	RT+10CANA	4000
4	5	RT+30CANA	4000	4	1	RT+30CANA	4000	4	6	RT+30CANA	4000	4	4.66	RT+30CANA	2000	8	24	RT+10CANA	4000
4	4	RT+30CANA	4000	4	1	RT+30CANA	4000	4	1	RT+30CANA	4000	4	5	RT+30CANA	2000	8	63	RT+10CANA	4000
6	2	RT+30CANA	6000	6	1	RT+30CANA	6000	6	1.3333	RT+30CANA	6000	6	2.33	RT+30CANA	3000	0	68	RT+30CANA	500
6	1	RT+30CANA	6000	6	1	RT+30CANA	6000	6	2	RT+30CANA	6000	6	3.33	RT+30CANA	3000	0	90.33	RT+30CANA	500
6	1	RT+30CANA	6000	6	1	RT+30CANA	6000	6	1	RT+30CANA	6000	6	4	RT+30CANA	3000	0	51	RT+30CANA	500
																2	6	RT+30CANA	1000
																2	11	RT+30CANA	1000
																2	4.3	RT+30CANA	1000
																4	10.3	RT+30CANA	2000
																4	16	RT+30CANA	2000
																4	5.3	RT+30CANA	2000
																6	4.3	RT+30CANA	3000
																6	10.6	RT+30CANA	3000
																6	11	RT+30CANA	3000
																8	5.3	RT+30CANA	4000
																8	5.3	RT+30CANA	4000
																8	2.6	RT+30CANA	4000
Figure 1i
	DU145 0UM Cana									DU145 10UM CANA									DU145 30uM CANA									DU145-RR 0uM CANA									DU145-RR 10uM CANA									DU145-RR 30uM CANA
0	1.02626			1.02943			0.944308			0.911243			0.612903			0.701754			0.236686			0.182796			0.289474			1.08142			0.915382			1.0032			0.620915			0.666667			0.730627			0.0653595			0.0749041
2	0.387133			0.404216			0.30168			0.205415			0.348189			0.342105			0.085767			0.182371			0.197368			0.740805			0.640628			0.671014			0.447712			0.29902			0.468635			0.0424837			0.0441177
4	0.109662			0.125212			0.137932			0.0828402			0.0967742			0.0811403			0.0207101			0.0510753			0.0328947			0.342577			0.364843			0.368996			0.183007			0.209559			0.380996			0.0261438			0.0379902
6	0.0627703			0.0614035			0.0630904			0.0246548			0.0573477			0.0365497			0.0118343			0.0125448			0.0146199			0.196078			0.234317			0.252768			0.130719			0.127451			0.155597			0.0141612			0.0261438
Figure 1j							Figure 1k							Figure 1l							Figure 1m							Figure 1n
LNCaP							22RV1							PC3							DU145							DU145-RR
PairIndex	Drug1	Drug2	Conc1	Conc2	Response	ConcUnit	PairIndex	Drug1	Drug2	Conc1	Conc2	Response	ConcUnit	PairIndex	Drug1	Drug2	Conc1	Conc2	Response	ConcUnit	PairIndex	Drug1	Drug2	Conc1	Conc2	Response	ConcUnit	PairIndex	Drug1	Drug2	Conc1	Conc2	Response	ConcUnit
1	Canagliflozin	Radiotherapy	0	0	-6e-06	uM	2	Canagliflozin	Radiotherapy	0	0	2e-06	uM	3	Canagliflozin	Radiotherapy	0	0	2.83e-06	uM	4	Canagliflozin	Radiotherapy	0	0	-6.5e-06	uM	5	Canagliflozin	Radiotherapy	0	0	4.11e-06	uM
1	Canagliflozin	Radiotherapy	10	0	28.5524	uM	2	Canagliflozin	Radiotherapy	10	0	25.8416	uM	3	Canagliflozin	Radiotherapy	10	0	33.7217	uM	4	Canagliflozin	Radiotherapy	10	0	22.7454	uM	5	Canagliflozin	Radiotherapy	10	0	32.7264	uM
1	Canagliflozin	Radiotherapy	30	0	84.8944	uM	2	Canagliflozin	Radiotherapy	30	0	80.2908	uM	3	Canagliflozin	Radiotherapy	30	0	97.3474	uM	4	Canagliflozin	Radiotherapy	30	0	71.2047	uM	5	Canagliflozin	Radiotherapy	30	0	92.9893	uM
1	Canagliflozin	Radiotherapy	0	2	26.9137	uM	2	Canagliflozin	Radiotherapy	0	2	35.9768	uM	3	Canagliflozin	Radiotherapy	0	2	63.2514	uM	4	Canagliflozin	Radiotherapy	0	2	53.4402	uM	5	Canagliflozin	Radiotherapy	0	2	26.4217	uM
1	Canagliflozin	Radiotherapy	0	4	48.2726	uM	2	Canagliflozin	Radiotherapy	0	4	61.4035	uM	3	Canagliflozin	Radiotherapy	0	4	92.8949	uM	4	Canagliflozin	Radiotherapy	0	4	79.5991	uM	5	Canagliflozin	Radiotherapy	0	4	57.5354	uM
1	Canagliflozin	Radiotherapy	0	6	86.2583	uM	2	Canagliflozin	Radiotherapy	0	6	84.4713	uM	3	Canagliflozin	Radiotherapy	0	6	96.6217	uM	4	Canagliflozin	Radiotherapy	0	6	88.5989	uM	5	Canagliflozin	Radiotherapy	0	6	79.8021	uM
1	Canagliflozin	Radiotherapy	10	2	49.7335	uM	2	Canagliflozin	Radiotherapy	10	2	65.7421	uM	3	Canagliflozin	Radiotherapy	10	2	77.5456	uM	4	Canagliflozin	Radiotherapy	10	2	65.6236	uM	5	Canagliflozin	Radiotherapy	10	2	59.4878	uM
1	Canagliflozin	Radiotherapy	30	2	94.9436	uM	2	Canagliflozin	Radiotherapy	30	2	94.1916	uM	3	Canagliflozin	Radiotherapy	30	2	99.3737	uM	4	Canagliflozin	Radiotherapy	30	2	83.9685	uM	5	Canagliflozin	Radiotherapy	30	2	95.0838	uM
1	Canagliflozin	Radiotherapy	10	4	61.6272	uM	2	Canagliflozin	Radiotherapy	10	4	79.137	uM	3	Canagliflozin	Radiotherapy	10	4	93.9585	uM	4	Canagliflozin	Radiotherapy	10	4	84.5526	uM	5	Canagliflozin	Radiotherapy	10	4	74.2146	uM
1	Canagliflozin	Radiotherapy	30	4	94.5306	uM	2	Canagliflozin	Radiotherapy	30	4	99.111	uM	3	Canagliflozin	Radiotherapy	30	4	99.5164	uM	4	Canagliflozin	Radiotherapy	30	4	93.5437	uM	5	Canagliflozin	Radiotherapy	30	4	96.3862	uM
1	Canagliflozin	Radiotherapy	10	6	93.2127	uM	2	Canagliflozin	Radiotherapy	10	6	91.5481	uM	3	Canagliflozin	Radiotherapy	10	6	98.1463	uM	4	Canagliflozin	Radiotherapy	10	6	92.0362	uM	5	Canagliflozin	Radiotherapy	10	6	86.2078	uM
1	Canagliflozin	Radiotherapy	30	6	98.3193	uM	2	Canagliflozin	Radiotherapy	30	6	99.5495	uM	3	Canagliflozin	Radiotherapy	30	6	99.6077	uM	4	Canagliflozin	Radiotherapy	30	6	97.3286	uM	5	Canagliflozin	Radiotherapy	30	6	97.98	uM
[truncated: 36 more columns]

## Sheet: Figures 2
Figure 2b
Control	CANA	RT	CANA RT	Control	CANA	RT	CANA RT
1.89	1.905	2.58	2.9796	2.64	4.95	1.872	3.075
2.175	2.385	2.6802	3.132	2.1	7.2	3.204	4.98
2.22	2.025	2.46	2.868	3.42	4.2	2.358	3.45
2.13	2.376	2.526	3.12	1.8	4.68	2.358	6
2.238	1.968	2.43	2.928	2.55	6.3	2.7	3.48
2.208	2.418	2.472	3.108	2.19	7.35	2.28	5.562
2.19	2.37	2.526	2.886	3.3	4.38	2.55	5.1
				2.4	3.6	2.58
						2.55	6.3
					5.298	2.58	4.5
					3.6	2.7	3.84
					6.9	2.7	4.08
						2.4	4.74
						2.7	4.5
Figure 2c
Control	CANA	RT	CANA RT	Control	CANA	RT	CANA RT
2.88	5.35	3.85	9.9	4	7.47	3.6	10.3
2.91	5.93	4.18	8.08	4.8	7.8	4.18	12
2.98	5.33	4.18	8.38	3	12.16	4.18	6.4
3.11	6.425	4.45	8.5	3.6	8.75	4	9.3
2.84	6.54	3.88	7.76	2.5	6.67	3.6	8.5
3.28	7.09	4.62	8.88	2.5	7.9	4.75	10
2.74	6.61	4.16	7.86	3.6	11	4	8.1
				6.5	10.75	3.5	9.25
				6.5	7	4	8.25
					11.5	3.5	6.67
					8	4.5	6.87
					7.5	6.3	6.875
					11		7.3
							6.58
							8.75
Figure 2d																					Figure 2e
	Control					CANA					RT					CANA RT					Days	control						CANA						RT							CANA RT
1	62.8582	43.0054	87.0286	58.7207	42.598	81.158	22.4493	49.8336	46.6297	53.6905	79.4228	84.4368	61.8351	58.9333	49.2896	79.4228	65.3683	79.2856	75.922	51.05	1	269	256	246	292	271	239	240	208	231	258	198	240	285	211	224	287	233	224	257	200	206	207	206	199	excluded
4.5	79.2856	43.0054	115.812	102.141	50.2656	101.805	22.4493	91.6091	61.8351	56.331	82.4482	111.674	72.9857	85.5908	73.304	82.3644	84.9489	83.533	75.922	52.8103	3	375	505	544	543	377	579	410	285	348	456	285	316	554	219	294	314	292	273	478	259	315	220	234	212
8	85.5018	106.186	101.369	107.602	91.63	171.081	22.4493	102.953	110.576	41.5749		114.398	79.4322	94.8439	54.0748	51.6982	99.2431	84.9489	79.849	62.8488	5	614	674	624	720	525	927	570	344	436	456	395	325	586	496	346	325	333	491	499	499	411	246	256	266
11.5	103.922	106.186	139.369	177.119	129.879	181.145	85.306	110.872	110.576	59.481		122.57	85.8976	98.9227	54.0748	70.686	88.635	64.8761	66.6297	62.8488	8	728	1275	860	1009	915	1184	746	395	600	632	550	410	605	534	406	419	431	527	499	566	558	284	325	343
15	125.763	109.018	139.237	185.17	195.165	244.446	88.2475	114.941	130.827	68.7377		154.349	107.567	129.879	76.4812	73.304	88.635	93.4438	74.1727	62.8488	10	1065	1504	1488	1101	1565	1476	897	523	672	842	647	472	605	660	420	566	454	668	537	579	575	378	402	447
18.5	178.633	130.901	151.706	215.361	229.343	282.292	110.968	137.602	137.159	124.793		167.485	116.916	129.879	101.805	79.2856	94.1747	93.4438	74.1727	62.8488	12	1202	1570	2013	1390	1848	2097	975	782	809	925	897	612	609	817	595	575	608	800	598	587	680	431	436	715
22	264.403	156.508	246.813	268.745	261.75	366.151	167.058	146.928	175.622	165.607		179.662	139.725	129.879	133.003	88.6978	94.1747	93.4438	76.687	62.8488	15	1468	2001	2291	1663	2017		1279	1209	1104	1213	905	884	1001	995	837	863	660	864	707	725	693	470	492	715
25.5	328.115	252.434	304.67	336.578	369.26	366.151	218.079	215.514	205.878	190.875		243.146	134.502	133.047	145.472	88.6978	94.1747	106.186	76.687	62.8488	18	2384	2265	2417	2036	2441		1327	1404	1609	1371	1252	1055	1162	1342	972	968	998	968	1223	887	767	489	705	784
29	380.536	257.863	420.451	475.848	425.635	366.151	283.517	328.812	231.592	256.028		255.615	134.502	145.718	159.656	107.445	111.265	123.151	83.0749	62.8488	21							1703	1656	1663	1540	1705	1219	1299	1618	1093	1301	1567	1078	1552	895	818	530	787	784
32.5	483.492	352.921	596.315	588.936	527.378	366.151	344.657	343.591	344.657	258.668		272.102	159.973	159.911	201.922	114.49	120.344	135.627	83.0749	62.8488	23							1977	2088	1717	1717	2075	1507	1719	2091	1588	1446	1849	1175	1831	986	907	651	811	811
36	633.61	352.921	625.084	593.083	566.077	366.151	344.657	343.591	364.019	323.997		389.944	182.026	261.307	207.817	146.124	144.134	135.627	87.1606	62.8488	25							2283	2379	2328	1984	2543	1845	2145	2485	1760	1767	2246	1664	2395	1019	1062	835	1053	989
39.5	706.86	341.487	674.493	680.1	656.843	366.151	352.402	412.153	411.914	323.997		486.9	258.829	271.865	260.918	199.099	144.134	175.622	116.65	62.8488	28										2501		2057			2128	2191		2275		1119	1132	910	1090	1064
43	735.417	404.879	759.291	694.647	769.384	366.151	401.421	429.88	411.914	489.96		617.968	285.1	276.008	446.023	207.553	173.52	184.745	131.231	68.6921	30												2501			2406					1108	1132	971	1347	1080
46.5	768.102	559.81	798.332	833.473	883.225	366.151	429.257	528.836	360.147	515.976		659.062	325.836	326.865	476.952	260.577	190.532	184.745	149.628	70.908	32																				1222	1232	1153	1429	1178
50	768.102	620.948	969.341	935.173	1083.81	393.433	482	617.678	453.647	550.557		744.871	382.882	404.879	476.952	260.577	263.249	189.307	191.95	109.931	35																				1623	1354	1220	1500	1261
53.5	828.025	649.264	1262.51	1116.54	1402.88	393.433	500.902	690.519	522.215	658.754		895.356	418.226	548.157	498.148	284.607	352.67	249.72	232.872	131.231	38																				1811	1662	1379	1733	1701
57	998.342	649.264	1338.74	1136.39	1520.94	412.348	611.632	747.596	742.188	794.347		1027.54	512.205	606.075	498.148	324.929	433.239	300.636	257.067	144.175	40																					1950	1406	1836	1911
60	998.342	821.158	1794.86	1218.73	1861.55	507.205	628.622	895.945	747.596	794.347		1027.54	554.178	685.916	498.148	366.342	445.982	309.001	257.067	225.776	42																					2206	1500	2183	2214
																					45																					2497	1951	2531	2517
Figure 2f		Days	Control	CANA	RT	CANA RT															47																						2158.5
	a1	12	1																		50																						2550
	a2	18	1
	a3	18	1
	a4	18	1
	a5	18	1
	a6	18	1
	b1	25			1
	b2	25			1
	b3	25			1
	b4	25			1
	b5	28			1
	b6	28			1
	b7	30			1
	c1	25		1
	c2	25		1
	c3	25		1
	c4	25		1
	c5	28		1
	c6	30		1
	d1	38				1
	d2	45				1
	d3	45				1
	d4	45				1
	d5	50				1
	d6	50				1
Figure 2h
Control	CANA	RT	CANA+RT	Control	CANA	RT	CANA+RT
6.4	5.87	5.77	4.57	10.72	6.1	7.28	6.02
7.75	6.07	5.47	4.32	7.58	7.74	7.1	5.36
6	3.58	4.57	4.18	11.54	7.7	7.24	6.24
10.47	5.6	3.52	3.03		7.02	7.64
	5.55		4.73
Figure 2j
Control	CANA	RT	CANA+RT
0.0472844	0.133828	0.204388	0.185386
0.0215307	0.21015	0.253148	0.483049
0.0291254	0.292822	0.292291	0.202546
0.0343543	0.211526	0.232171	0.592793
0.0250309	0.271096	0.351303	0.373445
0.0261686	0.236806	0.186798	0.636261

## Sheet: Figure 3
Figure 3c
	Downregulated	Upregulated
Nptidyl-thtronine phosphorylation	-1.94919
Establishment of mitotic spindle localization	-1.9272
Regulation of FGFR signaling pathway	-1.92601
Histone H3-K36 demethylation	-1.92486
EGFR signaling pathway	-1.92436
Canonical WNT signaling pathway	-1.91724
Negative regulation of CDK activity	-1.86435
RAS protein signal transduction	-1.86027
Protein phosphorylation	-1.85973
Negative regulation of CDK serine/threonine activity	-1.84413
Mitochondrion organization		2.07422
Mitochondrial ATP synthesis coupled proton transport		2.07925
Cellular nitrogen compound catabolic process		2.14782
Protein localization to organelle		2.19323
Ribosome biogenesis		2.2844
Respiratory ETC		2.4904
ATP synthesis coupled electron transport		2.49961
Mitochondrial ATP synthesis		2.50488
Oxidative phosphorylation		2.58735
Translational initiation		2.81503

## Sheet: Figures 4
Figure4a
	RT dose (Gy)	Control						CANA 10μM						CANA 30μM
0Gy		1.02764		0.999039		0.973317		0.765331		0.822716		0.702956		0.323152		0.340394		0.312687
2Gy		1.12196		1.11726		1.11683		0.638921		0.757696		0.68864		0.251148		0.231425		0.256397
8Gy		1.70211		1.78595		1.72289		1.2762		1.28032		1.1359		0.694145		0.626069		0.542107
Figure4b
	RT dose (Gy)	Control						CANA 10μM						CANA 30μM
0Gy		1.06178		0.923932		1.01429		0.923446		1.05241		0.967032		0.431424		0.532294		0.515124
2Gy		1.22998		1.29419		1.36148		0.917072		0.936732		0.886784		0.380694		0.490573		0.44795
8Gy		2.03315		2.33893		2.12899		1.90608		1.97034		1.75029		1.07357		1.06276		0.988905
Figure4c
	RT dose (Gy)	Control						CANA 10μM						CANA 30μM
0Gy		1.03502		0.992125		0.972853		0.74349		0.78385		0.665158		0.264974		0.250211		0.259815
2Gy		1.25686		1.17132		1.20885		0.601567		0.704585		0.644821		0.215826		0.165445		0.206778
8Gy		1.9538		2.0705		1.93763		1.45561		1.43334		1.2552		0.690251		0.619468		0.51726
Figure4d
	RT dose (Gy)	Control						CANA 10μM						CANA 30μM
0Gy		1.26196		0.942783		0.795255		1.01316		1.14175		1.32775		1.18979		1.19697		1.05263
2Gy		0.770734		0.797448		0.764753		0.89055		0.862839		0.874402		0.707137		0.751196		0.851874
8Gy		0.528309		0.491029		0.499203		0.567384		0.580144		0.504386		0.655901		0.667663		0.616029
Figure4e
	RT dose (Gy)	Control						CANA 10μM						CANA 30μM
0Gy		0.961609		0.929133		1.10926		0.584241		0.570724		0.520777		0.335832		0.363907		0.372123
2Gy		1.59092		1.45083		1.4498		0.726445		0.678792		0.683465		0.422119		0.51806		0.424322
8Gy		1.72319		1.69561		1.6924		1.19476		1.15857		1.16358		0.69347		0.59414		0.656948
Figure4f
		Control						CANA 10µM						CANA 20µM						CANA 30µM						IACS 10nM						BAY 10nM
Treatments		311.05		265.795		367.58		245.16		336.905		486.255		245.16		336.905		486.255		237.495		410.775		438.985		527.425		441.545		527.835		559.285		462.63		419.74
Figure4g
Control	IACS 10nM	BAY 10nM	CANA 10 uM	IACS-CANA 10/10	BAY-CANA 10/10	CANA 30uM	IACS-CANA 10/30	BAY-CANA 10/30
0.982208	0.857095	0.594238	0.640556	0.271939	0.228708	0.26917	0.108848	0.115024
0.999088	0.726068	0.704335	0.632363	0.303496	0.263977	0.279032	0.116079	0.125024
1.01801	0.6855	0.818293	0.707804	0.23	0.29	0.279724	0.115167	0.125556

## Sheet: Figures 5
Figure5b
	pakt (s473) 0Gy				pakt (s473) 2Gy				pakt (s473) 8Gy				p-P70S6K 0Gy				p-P70S6K 2Gy				p-P70S6K 8Gy				PS6 0Gy				PS6 2Gy				PS6 8Gy				P-4EBP 0Gy				P-4EBP 2Gy				P-4EBP 8Gy
0 CANA	0.841438	0.987372	1.17119		0.573428	0.869466	0.418306		0.671863	0.565344	0.843442		1.00938	1.02108	0.969534		1.55708	0.857999	0.78026		0.95418	0.955287	0.740956		0.932701	0.923405	1.07031	1.07359	1.60132	1.02569	1.08979	1.90222	1.5645	1.25793	1.15362	0.965143	0.925021	1.08146	1.09508	0.898438	1.11252	1.373	2.09965	1.3031	1.17253	1.27102	2.1844	1.19473
30 CANA	0.242921	0.212445	0.40924		0.340798	0.357329	0.332661		0.454739	0.194665	0.229358		0.67138	0.392151	0.525981		0.86625	0.535421	0.583386		0.38763	0.39387	0.439204		0.650163	0.298965	0.683527	0.100856	0.646696	0.70303	0.489981	0.317576	0.644752	0.429927	0.459056	0.19114	0.547403	0.604247	0.894378	0.637873	0.534054	0.439354	0.777273	0.571791	0.470187	0.494986	0.646985	0.484444
p-hh3	0Gy				2Gy				8Gy
0 CANA	0.938358	1.02101	1.14128		0.728721	1.23455	1.21725		0.413029	0.214749	0.188432
30 CANA	0.0519926	0.0232632	0.0378469		0.0814726	0	0		0	0	0
p-erk1/2	0Gy			2Gy			8Gy
0 CANA	0.871435	1.12156	1.00701	0.862986	1.08871	1.16262	0.653897	0.682252	0.954001
30 CANA	0.322356	0.240671	0.76424	0.821177	0.68455	0.876664	0.114022	0.0353643	0.478489

## Sheet: Figures 6
Figure6 b
	0 μM CANA			10 μM CANA			30 μM CANA
0 Gy	1.11576	0.94118	1.00094	0.86979	0.712251	0.466059	0.516536	0.525069	0.371328
2 Gy	1.39768	0.995815	1.19847	0.91	0.723853	0.591182	0.577217	0.562258	0.526365
8 Gy	1.39485	1.11538	1.03012	0.803697	0.901377	0.803937	0.522503	0.597262	0.426621
Figure6 c
Control				CANA 30µM				ROX 10µM				ROX 20µM				ROX 30µM				ROX/CANA 30/30µM
0.998565	0.987893	1.03135	0.991098	0.496014	0.55469	0.504945	0.5422	1.3365	1.18481	1.54946	1.37319	1.55989	1.5408	1.18106	1.63673	1.73818	1.3409	1.48949	1.22578	0.986189	0.966278	0.86342	0.90554
Figure6 d
Control	ROX 5uM	ROX10uM	ROX 30uM	CANA 10uM	CANA 20uM	CANA 30uM	30CANA/30ROX
0.98448	1.03703	0.966614	0.902038	0.831074	0.543824	0.278133	0.483758
0.993366	0.978236	1.01164	0.989525	0.757215	0.509989	0.233624	0.459308
0.991377	0.990567	1.03987	0.947512	0.75221	0.547003	0.240376	0.483277

## Sheet: Figures 7
Figure 7a	pc3 (p21)									pc3 (p27)
	0 uM CANA			10 uM CANA			30 uM CANA				0 uM CANA			10 uM CANA			30 uM CANA
0 Gy	0.894601	0.792262	1.31314	1.26143	1.34178	1.88433	2.20206	1.7277	2.62296	0 Gy	1.03347	0.762367	1.20416	1.17085	1.36389	1.48017	2.01	1.90038	2.05086
8 Gy	1.69982	1.44776	1.98997	1.3362	1.86828	2.01702	2.04274	2.28835	2.76325	8 Gy	1.91762	1.73486	1.89448	2.06084	2.53438	1.96927	2.20917	2.98175	2.26084
Figure 7d	22rv1 (p21)
	0 uM CANA			10 uM CANA			30 uM CANA
0 Gy	1.13333	1.01577	0.850905	1.28848	1.80849	1.1685	1.91024	2.95627	1.77803
8 Gy	4.07439	5.60549	5.5045	3.67033	5.92665	6.0969	4.46391	7.14927	6.23069

## Sheet: Figure 8
Figure 8c
	Downregulated	Upregulated
Double-strand break repair (homologous recombination)	-2.47043
Dna replication	-2.37657
Nuclear DNA replication	-2.28354
Cell cycle DNA replication	-2.21919
Cell cycle G1/S phase transition	-1.99757
Microtubule cytoskeleton organization (mitosis)	-1.98334
Negative regulation of cell cycle phase transition	-1.8721
Histone H3-K4 trimethylation	-1.83755
Nuclear division	-1.82752
Microtubule organizing center organization	-1.75774
Positive regulation of signal transduction by TP53		1.85057
Intrinsic apoptotic in response to ER-stress		1.93558
Fatty acid catabolic process		2.00479
Mitochondrial respiratory chain complex-I assembly		2.23954
Oxidative phosphorylation		2.48225
Mitochondrial ATP synthesis coupled electron transport		2.48675
Aerobic electron transport chain		2.49736
Aerobic respiration		2.51249
Protein targeting to ER		2.77803
Translation		2.83529

## Sheet: Figure 9
	For Figures 9e, figures were generated by the ProgGeneV2 online tool using this link: (http://www.progtools.net/gene/index.php)
	SINGLE/MULTIPLE USER INPUT GENES
	TRIM28
	RRM2
	MCM4
	TRIM28, RRM2, MCM4		COMBINED SIGNATURE GRAPHS
	E2F1
	E2F3
	E2F1, E2F3		COMBINED SIGNATURE GRAPHS
	SELECT CANCER TYPE			Prostate Cancer
	SELECT SURVIVAL MEASURE			Death
	BIFURCATE GENE EXPRESSION AT			Median
